# Supplementary material for: Caspase-8 silences cell death-independent constitutive immune activation driven by tonic TNF-α
Source: EMBO Rep. 2026 Jun 8;27(14):4054–78. doi: 10.1038/s44319-026-00813-5 (PMC13400634; doi:10.1038/s44319-026-00813-5)
Supplement: Supplementary file 2 — Source data Fig. 1 [file 44319_2026_813_MOESM2_ESM.zip]

Archive with 27 entries (12 files):
- FIG 1/
- FIG 1/FIG 1A/
- FIG 1/FIG 1A/NEUTROPHILS/
- FIG 1/FIG 1A/NEUTROPHILS/BLOOD/
- FIG 1/FIG 1A/NEUTROPHILS/BLOOD/1A_ NEUTROPHILS BLOOD.xlsx
- FIG 1/FIG 1A/NEUTROPHILS/BONE MARROW AND SPLEEN/
- FIG 1/FIG 1A/NEUTROPHILS/BONE MARROW AND SPLEEN/1A_ NEUTROPHILS BONE MARROW AND SPLEEN.xlsx
- FIG 1/FIG 1A/MONOCYTES/
- FIG 1/FIG 1A/MONOCYTES/BONE MARROW AND SPLEEN/
- FIG 1/FIG 1A/MONOCYTES/BONE MARROW AND SPLEEN/1A_ MONOCYTES BONE MARROW AND SPLEEN.xlsx
- FIG 1/FIG 1A/MONOCYTES/BLOOD/
- FIG 1/FIG 1A/MONOCYTES/BLOOD/1A_ MONOCYTES BLOOD.xlsx
- FIG 1/FIG 1B/
- FIG 1/FIG 1B/VEHICLE.fcs
- FIG 1/FIG 1B/z-IETD-fmk.fcs
- FIG 1/FIG 1C/
- FIG 1/FIG 1C/NEUTROPHIL MARKERS_POSITIVE CELL FREQUENCY/
- FIG 1/FIG 1C/NEUTROPHIL MARKERS_POSITIVE CELL FREQUENCY/1C_POSITIVE CELL FREQUENCY.xlsx
- FIG 1/FIG 1C/NEUTROPHIL MARKERS_NEUTROPHILS MFI/
- FIG 1/FIG 1C/NEUTROPHIL MARKERS_NEUTROPHILS MFI/1C_NEUTROPHILS MFI.xlsx
- FIG 1/FIG 1D/
- FIG 1/FIG 1D/UNCROPPED PROFILER IETD.tif
- FIG 1/FIG 1D/UNCROPPED PROFILER VEHICLE.tif
- FIG 1/FIG 1E/
- FIG 1/FIG 1E/Fig 1E Integrated density.xlsx
- FIG 1/FIG 1F/
- FIG 1/FIG 1F/1F_CYTOKINES.xlsx
