# Supplementary material for: Caspase-8 silences cell death-independent constitutive immune activation driven by tonic TNF-α
Source: EMBO Rep. 2026 Jun 8;27(14):4054–78. doi: 10.1038/s44319-026-00813-5 (PMC13400634; doi:10.1038/s44319-026-00813-5)
Supplement: Supplementary file 2 — Source data Fig. 1 [file 44319_2026_813_MOESM2_ESM.zip › FIG 1/FIG 1A/NEUTROPHILS/BLOOD/1A_ NEUTROPHILS BLOOD.xlsx]

## Sheet: Neutrophil BLOOD
	Neutrophils: BLOOD		Vehicle					z-IETD-fmk
			0.2141	0.5692	0.62581	0.71581	0.3182	1.36528	0.97158	1.6548	1.57413	0.81457
