# Supplementary material for: Caspase-8 silences cell death-independent constitutive immune activation driven by tonic TNF-α
Source: EMBO Rep. 2026 Jun 8;27(14):4054–78. doi: 10.1038/s44319-026-00813-5 (PMC13400634; doi:10.1038/s44319-026-00813-5)
Supplement: Supplementary file 2 — Source data Fig. 1 [file 44319_2026_813_MOESM2_ESM.zip › FIG 1/FIG 1A/NEUTROPHILS/BONE MARROW AND SPLEEN/1A_ NEUTROPHILS BONE MARROW AND SPLEEN.xlsx]

## Sheet: Neutrophil BM AND SPLEEN
	Neutrophils: BONE MARROW AND SPLEEN			Vehicle					z-IETD-fmk
			Bone Marrow	1.45605	1.61485	1.15415	1.82569	2.74263	1.9851	2.56591	2.34518	1.7584	2.8215
			Spleen	0.765825	0.958412	1.21578	0.652158	0.71581	1.92154	2.32512	1.54178	1.32483	2.13641
