# Supplementary material for: Caspase-8 silences cell death-independent constitutive immune activation driven by tonic TNF-α
Source: EMBO Rep. 2026 Jun 8;27(14):4054–78. doi: 10.1038/s44319-026-00813-5 (PMC13400634; doi:10.1038/s44319-026-00813-5)
Supplement: Supplementary file 2 — Source data Fig. 1 [file 44319_2026_813_MOESM2_ESM.zip › FIG 1/FIG 1A/MONOCYTES/BONE MARROW AND SPLEEN/1A_ MONOCYTES BONE MARROW AND SPLEEN.xlsx]

## Sheet: Monocyte BM AND SPLEEN
	Monocytes: BONE MARROW AND SPLEEN			Vehicle					z-IETD-fmk
			Bone Marrow	0.324517	0.585148	0.727457	0.125485	0.80984	1.23548	0.98415	0.715481	0.55631	1.14581
			Spleen	2.74884	4.22335	3.76598	2.64841	3.56589	4.06125	2.85921	4.07485	3.16846	3.04582
