# Supplementary material for: Caspase-8 silences cell death-independent constitutive immune activation driven by tonic TNF-α
Source: EMBO Rep. 2026 Jun 8;27(14):4054–78. doi: 10.1038/s44319-026-00813-5 (PMC13400634; doi:10.1038/s44319-026-00813-5)
Supplement: Supplementary file 2 — Source data Fig. 1 [file 44319_2026_813_MOESM2_ESM.zip › FIG 1/FIG 1A/MONOCYTES/BLOOD/1A_ MONOCYTES BLOOD.xlsx]

## Sheet: Monocyte BLOOD
	Monocytes: BLOOD		Vehicle					z-IETD-fmk
			0.03515	0.098541	0.0715102	0.19541	0.158174	0.105813	0.332582	0.325812	0.0985126	0.248791
