# Supplementary material for: Caspase-8 silences cell death-independent constitutive immune activation driven by tonic TNF-α
Source: EMBO Rep. 2026 Jun 8;27(14):4054–78. doi: 10.1038/s44319-026-00813-5 (PMC13400634; doi:10.1038/s44319-026-00813-5)
Supplement: Supplementary file 2 — Source data Fig. 1 [file 44319_2026_813_MOESM2_ESM.zip › FIG 1/FIG 1C/NEUTROPHIL MARKERS_POSITIVE CELL FREQUENCY/1C_POSITIVE CELL FREQUENCY.xlsx]

## Sheet: Neutrophil MARKERS
	Neutrophil Markers: POSITIVE CELL FREQUENCY			Vehicle					z-IETD-fmk
			CD101	70.4	68.3	79.8	76		76.4	81.8	74	74.7
			CXCR4	47.352	36.842	52.148	38.346		24.384	32.046	28.369	25.103
