# Supplementary material for: Caspase-8 silences cell death-independent constitutive immune activation driven by tonic TNF-α
Source: EMBO Rep. 2026 Jun 8;27(14):4054–78. doi: 10.1038/s44319-026-00813-5 (PMC13400634; doi:10.1038/s44319-026-00813-5)
Supplement: Supplementary file 2 — Source data Fig. 1 [file 44319_2026_813_MOESM2_ESM.zip › FIG 1/FIG 1C/NEUTROPHIL MARKERS_NEUTROPHILS MFI/1C_NEUTROPHILS MFI.xlsx]

## Sheet: Neutrophil MARKERS
	Neutrophil Markers: NEUTROPHILS MFI			Vehicle					z-IETD-fmk
			CXCR2	4409	4419	3590	4672		4012	3921	3713	3639
			CD62L	2928	2766	2946	2400		3214	2934	3339	2946
