# Supplementary material for: Caspase-8 silences cell death-independent constitutive immune activation driven by tonic TNF-α
Source: EMBO Rep. 2026 Jun 8;27(14):4054–78. doi: 10.1038/s44319-026-00813-5 (PMC13400634; doi:10.1038/s44319-026-00813-5)
Supplement: Supplementary file 2 — Source data Fig. 1 [file 44319_2026_813_MOESM2_ESM.zip › FIG 1/FIG 1E/Fig 1E Integrated density.xlsx]

## Sheet: Integrated density
	Integrated density		Vehicle		z-IETD-fmk
		Cxcl13	38268	38908	36273	35037
		c5a	46138	43623	36532	35077
		CD54	81550	84348	55478	56841
		G-CSF	0	0	0	0
		IFN-γ	1000	3000	2000	4000
		IL-1α	0	0	4914	4351
		IL-1ra	0	0	0	0
		IL-6	0	0	25819	25381
		IL-16	0	0	3421	3351
		Cxcl10	0	0	16363	14878
		Cxcl1	0	0	65746	66957
		M-CSF	9758	10216	20803	18711
		CCL2	0	0	60742	56567
		CCL3	0	0	4154	3993
		Cxcl2	0	0	27342	27890
		Cxcl12	1000	3000	6973	8358
		TIMP-1	20505	20325	48880	50345
