# Supplementary material for: Caspase-8 silences cell death-independent constitutive immune activation driven by tonic TNF-α
Source: EMBO Rep. 2026 Jun 8;27(14):4054–78. doi: 10.1038/s44319-026-00813-5 (PMC13400634; doi:10.1038/s44319-026-00813-5)
Supplement: Supplementary file 2 — Source data Fig. 1 [file 44319_2026_813_MOESM2_ESM.zip › FIG 1/FIG 1F/1F_CYTOKINES.xlsx]

## Sheet: Fig. 1F
	Fig. 1F			Vehicle						z-IETD-fmk
			Cxcl1/KC	75	82	113	26	139		2254	1685	1357	2148	1693
			Cxcl2/MIP-2	56	77	7.8	39	85		1576	565	1243	1134	1687
			IL-1β	35	44	22	7.8	7.8		166	115	74	92	49
			IL-18	52	7.8	7.8	33	7.8		375	202	116	253	312
			IL-6	7.8	36	52	7.8	77		869	1152	484	627	459
			TNF-α	15.6	15.6	15.6	15.6	15.6		33	15.6	15.6	15.6	15.6
			M-CSF	85	223	298	157	109		369	542	251	186	337
			G-CSF	22	33	49	16	24		162	87	106	75	63
