# Supplementary material for: Caspase-8 silences cell death-independent constitutive immune activation driven by tonic TNF-α
Source: EMBO Rep. 2026 Jun 8;27(14):4054–78. doi: 10.1038/s44319-026-00813-5 (PMC13400634; doi:10.1038/s44319-026-00813-5)
Supplement: Supplementary file 3 — Source data Fig. 2 [file 44319_2026_813_MOESM3_ESM.zip]

Archive with 19 entries (13 files):
- FIG 2/
- FIG 2/FIG 2A/
- FIG 2/FIG 2A/2A_CSF3R KO MICE.xlsx
- FIG 2/FIG 2A/2A_WT MICE.xlsx
- FIG 2/FIG 2B/
- FIG 2/FIG 2B/SURVIVAL.xlsx
- FIG 2/FIG 2C/
- FIG 2/FIG 2C/2C_PLF.xlsx
- FIG 2/FIG 2C/2C_BLOOD.xlsx
- FIG 2/FIG 2C/2C_LIVER.xlsx
- FIG 2/FIG 2C/2C_LUNG.xlsx
- FIG 2/FIG 2D/
- FIG 2/FIG 2D/2D_BLOOD.xlsx
- FIG 2/FIG 2D/2D_PLF.xlsx
- FIG 2/FIG 2E/
- FIG 2/FIG 2E/2E_BLOOD CXCL1.xlsx
- FIG 2/FIG 2E/2E_BLOOD CXCL2.xlsx
- FIG 2/FIG 2E/2E_BLOOD IL1BETA.xlsx
- FIG 2/FIG 2E/2E_BLOOD TNF.xlsx
