# Supplementary material for: Caspase-8 silences cell death-independent constitutive immune activation driven by tonic TNF-α
Source: EMBO Rep. 2026 Jun 8;27(14):4054–78. doi: 10.1038/s44319-026-00813-5 (PMC13400634; doi:10.1038/s44319-026-00813-5)
Supplement: Supplementary file 3 — Source data Fig. 2 [file 44319_2026_813_MOESM3_ESM.zip › FIG 2/FIG 2A/2A_CSF3R KO MICE.xlsx]

## Sheet: Fig. 2A Csf3r KO mice
	Fig. 2A Csf3r KO mice			IgG control						αCXCR2
			0	0.045822	0.095748	0.036548	0.01258	0.0125123		0.075146	0.055422	0.01854	0.02548	0.03658
			3	0.32541	0.314821	0.215482	0.35814	0.38452		0.09541	0.01659	0.14841	0.02561	0.03548
			5	0.38145	0.19851	0.22658	0.21458	0.24159		0.03651	0.04842	0.16541	0.054789	0.02451
			7	0.15478	0.27895	0.15475	0.165488	0.158453		0.04254	0.06541	0.15621	0.03569	0.07847
