# Supplementary material for: Caspase-8 silences cell death-independent constitutive immune activation driven by tonic TNF-α
Source: EMBO Rep. 2026 Jun 8;27(14):4054–78. doi: 10.1038/s44319-026-00813-5 (PMC13400634; doi:10.1038/s44319-026-00813-5)
Supplement: Supplementary file 3 — Source data Fig. 2 [file 44319_2026_813_MOESM3_ESM.zip › FIG 2/FIG 2A/2A_WT MICE.xlsx]

## Sheet: Fig. 2A WT mice
	Fig. 2A WT mice			IgG control						αCXCR2
			0	0.394	0.5806	0.17	0.4306	0.65024		0.506	0.2914	0.1704	0.7192	0.49142
			3	1.4102	0.787294	1.14904	1.26532	1.51642		0.38316	0.51082	0.4309	0.253	0.69704
			5	1.012	1.6972	1.1378	0.928	1.49024		0.3025	0.7682	0.8538	0.69624	0.5162
			7	1.11496	0.8164	1.30248	1.09942	1.3904		0.730824	0.63964	0.8297	0.925132	0.39748
