# Supplementary material for: Caspase-8 silences cell death-independent constitutive immune activation driven by tonic TNF-α
Source: EMBO Rep. 2026 Jun 8;27(14):4054–78. doi: 10.1038/s44319-026-00813-5 (PMC13400634; doi:10.1038/s44319-026-00813-5)
Supplement: Supplementary file 3 — Source data Fig. 2 [file 44319_2026_813_MOESM3_ESM.zip › FIG 2/FIG 2B/SURVIVAL.xlsx]

## Sheet: Fig. 2B
	Fig. 2B survival		h	z-IETD-fmk	Vehicle
			18	1
			24	1
			30	1
			30	1
			36	1
			96	0
			96	0
			96	0
			96	0
			96	0
			96	0
			96	0
			96	0
			96	0
			96	0
			96	0
			12		1
			12		1
			12		1
			18		1
			18		1
			18		1
			18		1
			24		1
			24		1
			30		1
			36		1
			36		1
			90		1
			90		1
			90		1
			96		0
