# Supplementary material for: Caspase-8 silences cell death-independent constitutive immune activation driven by tonic TNF-α
Source: EMBO Rep. 2026 Jun 8;27(14):4054–78. doi: 10.1038/s44319-026-00813-5 (PMC13400634; doi:10.1038/s44319-026-00813-5)
Supplement: Supplementary file 3 — Source data Fig. 2 [file 44319_2026_813_MOESM3_ESM.zip › FIG 2/FIG 2C/2C_PLF.xlsx]

## Sheet: Fig. 2C PLF
	Fig. 2C PLF		6h	Vehicle	z-IETD-fmk
				1582148	225
				363641	6095
				20184	5474
				131650	759
				52451	5615
				5398
			24h
				Vehicle	z-IETD-fmk
				18516980	365
				158699000	8561
				31865280	4626
				481564	1326
				1642189	164
				109095600
