# Supplementary material for: Caspase-8 silences cell death-independent constitutive immune activation driven by tonic TNF-α
Source: EMBO Rep. 2026 Jun 8;27(14):4054–78. doi: 10.1038/s44319-026-00813-5 (PMC13400634; doi:10.1038/s44319-026-00813-5)
Supplement: Supplementary file 3 — Source data Fig. 2 [file 44319_2026_813_MOESM3_ESM.zip › FIG 2/FIG 2C/2C_BLOOD.xlsx]

## Sheet: Fig. 2C BLOOD
	Fig. 2C BLOOD		6h	Vehicle	z-IETD-fmk
				8215	250
				1336	250
				783	250
				6445	1336
				2822	649
				250
			24h
				Vehicle	z-IETD-fmk
				10162	10006
				311300	1912
				254281	4217
				70481	602
				1351050	779
				147847
