# Supplementary material for: Caspase-8 silences cell death-independent constitutive immune activation driven by tonic TNF-α
Source: EMBO Rep. 2026 Jun 8;27(14):4054–78. doi: 10.1038/s44319-026-00813-5 (PMC13400634; doi:10.1038/s44319-026-00813-5)
Supplement: Supplementary file 3 — Source data Fig. 2 [file 44319_2026_813_MOESM3_ESM.zip › FIG 2/FIG 2C/2C_LIVER.xlsx]

## Sheet: Fig. 2C LIVER
	Fig. 2C LIVER		6h	Vehicle	z-IETD-fmk
				127	4.3
				255	4.3
				13	22
				34	14
				395	4.3
				11
			24h
				Vehicle	z-IETD-fmk
				41356	33
				21112	15
				2398	25
				5644	4.3
				70263	4.3
				11487
