# Supplementary material for: Caspase-8 silences cell death-independent constitutive immune activation driven by tonic TNF-α
Source: EMBO Rep. 2026 Jun 8;27(14):4054–78. doi: 10.1038/s44319-026-00813-5 (PMC13400634; doi:10.1038/s44319-026-00813-5)
Supplement: Supplementary file 3 — Source data Fig. 2 [file 44319_2026_813_MOESM3_ESM.zip › FIG 2/FIG 2C/2C_LUNG.xlsx]

## Sheet: Fig. 2C LUNG
	Fig. 2C LUNG		6h	Vehicle	z-IETD-fmk
				3.125	3.125
				3.125	3.125
				8.47	3.125
				3.125	3.125
				7.33
				3.125
			24h
				Vehicle	z-IETD-fmk
				151	3.125
				2212	34
				283	3.125
				1139	16
				461	3.125
				74
