# Supplementary material for: Caspase-8 silences cell death-independent constitutive immune activation driven by tonic TNF-α
Source: EMBO Rep. 2026 Jun 8;27(14):4054–78. doi: 10.1038/s44319-026-00813-5 (PMC13400634; doi:10.1038/s44319-026-00813-5)
Supplement: Supplementary file 3 — Source data Fig. 2 [file 44319_2026_813_MOESM3_ESM.zip › FIG 2/FIG 2D/2D_BLOOD.xlsx]

## Sheet: Fig. 2D BLOOD
	Fig. 2D BLOOD			Vehicle						z-IETD-fmk
			6h	7.3	5.9	4.5	5.6	5.4	6.8	7.2	8.4	6.2	6.1	6
			24h	6.7	6.8	8.4	7.3	4.8		6.5	6.6	5.9	4.7	6.1
