# Supplementary material for: Caspase-8 silences cell death-independent constitutive immune activation driven by tonic TNF-α
Source: EMBO Rep. 2026 Jun 8;27(14):4054–78. doi: 10.1038/s44319-026-00813-5 (PMC13400634; doi:10.1038/s44319-026-00813-5)
Supplement: Supplementary file 3 — Source data Fig. 2 [file 44319_2026_813_MOESM3_ESM.zip › FIG 2/FIG 2D/2D_PLF.xlsx]

## Sheet: Fig. 2D PLF
	Fig. 2D PLF			Vehicle						z-IETD-fmk
			6h	4.7	5.2	5.3	5.7	3.4	6.8	6.8	7.2	9.2	5.7	6.4
			24h	7.5	6.8	5.3	7.9	8.5		4.8	5.3	4.1	6.5	3.2
