# Supplementary material for: Caspase-8 silences cell death-independent constitutive immune activation driven by tonic TNF-α
Source: EMBO Rep. 2026 Jun 8;27(14):4054–78. doi: 10.1038/s44319-026-00813-5 (PMC13400634; doi:10.1038/s44319-026-00813-5)
Supplement: Supplementary file 3 — Source data Fig. 2 [file 44319_2026_813_MOESM3_ESM.zip › FIG 2/FIG 2E/2E_BLOOD CXCL1.xlsx]

## Sheet: Fig. 2E BLOOD CXCL1
	Fig. 2E BLOOD CXCL1			Vehicle						z-IETD-fmk
			6h	785	152	463	959	532	6.8	4662	5236	3578	4210	3387
			24h	1365	1658	1032	1178	1795		1521	236	199	854	974
