# Supplementary material for: Caspase-8 silences cell death-independent constitutive immune activation driven by tonic TNF-α
Source: EMBO Rep. 2026 Jun 8;27(14):4054–78. doi: 10.1038/s44319-026-00813-5 (PMC13400634; doi:10.1038/s44319-026-00813-5)
Supplement: Supplementary file 3 — Source data Fig. 2 [file 44319_2026_813_MOESM3_ESM.zip › FIG 2/FIG 2E/2E_BLOOD CXCL2.xlsx]

## Sheet: Fig. 2E BLOOD CXCL2
	Fig. 2E BLOOD CXCL2			Vehicle						z-IETD-fmk
			6h	251	98	136	207	334	6.8	452	301	247	325	441
			24h	462	441	425	285	501		352	105	103	124	201
