# Supplementary material for: Caspase-8 silences cell death-independent constitutive immune activation driven by tonic TNF-α
Source: EMBO Rep. 2026 Jun 8;27(14):4054–78. doi: 10.1038/s44319-026-00813-5 (PMC13400634; doi:10.1038/s44319-026-00813-5)
Supplement: Supplementary file 3 — Source data Fig. 2 [file 44319_2026_813_MOESM3_ESM.zip › FIG 2/FIG 2E/2E_BLOOD IL1BETA.xlsx]

## Sheet: Fig. 2E BLOOD IL1BETA
	Fig. 2E BLOOD IL1BETA			Vehicle						z-IETD-fmk
			6h	35	57	121	63	54	6.8	126	134	157	88	101
			24h	352	336	412	468	517		336	101	173	135	108
