# Supplementary material for: Caspase-8 silences cell death-independent constitutive immune activation driven by tonic TNF-α
Source: EMBO Rep. 2026 Jun 8;27(14):4054–78. doi: 10.1038/s44319-026-00813-5 (PMC13400634; doi:10.1038/s44319-026-00813-5)
Supplement: Supplementary file 3 — Source data Fig. 2 [file 44319_2026_813_MOESM3_ESM.zip › FIG 2/FIG 2E/2E_BLOOD TNF.xlsx]

## Sheet: Fig. 2E BLOOD TNF
	Fig. 2E BLOOD TNF			Vehicle						z-IETD-fmk
			6h	163	276	296	86	167	6.8	306	412	218	269	364
			24h	962	871	883	761	655		582	272	345	176	165
