# Supplementary material for: Caspase-8 silences cell death-independent constitutive immune activation driven by tonic TNF-α
Source: EMBO Rep. 2026 Jun 8;27(14):4054–78. doi: 10.1038/s44319-026-00813-5 (PMC13400634; doi:10.1038/s44319-026-00813-5)
Supplement: Supplementary file 4 — Source data Fig. 3 [file 44319_2026_813_MOESM4_ESM.zip]

Archive with 11 entries (5 files):
- FIG 3/
- FIG 3/FIG 3A/
- FIG 3/FIG 3A/Volcano Plot Raw Data.xlsx
- FIG 3/FIG 3C/
- FIG 3/FIG 3C/Innate immune receptors.xlsx
- FIG 3/FIG 3D/
- FIG 3/FIG 3D/Cytokines and cytokine receptors.xlsx
- FIG 3/FIG 3E/
- FIG 3/FIG 3E/Cell adhesion and motility proteins.xlsx
- FIG 3/FIG 3B/
- FIG 3/FIG 3B/Table EV1 DEGs in neutrophils (IETD vs vehicle).xlsx
