# Supplementary material for: Caspase-8 silences cell death-independent constitutive immune activation driven by tonic TNF-α
Source: EMBO Rep. 2026 Jun 8;27(14):4054–78. doi: 10.1038/s44319-026-00813-5 (PMC13400634; doi:10.1038/s44319-026-00813-5)
Supplement: Supplementary file 4 — Source data Fig. 3 [file 44319_2026_813_MOESM4_ESM.zip › FIG 3/FIG 3A/Volcano Plot Raw Data.xlsx]

## Sheet: Foglio1
Gene	log2FC	-log10(adjPval)
Ighg2c	8.17522	2.36193
Gm17455	7.21165	3.70023
Gm5150	6.70308	3.31152
Ptgfrn	6.70105	4.22116
Trim30d	6.68187	4.20997
NA	6.67114	3.05933
Tlr5	6.63069	3.28908
Tlr8	6.59595	2.66081
Stc2	6.57758	5.71689
Stc2	6.57758	5.71689
Cd101	6.48437	4.08532
Cep295nl	6.27424	4.02886
Sycp1	6.16299	4.1676
Rufy4	6.15666	3.14398
Abca9	6.15132	3.02955
B430010I23Rik	6.12539	4.32986
Adgrb1	6.10708	4.48609
Gimap7	6.06521	4.36857
Oprm1	6.00269	3.51032
Ighg2b	5.99936	5.30202
Ppp1r3d	5.97641	3.92825
Crtac1	5.91856	5.08589
Panct2	5.872	3.73365
Gm10684	5.86628	5.936
NA	5.86476	3.43848
Ednra	5.84845	2.53205
Sirpb1c	5.80026	3.92357
Dpep2	5.79919	2.14723
Amer2	5.79755	3.74614
Jaml	5.77977	2.76878
Gspt2	5.72036	2.76696
AW121686	5.68154	3.95765
2310034O05Rik	5.65795	5.68556
D7Ertd143e	5.63756	3.29006
Btnl9	5.5895	4.31555
Ighe	5.58893	1.7487
Siglecf	5.56298	2.22361
Tmem205	5.55664	3.38883
Slc16a14	5.5317	4.6499
Scn3b	5.48013	3.43598
Anks6	5.42747	6.07281
Wdr95	5.41699	3.15159
Penk	5.41317	4.93052
She	5.40108	3.18507
Mmrn2	5.38758	2.96485
Fam217b	5.38302	4.28628
Sncaip	5.36925	2.43865
Abhd12b	5.34415	3.87805
Clec10a	5.3243	3.1559
Khdc3	5.32373	3.1671
C1ra	5.32032	5.42288
Ugt1a9	5.30648	6.44886
Ascl2	5.3062	2.98574
Myo18b	5.2909	3.98522
Cxcr2	5.2888	5.21069
Cxcr2	5.2888	5.21069
Akr1c18	5.28364	5.45699
Slc7a3	5.28346	3.33919
Rnase2a	5.27472	3.60221
Mtus1	5.26171	5.52382
Dpep3	5.25658	6.4753
Anxa8	5.23905	3.23422
Lyz1	5.23437	3.48434
Lyz1	5.23437	3.48434
Plekhg6	5.22545	4.67992
Olfm1	5.22335	2.39065
Cd300c2	5.2094	5.67162
NA	5.20277	3.66725
Slc27a6	5.20076	3.53188
S100g	5.19905	4.24676
Mkx	5.19415	3.07393
Gm6498	5.1914	3.23003
Ighv11-2	5.19037	2.77935
NA	5.18901	4.09326
Gm19719	5.18629	4.5983
Cd3e	5.18326	2.8701
Pdgfrl	5.18086	3.99967
Ighg1	5.17788	5.1663
Ugt1a6b	5.15823	3.45776
Sema4f	5.15674	4.70865
Bmpr1a	5.1451	5.47573
Bmpr1a	5.1451	5.47573
Tnfsf14	5.12852	3.53143
Tnfsf14	5.12852	3.53143
Sycp2	5.12518	2.65157
Arl11	5.11812	6.07823
Chst13	5.09679	2.75472
2900005J15Rik	5.08393	2.32716
Trbv1	5.0738	3.87719
Dmkn	5.05762	3.01959
Sirpd	5.05657	2.9184
Fcer1a	5.05615	2.421
Mpzl3	5.05561	2.24873
Ccdc180	5.05061	3.37051
Dcst2	5.04709	3.69557
Tacstd2	5.04164	5.45249
Chil5	5.03821	2.55916
Tmem202	5.02759	4.21054
Lhx1	5.02509	3.4359
Plcb1	5.01401	2.69528
Plcb1	5.01401	2.69528
Trim30b	5.01319	5.00825
Atp1a3	5.01111	5.39069
Sdc2	5.00194	2.59424
Clec4g	5.00091	3.66756
Ear10	4.99848	2.56247
Lamp3	4.99623	3.68677
Cfap100	4.97451	3.41447
Timp2	4.95952	5.00758
Pdlim4	4.95607	2.72928
Cyp2j6	4.92788	3.20286
Ugt1a6a	4.90335	3.69034
4931403E22Rik	4.89361	3.33464
Dhrs7	4.89247	5.23748
Nt5e	4.88871	5.2173
Sirpb1b	4.88367	4.59524
Cibar2	4.88023	2.49276
Dhrs9	4.87703	6.08577
Lrrc71	4.87138	3.76735
Trim62	4.87102	2.94421
Mfsd6l	4.8584	3.0832
Chit1	4.84931	4.07524
Hpgd	4.83888	1.65352
Scnn1a	4.82396	2.60674
Pitpnm3	4.82212	2.84323
Slfn1	4.817	5.91419
Igha	4.81529	3.92566
Fxyd5	4.81474	8.18701
Fxyd5	4.81474	8.18701
Card10	4.81371	3.80253
Has2	4.80769	3.90161
Insyn2a	4.79863	2.92837
Itga8	4.79179	4.87965
Ppp1r3b	4.78078	5.33313
1810006J02Rik	4.7697	2.89225
Cyp4f18	4.75917	6.58062
Eml1	4.75473	2.79961
Mir340	4.75053	3.58918
NA	4.74744	4.25838
Snx7	4.73952	2.83407
Tshz3	4.73248	4.61554
Krt80	4.7302	2.47624
Dse	4.72622	2.41486
Gm13605	4.7214	2.92376
Arhgap15os	4.71321	3.26968
Selenon	4.71278	5.46198
Cd300lb	4.7109	8.02972
Cd300lb	4.7109	8.02972
Ttc12	4.6804	2.72366
Prg2	4.67572	6.69379
Adgrb2	4.67358	2.9095
Ppp1r1a	4.67302	2.95
Ccl6	4.6723	5.02658
Hacd4	4.66799	5.70918
Echdc3	4.6534	4.85427
Sell	4.649	6.91084
Rdh9	4.64844	3.48488
Filip1	4.64673	2.25024
Thnsl2	4.64286	6.12121
Zfp879	4.64153	5.96152
Clec7a	4.63916	4.0672
Mrgpra2b	4.63661	2.89662
Igkv5-45	4.63097	1.74377
Ffar2	4.62338	2.82587
Fbxo27	4.62285	2.98876
Prom1	4.61397	6.06729
NA	4.61267	3.45845
Rcan2	4.60582	3.82748
1600014C10Rik	4.6034	6.05421
Grip2	4.60252	2.81576
1700029H14Rik	4.59504	2.98512
Dnah8	4.59225	5.26154
Nlrp1a	4.58888	3.71843
Igkv4-57-1	4.58608	1.70776
1700097N02Rik	4.58532	3.27609
P2rx1	4.58365	2.68791
Hspa12a	4.58216	3.04612
Pglyrp4	4.58186	4.24676
Pi16	4.56835	5.21406
Bmx	4.56447	5.22591
Man1c1	4.55392	5.95102
Slc32a1	4.55375	4.54563
Lrrc27	4.55036	2.83405
Gm10863	4.5464	3.23625
NA	4.54571	3.37436
Ifi208	4.53784	3.44233
Arfgef3	4.53684	2.09775
Phldb2	4.53391	2.98574
Foxq1	4.53242	3.45829
Gm16894	4.51694	2.73516
Igkv8-21	4.51648	2.50857
E230001N04Rik	4.51513	2.99227
Igkv4-59	4.5111	3.36331
Krt83	4.51099	3.26913
Calhm6	4.50474	3.25556
Gpr65	4.50371	3.03625
Map10	4.50301	3.41265
Nherf2	4.49621	3.59179
B4galnt4	4.49379	2.97519
Epha1	4.49233	4.00625
Myl2	4.48901	3.04617
Cpne4	4.48138	4.26871
9030619P08Rik	4.47911	3.59335
Gm8465	4.4756	2.6086
Rnf217	4.4747	2.28365
NA	4.47301	4.04358
Ear2	4.46624	1.33397
Gm5107	4.46547	2.50243
Abcd2	4.46321	6.00949
BC048671	4.45926	2.99652
Card9	4.45915	4.61632
Ugt1a5	4.4556	2.15835
Dgkg	4.44901	4.91658
Col6a4	4.4482	4.82819
4933440M02Rik	4.44799	2.49251
Csf3r	4.44545	5.47423
Csf3r	4.44545	5.47423
Hoxb3	4.44477	2.44449
Gm19345	4.44226	2.78379
Nlrp12	4.44119	7.02631
Erp27	4.43648	2.47533
B430306N03Rik	4.43413	6.75408
4933433H22Rik	4.42607	2.96264
Mctp1	4.42273	5.8936
Ly86	4.42052	4.1651
Ifitm7	4.42031	1.8247
Tmem150b	4.40678	1.91865
Spatc1	4.40669	4.44336
Crispld2	4.4038	3.59489
Trpm2	4.40244	6.81874
Fosl2	4.40235	6.09487
5930403L14Rik	4.40141	5.11684
Fcor	4.40023	3.21218
S100a6	4.39562	6.18502
1500035N22Rik	4.39526	3.59048
Fut7	4.39131	3.6486
Asgr1	4.39022	3.16609
6430548M08Rik	4.3899	6.86645
Evi2b	4.38888	7.0648
2010310C07Rik	4.38867	3.36139
Lrrc9	4.37734	4.55095
Pld1	4.35767	4.91244
Sp140l2	4.35023	3.45275
Sirpb1a	4.34687	2.91164
Cadps2	4.34451	3.05004
B630019K06Rik	4.34349	3.07628
Slco4c1	4.34281	5.86254
Vcan	4.34173	1.33345
Igkv12-46	4.3381	3.7122
Mirt2	4.33619	4.49162
Ceacam10	4.3338	5.9157
Mgam	4.33184	2.82154
Adcy4	4.32948	4.93331
Fst	4.32677	2.79337
Cd300lf	4.32675	6.11467
1700110K17Rik	4.32486	2.7792
Tspan1	4.31875	2.5703
Or1o4	4.31836	3.29811
Pygl	4.31703	7.0931
Chn2	4.31196	2.76348
Gpr141b	4.30782	2.39129
Tgfbi	4.30697	5.42097
Prok2	4.30606	4.95284
Tacc2	4.30136	5.33168
Qpct	4.30107	3.35148
NA	4.30062	3.97973
Clec9a	4.2961	1.71346
Gm13315	4.29599	3.03307
Xdh	4.29545	7.08447
Igkv4-91	4.29207	1.28778
4933439K11Rik	4.29193	3.02637
Soat1	4.28943	6.33424
Ly6a2	4.28591	4.62757
Cyp3a13	4.28288	2.68879
Epx	4.28096	4.36587
Psd2	4.27869	3.71991
Cd33	4.27851	6.30382
Dio2	4.27736	1.58982
Rnf128	4.27686	3.82092
Fam114a1	4.2758	4.35678
Gm10677	4.27421	3.57382
Smim38	4.27216	3.92056
Grm1	4.26555	3.35027
Angel1	4.26263	1.94515
Mmp9	4.26249	5.11611
Mmp9	4.26249	5.11611
A530064D06Rik	4.26204	6.03961
Nrg2	4.25919	2.95965
Scrg1	4.24934	3.61611
Entpd1	4.24669	6.27899
Pstpip1	4.24583	5.83129
Tmem154	4.24511	5.79773
Ggt5	4.24433	5.33044
Emb	4.24433	7.0663
Cd300ld4	4.24395	2.3472
Adam8	4.24379	5.7737
Tlr13	4.23872	6.0174
Osgin1	4.23653	5.62491
Pde8b	4.23175	3.78176
Gal	4.22923	2.8834
Timp1	4.2266	2.74585
Mmp8	4.22424	6.86645
Maob	4.22192	5.26717
4931406B18Rik	4.21782	3.27225
Lkaaear1	4.211	3.49653
Themis	4.20861	3.28836
Klf12	4.20577	2.48861
Gm19422	4.20173	2.81058
NA	4.19708	4.06921
Unc5a	4.19633	3.60056
Zfp467	4.19566	2.69136
Kcnj1	4.19191	2.61636
F730035M05Rik	4.19166	2.6856
Col6a1	4.18298	4.85133
Igkv4-79	4.18281	2.69528
Gm4117	4.18163	2.66794
Rflnb	4.18015	4.13519
Slc44a4	4.17806	2.71626
Cyth4	4.17507	5.68394
4921513I03Rik	4.17421	3.49897
Actn1	4.17189	4.02389
Retn	4.16925	2.20752
Zfp85os	4.16865	2.18266
Igkv1-131	4.16564	2.79854
Igkv10-94	4.163	1.70776
Vldlr	4.16173	3.27819
Alox15	4.15816	1.53397
Mocos	4.15643	6.19955
1110046J04Rik	4.15566	3.13792
C5ar1	4.15455	6.62947
0610009L18Rik	4.15203	2.87437
Cd300ld	4.15005	5.1051
Ptpro	4.14742	2.89704
Krt18	4.14232	2.58908
Gapt	4.13879	4.61706
Plekhf1	4.13235	3.97883
Smim10l2a	4.13176	2.61755
Cebpa	4.13143	3.87777
Cebpa	4.13143	3.87777
Cd209a	4.13001	2.55849
Ccr1	4.12802	6.31922
Cngb3	4.12775	4.36367
Dab2ip	4.12688	5.74181
Apobr	4.1259	5.09283
Nrp1	4.1255	1.69607
Ltbr	4.12454	5.48098
Clec12a	4.1241	4.09687
Rdh1	4.12262	3.82396
Creb3l1	4.12251	2.9664
Lipm	4.11952	2.60613
Aox4	4.11721	3.20265
Tmem273	4.11627	2.77487
Tjp3	4.11595	2.82799
Susd3	4.11557	4.35501
Ceacam2	4.10788	2.9299
5830416I19Rik	4.10595	4.51357
Gm6713	4.10581	4.05155
Dync2li1	4.10384	2.08107
Rab27a	4.10321	7.19766
Sec16b	4.10204	3.78638
Ear6	4.09732	1.64729
Aicda	4.09543	4.47326
Lpo	4.09192	2.17124
Igkv1-88	4.09024	4.14641
Igkv5-39	4.08967	2.59872
Ipcef1	4.08823	6.51856
A230083G16Rik	4.08748	3.04204
Gimap3	4.08587	2.20778
Sdr42e1	4.08518	2.54231
P2ry2	4.08181	5.7601
Rps4l	4.07879	2.51256
Igkv3-1	4.07735	1.97361
Gm15350	4.07604	4.24676
Chd7	4.0752	4.63325
C1rl	4.0738	3.72024
Aldh3b3	4.07324	2.83303
Alox5ap	4.0721	7.39589
Gm15354	4.0695	2.98998
Gm11149	4.06469	4.0672
Dmxl2	4.06052	5.91231
Amn	4.05823	2.61888
Rab31	4.05758	7.37473
Syt8	4.05333	3.79355
Klhl4	4.05323	2.68951
Adam3	4.05081	2.43587
Gm13431	4.04716	5.78789
S100a2	4.0431	3.18747
Ceacam1	4.04291	3.9044
Acad12	4.04101	3.69034
Rasgrf2	4.0376	2.77547
Mrgpra4	4.03604	2.91875
Phf11b	4.03572	2.52544
Mir3109	4.03533	2.91558
Ccno	4.03404	4.74134
Cep112	4.033	2.38475
Aatk	4.03032	2.30891
Il6ra	4.02954	4.94585
Gpr157	4.02715	3.67112
Fut4	4.02683	3.42494
Atp11a	4.02121	6.31748
Rarg	4.01999	3.31637
Rarg	4.01999	3.31637
Jchain	4.0158	4.64987
Brme1	4.01468	2.13183
Styxl1	4.01429	2.65271
Abca8b	4.01223	3.35055
Ldhb	4.01211	4.28563
Fcgr3	4.01182	5.40079
Cd4	4.00971	2.46987
Pparg	4.00894	1.6803
Clec4b2	4.00826	1.91072
Perp	4.00715	3.66758
Chrna2	4.00397	3.8823
4930509K18Rik	4.00239	5.40942
Ly96	4.00226	2.5342
Ly96	4.00226	2.5342
Afdn	4.00103	5.8478
Pxylp1	3.9993	4.28243
Jdp2	3.99836	5.06401
Igkv5-37	3.99527	2.08701
Gpr34	3.99314	1.97138
Hid1	3.987	2.60023
Agpat2	3.98656	4.76386
Tnfrsf22	3.98454	3.43382
Ugt1a7c	3.98446	4.67895
2210408F21Rik	3.98279	3.00779
Lhx2	3.98185	4.78082
Carns1	3.9783	5.9367
8030453O22Rik	3.97827	2.56786
Slc26a10	3.97645	3.42234
Cyp4v3	3.97459	4.85189
Gnmt	3.97058	4.45485
Fgd4	3.97021	4.4609
AB124611	3.97007	6.76514
Ralb	3.96838	4.57454
Itgb2l	3.96464	7.0648
Tnfsf12	3.96334	2.53226
Ly6c2	3.9601	6.20365
Bcl11b	3.95852	2.08893
Igkv8-28	3.95476	1.53304
Hpcal1	3.95128	4.89382
Rtl8c	3.94969	2.50394
Rps6ka2	3.94904	5.01182
4930438A08Rik	3.94666	6.51602
Tcp11	3.94524	1.91254
Elane	3.9448	6.48079
Zyx	3.94474	4.82019
Or2m13	3.94372	2.48185
2010016I18Rik	3.94251	3.69591
Crisp3	3.94128	4.54885
Mgl2	3.94087	4.41573
Hdgfl3	3.93911	5.43034
Il24	3.93588	3.12509
Gli1	3.93569	2.35985
Itpripl2	3.93521	6.07361
Trerf1	3.9334	2.02856
Gm7854	3.93203	2.58392
Asb5	3.92953	3.59192
Gm1043	3.92939	2.34188
Snx24	3.92191	4.3607
NA	3.92004	4.03976
Brsk1	3.91548	1.70776
F3	3.91484	2.24688
F5	3.91347	3.96061
Rbm47	3.91138	5.52279
Nfam1	3.91128	5.76693
Ighg3	3.91109	1.0819
Adam15	3.90868	3.97617
Slc22a15	3.90566	5.52382
Alcam	3.90501	6.15185
Slc22a20	3.9041	2.7472
Avpr2	3.9016	3.77704
Itgam	3.89736	5.26764
Itgam	3.89736	5.26764
Vmn2r97	3.89412	2.75858
Arl4c	3.89392	5.92917
Arap3	3.89379	5.02434
NA	3.8902	4.52637
Btnl2	3.88796	2.36258
Gabbr1	3.8875	5.59488
Phactr2	3.88451	5.1388
Cyp4f37	3.88301	3.3319
Sox13	3.88202	3.73469
Gm16548	3.88089	2.26384
Evi2a	3.87995	7.20492
Etv1	3.87932	2.1194
Chsy3	3.87686	2.2456
Klrc1	3.87525	3.63352
NA	3.87354	2.71944
Map3k9	3.87318	4.53052
F730016J06Rik	3.87302	3.41078
Hk3	3.87298	3.85131
F12	3.87146	2.65156
Mapk10	3.87043	2.25079
Naip2	3.87008	6.31255
Lrmda	3.86824	1.97344
Gprasp2	3.86797	2.42121
Mei4	3.86733	2.61865
Has2os	3.86574	3.25151
Trgc4	3.86324	4.3537
Fam219a	3.86311	2.93362
S100a4	3.86146	4.33567
Sntb2	3.85728	4.51296
Nhsl2	3.85689	5.48089
Cttnbp2nl	3.85428	4.44104
Dram1	3.85125	4.70526
Rgs3	3.84914	3.97085
Trim46	3.84771	4.22439
Ggt1	3.84693	4.65715
Tcea2	3.84586	4.23315
Trim6	3.8438	3.77871
Sntb1	3.8426	2.92285
1600010M07Rik	3.84112	3.48418
Ighv8-6	3.8334	3.72871
Ppm1h	3.8318	4.98661
S100a11	3.82976	6.96679
Gm10791	3.82617	2.31312
Tktl1	3.82608	2.11731
Dscam	3.82541	2.77495
Atp8b4	3.82445	4.83085
Rab15	3.82309	2.50724
Hsd11b1	3.82044	4.90353
Otulinl	3.82037	4.79897
Ly6i	3.81999	3.33336
Padi4	3.81933	3.27982
Cebpe	3.81866	2.33479
Cebpe	3.81866	2.33479
Tlr4	3.81779	4.74735
Tlr4	3.81779	4.74735
Il1r2	3.81751	2.02975
Pxdc1	3.81697	2.29684
Slc27a4	3.81497	4.84824
Ncf2	3.81385	6.65502
Acta2	3.81343	5.14109
Rgs14	3.81302	5.91711
Igkv8-27	3.81266	2.87262
Lin28a	3.81217	4.68534
F13a1	3.81182	1.70776
Efcab15	3.80757	3.21967
Gm15133	3.8074	3.68446
Rab25	3.80692	2.65683
Sirpa	3.79992	5.75342
NA	3.79873	6.06422
Fbxo40	3.79745	2.41554
Myo1f	3.79441	5.39565
Or2m12	3.79399	1.78888
Elfn2	3.79186	2.01522
Retnlg	3.78905	7.20492
Retnlg	3.78905	7.20492
Rab11fip4	3.78893	3.87337
Pdpn	3.7876	2.52036
Tyrobp	3.78456	7.20492
Rims1	3.78451	3.47054
Klra2	3.78189	4.07491
Ppp4r4	3.78095	2.45525
Ptgdr	3.78008	5.42595
Sema4a	3.77873	3.93224
NA	3.77819	5.32593
D930048N14Rik	3.77777	3.13372
Cd200r2	3.7758	2.98965
Pcdhb20	3.77389	4.53845
Stab1	3.77325	2.30764
Calca	3.77277	4.0892
Timd2	3.77263	2.74487
Rin3	3.77251	6.87679
Tnfrsf1a	3.77245	4.4639
Mir5107	3.77111	2.78819
Slc6a12	3.77071	3.05126
Serpinb8	3.76923	2.62584
Smpd5	3.76875	3.33997
Itgb2	3.767	4.97069
Itgb2	3.767	4.97069
Gprin3	3.76096	2.47457
Kcnc1	3.75721	3.12547
Gm1604b	3.75626	2.7472
Mpeg1	3.75521	4.80941
1810008I18Rik	3.75372	2.02235
Gm11110	3.7516	2.83228
Abhd15	3.74996	4.45026
Gzmk	3.74981	1.72581
Gm2a	3.74968	6.12961
H60b	3.74913	6.98029
Glis3	3.74891	4.4663
Garin3	3.74546	1.97478
Tgm3	3.74402	2.73907
Plcl1	3.74252	2.17699
Gpc1	3.73987	3.88502
Pira13	3.73981	4.75522
Rab32	3.73684	4.97666
Cysltr1	3.73623	3.46016
Ptpn22	3.7356	4.50018
Ly6c1	3.73356	3.53218
Rtl8a	3.73305	2.26568
Gm11827	3.73235	2.71107
Cd300a	3.73125	6.09179
Abcc2	3.7301	2.3407
Tbc1d30	3.73003	2.17658
Gpr137b-ps	3.72982	4.69941
Hs3st3b1	3.72916	1.90576
Tuba8	3.72905	2.43167
Igkv6-20	3.72866	2.32834
Unc5b	3.72439	2.79541
Atp23	3.72309	1.64305
Fzd1	3.71787	1.9419
Cgnl1	3.7155	2.39207
Stum	3.71363	3.16841
Zfp109	3.71173	2.14176
Adgrg3	3.7106	4.96728
Igkv20-101-2	3.70947	1.03481
Sp6	3.70938	2.39223
Hmgcs2	3.70927	3.16042
Hecw2	3.70791	3.21686
Dock1	3.70758	5.41816
Tifab	3.70564	1.62328
Cxcl14	3.70485	2.09322
Pam	3.70479	3.60353
Olfm4	3.70459	6.94537
Cd6	3.70188	2.41505
Ckap4	3.69961	4.04137
Fermt1	3.69701	3.20232
Rab11fip5	3.69249	4.05594
Slc35g2	3.69139	1.64017
Spp1	3.69124	4.18129
Gm20555	3.68833	2.39468
Pgm1	3.68799	4.88139
Cadm1	3.68647	4.14301
Siglech	3.68628	3.91273
Bmyc	3.68565	2.12353
Igkv4-86	3.68447	2.17473
Slc2a13	3.68321	1.86866
Sh2d3c	3.68266	5.68393
Arrdc4	3.68138	5.47576
Clec4a3	3.6807	1.70776
BC028528	3.68	4.48845
Sort1	3.67766	4.5041
Paqr7	3.6774	5.33159
Naip5	3.67609	5.94358
Sulf2	3.67423	3.52261
Gnb5	3.67288	2.58659
Sfxn5	3.67141	4.25249
Cd86	3.66979	5.25824
D630008O14Rik	3.66825	1.87324
Bcas1	3.66757	1.78145
Apol7b	3.66702	2.23725
Glt1d1	3.66634	2.57947
Ngp	3.66625	7.23697
Gm16144	3.66594	4.99989
Rab3d	3.6658	6.80572
Acp3	3.66474	5.84711
9930014A18Rik	3.66436	1.76758
Nlrp1b	3.66418	3.6971
Nlrp1b	3.66418	3.6971
Il18rap	3.66268	6.97923
Il18rap	3.66268	6.97923
Ly75	3.65993	4.62383
Pira1	3.65983	3.75355
Lyz2	3.65816	6.80046
Aff2	3.65814	3.39487
Rhou	3.65813	3.59966
Clec4a2	3.65659	5.7341
Lpcat4	3.65655	4.2915
4930592I03Rik	3.65597	3.17061
Cd84	3.65579	6.24555
Hgsnat	3.65465	4.42168
Dcst1	3.65439	1.75576
Mfsd6	3.65357	6.59154
Il9r	3.65302	3.29809
Armc12	3.65275	2.81218
S100a7a	3.64983	2.33424
Rin2	3.6491	3.70382
Hip1	3.64874	2.83821
Gm19696	3.64866	2.2744
Dll1	3.64687	1.56894
Gpr27	3.64637	4.14675
Gm15433	3.64377	3.09506
Tmem120a	3.64359	4.94402
Pglyrp1	3.64354	7.10122
Dlec1	3.64183	3.12381
Mmp19	3.64158	3.24342
Ryr2	3.64134	3.31625
Pcdhgb1	3.64077	2.24722
Ccdc40	3.6388	2.71599
Cd63	3.63682	4.82713
Sorl1	3.63561	5.59243
Cebpd	3.63449	4.47508
Enpp2	3.63141	2.85434
Pmp22	3.62951	2.1495
Lasp1	3.62788	7.23697
Kctd12	3.62654	5.77889
Raet1d	3.6252	2.4976
Ppp1r42	3.62455	2.95208
Tshb	3.62452	2.51462
Pirb	3.6224	6.96294
Mybpc3	3.62224	4.21964
Abca6	3.62092	2.14235
Rab44	3.61877	3.99788
Vnn3	3.6146	2.99311
Arhgap9	3.614	3.21917
Cd3d	3.61344	5.34394
Rdh12	3.61053	5.87696
Tnfsf13b	3.60991	3.85982
Nfil3	3.60964	5.76118
Shtn1	3.60287	3.34032
Ano10	3.60255	5.53992
Ltb4r1	3.60229	4.60341
Peli2	3.60152	5.3453
Lipn	3.60141	3.64396
2310047D07Rik	3.60131	2.01259
Foxl3	3.60121	4.016
Ldhd	3.60035	3.31168
Acvrl1	3.59806	2.64299
Ctsh	3.59514	5.39585
Clec2g	3.59339	3.23974
Gm572	3.59332	3.29096
Gm10463	3.59053	2.58417
Wdfy2	3.59036	4.19699
Lrrc8dos	3.59005	3.80086
Inpp4a	3.58966	6.62542
Zfp286	3.58922	3.87254
Cd7	3.5872	4.25851
Septin5	3.58719	3.43413
P2ry6	3.58664	2.23929
NA	3.58557	2.85044
Trbc2	3.58356	3.11081
4930431P03Rik	3.5835	3.19611
NA	3.58247	3.34006
9830166K06Rik	3.58181	4.08898
Tpcn2	3.5815	5.54596
Fcer1g	3.58099	7.23697
Ccdc152	3.58085	1.67921
NA	3.58062	2.39389
Tmtc2	3.57893	1.96424
Cdh17	3.57831	4.9363
Fgl2	3.57762	4.24213
Egln3	3.57661	4.07138
Stard8	3.57573	3.52643
Pcdhb16	3.57431	1.80508
Rassf2	3.5721	5.31191
Abca13	3.56978	5.83602
Ncam1	3.56851	5.28248
NA	3.56838	2.77547
Ptprf	3.56717	2.42219
Igkv6-23	3.56705	1.61077
Igfn1	3.56123	2.21874
Igkv9-124	3.56113	2.31109
Mycl	3.55956	2.40416
Nxnl2	3.55869	2.08436
Chdh	3.5581	2.64694
9830107B12Rik	3.55774	5.79433
Cotl1	3.55716	7.61525
Cotl1	3.55716	7.61525
Asphd1	3.55695	2.17002
Ankrd22	3.55673	3.64313
H2-DMb1	3.55645	3.27598
App	3.55616	6.25223
Cd200r1	3.5557	3.91199
B4galt6	3.5528	3.57932
Gng7	3.55257	3.28963
F630111L10Rik	3.55228	2.68879
Ski	3.55189	6.55135
Rassf3	3.55166	6.79854
Cdk14	3.55141	3.21024
Lpcat2	3.54819	6.99698
Arhgap25	3.54807	6.20365
4933432I03Rik	3.54801	4.08532
Gm8378	3.54794	1.75546
Copz2	3.544	1.68111
Cisd3	3.54365	2.36236
Slc2a3	3.54076	6.93137
Rnf152	3.53944	2.44309
Col19a1	3.53937	1.70776
Nbeal2	3.53865	4.29499
Zfp951	3.53773	4.54885
Abhd14b	3.53738	2.32301
Prss16	3.53709	4.23158
Cd200r3	3.53618	2.0493
Xpc	3.53587	6.36938
Ccdc125	3.53449	4.81007
Pgd	3.53215	5.90094
Ifng	3.53207	1.8679
Lilrb4b	3.53105	7.37473
Lcn2	3.52952	6.89636
Galr2	3.52779	2.61734
Trim30a	3.52694	4.76015
Wscd2	3.52561	2.6856
Hnmt	3.52342	4.51835
A530013C23Rik	3.52313	3.65313
Cyp4f17	3.52306	3.54071
Ccdc30	3.52185	2.23256
A130040M12Rik	3.52176	7.23697
Zfp697	3.52162	3.6859
Ly6g	3.5201	5.12347
Anxa2	3.51797	6.80046
Gpr137b	3.51792	4.9891
Tex15	3.51756	5.40477
Zfp658	3.51688	3.2132
Klrd1	3.51679	2.25155
Reck	3.51612	5.87786
Tmem220	3.51592	2.38871
Arhgef6	3.51447	5.78416
Nap1l2	3.51302	2.30505
S100b	3.51269	2.4009
Prss34	3.51156	5.59665
Ighv1-73	3.50696	2.41689
Card14	3.50547	1.60058
Pcdhb22	3.50527	2.37551
Paqr8	3.50071	2.6509
Padi3	3.50041	3.1907
Lair1	3.49851	2.95241
Gcnt2	3.49595	6.13764
Sipa1l2	3.49491	5.8699
Fzd3	3.49175	1.91849
Hbq1a	3.4912	6.25998
Necab2	3.48881	2.00446
Cnn2	3.48878	4.70283
Nxn	3.48755	5.1187
Rinl	3.48349	4.38512
Zfp202	3.48341	2.80459
Cbr3	3.48259	1.7904
Hal	3.48103	3.03803
Mgst1	3.47919	6.11467
Coro1a	3.47895	6.98029
Stat4	3.47879	5.16762
Tmem150c	3.47875	2.64052
Cdc42bpb	3.47864	3.22752
1700020L24Rik	3.47779	3.88448
Cyp2ab1	3.47651	1.81222
NA	3.47512	3.23798
Nek10	3.47447	2.41097
Mapk13	3.47392	6.2776
Tmem156	3.47152	5.95152
Ndst1	3.47059	5.38221
Cyp27a1	3.46992	2.89841
Smad6	3.46952	1.88216
Nwd1	3.46915	2.22741
Gm10416	3.46875	2.00653
Cmklr1	3.46866	2.41209
Lima1	3.46841	4.26136
Ptms	3.46826	3.91953
4833432E10Rik	3.46705	1.86529
Ssxb16	3.46705	5.2186
Csf2ra	3.46613	4.71001
Pid1	3.46418	1.78464
Fxyd7	3.46071	2.41367
Zbtb42	3.45925	6.78454
Mansc1	3.45912	1.87751
Cers6	3.45875	5.64721
Ighv1-77	3.45809	1.78614
Tcn2	3.45701	6.37227
Tmem82	3.45655	2.17132
Pkm	3.45476	6.93137
Fam83h	3.45413	2.04428
Cd9	3.45403	6.91218
Chil3	3.45343	6.01857
Rasgrp4	3.45229	3.39292
Aldh1a3	3.45181	2.55689
Pilrb2	3.45146	4.84034
Gm8817	3.45035	2.91017
Pcdhga6	3.44982	2.769
I830077J02Rik	3.44812	5.73422
Gm10384	3.44787	2.26985
Serpina3n	3.44746	3.23374
NA	3.44743	3.74656
P2ry14	3.44715	3.58152
Zfp503	3.44673	4.55881
Lypd6b	3.4463	4.47459
Lcp1	3.44444	7.16532
NA	3.444	4.58963
Hoxb4	3.44309	4.41767
Mgst2	3.44183	3.22202
Cdh1	3.43964	1.70776
Dennd11	3.43897	3.61492
Mcemp1	3.4389	5.087
Tmem184b	3.43716	6.35091
Nr1i3	3.43684	1.89825
Gm17608	3.43502	1.92732
Slc28a2b	3.43401	4.55832
Gm12185	3.43359	1.49885
Grhl2	3.43338	2.34947
Wls	3.43314	6.20365
Igkv4-74	3.43232	1.19715
Slc22a30	3.43001	5.3639
Azin2	3.4298	3.319
Tbc1d4	3.42946	4.68501
Gm19313	3.42906	3.97617
Ces1d	3.4257	2.42186
Igkv9-123	3.42514	3.60744
Pcdhga7	3.42239	1.49656
Rtl8b	3.41932	2.41367
9330102E08Rik	3.41912	1.82714
Col15a1	3.41846	2.14617
Pak1	3.41775	5.28012
Fam243	3.41769	3.0466
Rapgef4os2	3.41743	1.84157
Gpsm3	3.41713	3.99703
Bcat1	3.41669	4.78411
Hcst	3.41463	4.3603
Pxn	3.41343	5.59101
Gm5124	3.41259	1.85398
Pcdhga4	3.41173	2.07481
Gm19510	3.41057	2.00815
Rassf8	3.41002	2.73813
Anxa3	3.40941	7.24154
Fmn1	3.40797	2.88254
Trim5	3.40675	5.3197
Zfp811	3.40639	1.10339
Tbx21	3.40596	1.98691
Sh2d6	3.40553	2.58628
Cpne3	3.40449	6.76761
Twf2	3.40339	6.38383
Cfp	3.40158	4.31364
Marchf1	3.39902	4.32226
Ankrd2	3.39821	2.73969
Aldh3a2	3.3981	4.49454
Lbp	3.3963	3.26297
Klra7	3.39412	1.70776
NA	3.39311	3.42128
Gm13031	3.39068	5.58564
Gca	3.38872	5.09283
Krt86	3.38735	2.75978
S100a9	3.38692	6.35091
Cib2	3.3845	4.57681
Gsdmcl-ps	3.38416	3.58517
Htra1	3.38405	2.6767
Ankrd33b	3.38336	6.89636
Hunk	3.38176	4.30876
Gm2808	3.38143	3.80958
Zfp534	3.38075	2.75924
NA	3.38062	2.94541
Ptger2	3.37803	3.31743
Prg3	3.37721	4.78903
Gm10305	3.37653	4.41126
Sidt1	3.37542	3.40637
Zfp612	3.37504	1.8014
Amotl2	3.37454	2.81149
Mirt1	3.37445	5.42233
Slpi	3.37309	6.87679
Rxra	3.37242	4.83767
Pira12	3.37115	5.42183
Ndnf	3.37025	2.01859
Fstl3	3.36706	2.13635
NA	3.36705	5.41936
Tm6sf1	3.36691	5.62955
Sh2d1a	3.36509	1.70776
Col6a5	3.36506	2.02235
Ar	3.36498	2.62214
Xpnpep2	3.36391	2.98586
Rtl5	3.36328	4.11296
Nucb2	3.36302	5.72264
Nceh1	3.36287	4.58435
Gm13669	3.36253	1.96842
NA	3.36204	4.04147
4930534D22Rik	3.36135	2.41473
Dgkh	3.35793	4.95533
Mpo	3.35754	4.02027
Mpo	3.35754	4.02027
Igkv3-12	3.35749	1.70776
Ccdc126	3.35703	4.02405
Prickle3	3.35636	3.88251
Fam174b	3.35604	2.10061
Map3k7cl	3.35503	2.71112
Ear1	3.35359	1.36196
Tmem71	3.35356	4.81126
Gm12247	3.35325	2.2352
Ifitm5	3.35196	2.36365
Ly6a	3.35144	2.24238
Nedd9	3.34979	6.50669
Fignl2	3.34909	4.54967
1700025G04Rik	3.34833	4.74874
Col22a1	3.34765	1.81974
Trp53tg5	3.34764	1.78013
Klrb1f	3.34653	1.08821
Slc9a9	3.34593	4.78411
1700047M11Rik	3.34571	3.1957
NA	3.34477	2.7027
Grk3	3.3446	3.39361
Aldh3b1	3.34046	4.67498
Zfp516	3.33966	4.3371
Abr	3.33902	5.66299
Gm7609	3.339	3.04405
Stard5	3.33699	5.87177
Galnt3	3.3359	3.18307
Lrp2	3.33583	2.55121
4930519G04Rik	3.33566	2.23881
Tas2r135	3.33562	1.89016
Pilrb1	3.33403	4.76139
Arhgdib	3.33257	7.40784
Ldaf1	3.33244	3.4393
Rab37	3.33236	4.97492
3110006O06Rik	3.33002	2.26019
Ptafr	3.32865	5.85331
Faah	3.32823	5.06855
Cd177	3.32604	4.73743
Fcgr4	3.32542	3.68189
Igkv12-44	3.3231	2.31764
NA	3.32194	1.85072
Vsig4	3.32037	2.48888
Tspan5	3.31977	5.74242
Cyp46a1	3.31887	1.44745
Lamb3	3.31839	3.46469
4931428L18Rik	3.31808	3.00164
Slc28a2	3.31807	5.0076
A930033H14Rik	3.31787	1.70776
Adss1	3.31553	4.05494
Txk	3.3151	3.27236
Elovl7	3.31391	3.31681
Ifit1bl1	3.31373	1.51926
Orm1	3.31327	3.69651
Slc7a11	3.31314	3.93017
Mir149	3.31184	3.61097
Igsf5	3.31153	4.48424
Folr2	3.31146	2.78145
Fbxo17	3.30862	2.01305
Smpd2	3.30799	4.17111
Gm21057	3.30787	2.84884
6330409D20Rik	3.30763	5.16127
NA	3.30755	2.60051
Gm1673	3.30704	2.64659
Prss52	3.30672	1.8188
Lama3	3.30617	2.07425
Slc11a1	3.30493	5.15767
Prps1l1	3.30343	1.63852
Selplg	3.30224	4.53835
Glipr1	3.30206	6.18995
Zfp300	3.3017	2.94059
Nfatc2	3.3017	5.5151
2310034G01Rik	3.30037	2.96645
Anxa1	3.29967	7.20492
Wnk3	3.29931	1.86006
Igfbp4	3.29929	4.97227
Cabp7	3.29678	2.5301
Nat8l	3.29631	4.62406
Slc26a11	3.29558	4.10653
NA	3.29502	1.70776
Eeig1	3.29466	5.13907
Gstm1	3.29389	4.72835
Cep19	3.29333	5.14828
Rgs19	3.2929	6.07823
Crip3	3.29264	3.63232
Gm15941	3.29214	2.90021
Gpt2	3.29195	3.89094
Niban1	3.2884	6.05545
Ppp1r1b	3.28836	2.78865
Chst12	3.28691	6.05173
Ptpru	3.28519	3.68398
Amdhd1	3.28386	2.70609
Mmp16	3.28332	1.72147
Pex11g	3.28313	4.59822
NA	3.28259	4.14477
Slfn4	3.28218	6.84066
Zfhx3	3.28048	4.7954
3200001D21Rik	3.27859	1.63518
Tox3	3.27852	2.55637
Mir3101	3.27845	3.26967
Cd53	3.27807	6.83601
Sgip1	3.27804	1.994
Ighv5-16	3.27613	4.14764
Trbj1-1	3.27591	2.55513
Rian	3.27513	2.74195
Gimap8	3.27482	2.38079
Mir3076	3.27288	4.10977
Cd1d2	3.27137	2.25855
Arrb2	3.27108	4.09738
Prkg1	3.27073	1.82
Tal2	3.27059	1.97911
Card19	3.26837	6.95635
Cldn12	3.26787	2.36457
Ighv12-3	3.26743	2.38725
Tmem229a	3.26717	2.44341
Zfp93	3.26692	2.02411
Igfbp6	3.2659	3.02837
H6pd	3.26572	5.22408
Pik3r6	3.26548	4.65348
Igkv3-4	3.26514	1.91291
Mmp2	3.26354	2.23605
F630028O10Rik	3.26335	5.48628
Chil4	3.26287	3.16777
Def6	3.26148	5.20754
Afap1l2	3.26029	2.26212
Marchf9	3.25889	1.85332
Lifr	3.25866	2.92377
Lca5l	3.25822	1.91362
Lrrc25	3.25773	6.4753
Accs	3.25709	3.69591
Gsdme	3.25708	3.61166
Gsto2	3.25693	3.81648
Ceacam16	3.25599	2.75716
Anxa5	3.25568	5.34655
4930405A10Rik	3.25481	1.70776
Ugt1a2	3.25287	3.27599
NA	3.25249	3.17975
Lrrc75b	3.2513	4.07545
Elovl4	3.24928	2.56
Gm10521	3.24737	5.15557
E030030I06Rik	3.24728	2.81016
Rassf5	3.24682	6.69539
Slc41a2	3.24674	3.67461
Il11ra1	3.2467	3.04956
1700028I16Rik	3.2466	4.31977
Camp	3.24639	7.0648
Scml4	3.24601	3.71976
Sgcb	3.24593	2.09016
Sstr4	3.2459	2.71855
Mir1962	3.24519	2.98895
Pacsin1	3.24344	3.57775
NA	3.24276	4.68545
Orai2	3.24192	5.48699
Tmem141	3.24007	3.37008
Rab17	3.23937	1.78221
Platr7	3.2393	3.78877
9330179D12Rik	3.23831	3.69243
Havcr1	3.23725	2.32057
Igkv17-121	3.23656	1.15823
Fbxw10	3.2357	3.67499
Meis3	3.23545	1.70776
Ms4a3	3.23479	3.61282
Gm20115	3.2333	2.10587
St18	3.23304	1.70776
Ptgs1	3.23241	4.20134
Tbc1d2	3.23198	4.56581
Gpr63	3.23126	2.03053
Fads6	3.23089	1.94539
Or2l5	3.22675	3.36571
Antxr2	3.22613	5.33453
Ltf	3.22573	6.14048
Slc6a19	3.22553	2.02758
Apol7e	3.22418	1.70776
Slc37a2	3.22393	2.70225
Rasa3	3.22352	5.65086
Il5ra	3.22304	2.29483
Mir3108	3.2208	2.90128
Vsig10l	3.21966	4.478
Tchh	3.21956	1.19117
Plau	3.21889	4.73785
2900041M22Rik	3.21803	3.99594
Ticam2	3.21737	3.82654
Aoah	3.21722	5.72333
Samd10	3.21702	3.63148
Cxcr3	3.21629	1.70776
Calhm2	3.21623	4.97216
Atp6v0e2	3.21596	1.96301
Pwwp2b	3.21596	2.58383
1700017G19Rik	3.21546	4.55454
Pfn2	3.2141	4.13646
Eif4e3	3.21242	5.83629
Fn1	3.21193	1.52405
Tnfrsf23	3.21099	4.9906
Ighv1-66	3.20894	1.7631
Gm6623	3.20844	3.05101
Serpinb1a	3.20792	2.38715
Serpinb1a	3.20792	2.38715
Klra13-ps	3.20577	3.09218
Lrrc3	3.20505	2.15892
Gpr35	3.2047	5.5218
Camkk1	3.20378	2.73574
Lsp1	3.20205	6.31255
Hmox1	3.20169	5.14785
Por	3.20162	5.2428
Vim	3.20008	7.23697
C1qtnf6	3.19803	1.77028
Hdc	3.19765	6.35815
0610038B21Rik	3.19753	2.53478
Lrfn1	3.19709	2.22437
Clec4d	3.19633	6.4017
Ncf1	3.19628	7.23697
NA	3.19592	2.10061
Dnmbp	3.1955	4.52991
Akr1c13	3.19545	2.27245
Cyp27b1	3.19408	1.92631
Igkv4-51	3.19262	2.34803
Gzmc	3.19166	2.21991
Cyp4f16	3.19089	4.54865
Klhl2	3.19018	6.50031
Samd3	3.1898	2.48058
Snx18	3.18792	6.19637
Hp	3.18768	4.97666
Ptprm	3.18691	3.68794
Rab39	3.18461	1.72421
Ccdc146	3.18433	3.45845
Cask	3.18378	5.68651
Rgs2	3.18347	6.46715
Vegfa	3.18337	4.81758
Kcnc3	3.18329	2.26566
Armc7	3.18308	5.47199
Igkv14-111	3.183	2.58908
A030001D20Rik	3.18261	4.01638
Ighv5-15	3.1823	1.67921
Adora3	3.18219	4.55145
Wfdc17	3.17843	3.3654
Pla2g7	3.1783	4.69546
Tnfaip8l2	3.17761	7.00051
Gm11992	3.17751	1.86005
Tdrd6	3.17489	1.70776
Pira2	3.17431	4.76126
Dubr	3.17399	2.57517
Celf2	3.17289	5.78395
Lonrf3	3.17096	4.12028
Trbj1-4	3.17075	1.72739
Gng2	3.17054	5.76049
Lrrk2	3.16951	4.75921
Dnmt3aos	3.16907	4.00602
Wwtr1	3.16845	2.03467
Zfp420	3.16769	2.87478
Xylt1	3.16663	4.72624
Cryba4	3.1662	2.61755
Chrm3	3.16424	5.57366
Xkrx	3.16307	3.18252
Pgr	3.16255	2.83304
Haao	3.16253	5.31561
Ctnnbip1	3.1618	3.07863
Ccr6	3.16173	2.5323
Rusc2	3.16084	1.91856
Fgr	3.16058	4.57183
Zfp287	3.15967	3.31552
Rnd3	3.15941	1.4712
Cd200r4	3.15915	1.70776
Klrk1	3.15825	2.41337
Pcdhga8	3.15821	2.0121
5830428M24Rik	3.15754	4.96914
Fcnb	3.15711	6.08119
Ap3m2	3.15622	3.05753
Msr1	3.15591	2.22996
Pde9a	3.15564	1.70776
Jph1	3.15554	2.03873
Hs3st6	3.15533	1.80406
Cyp39a1	3.15486	4.19057
Smim35	3.15483	2.71345
Dtx4	3.15163	5.38582
Dennd1c	3.15011	4.60841
Clec1a	3.14985	2.48527
Synj2	3.14979	4.88453
NA	3.14895	1.93019
Zfp677	3.14862	2.83855
Ankrd33	3.14739	3.64371
Fgd3	3.14739	5.99664
Slc25a45	3.14693	5.84078
Adamts10	3.14624	4.59533
Angptl2	3.14608	2.58314
Themis2	3.146	6.96679
Tead2	3.14598	6.24555
Car9	3.14537	3.72927
Or2z8	3.14535	1.9433
Fbln5	3.14498	2.82197
Tmem52b	3.14437	1.67244
Osbpl6	3.14297	1.65253
Eno4	3.14295	3.42073
Unc93a	3.14179	1.83629
Pdia5	3.14133	1.70776
Lilrb4a	3.14028	7.61525
Lilrb4a	3.14028	7.61525
Pde8a	3.1398	5.55161
Notch1	3.1398	5.15894
Slc39a4	3.13958	2.59711
Gm19343	3.139	4.05382
Clnk	3.13835	1.70776
Fmnl1	3.13818	5.22642
Lilra5	3.13576	2.79996
Igkv4-62	3.1351	2.28975
Itk	3.13495	3.26038
Lipo3	3.1312	2.15328
Fcgr2b	3.12919	4.94428
Marveld1	3.12871	1.84761
E230016K23Rik	3.12856	1.74539
Prtn3	3.12695	6.23705
Atp1b4	3.12642	2.0513
Ubl3	3.12544	6.96294
Prr15	3.12495	2.48724
Ankrd44	3.1247	6.15802
Hexa	3.12444	5.77985
Sfn	3.12422	4.29493
Impa2	3.12414	4.80077
Parp8	3.12374	3.06995
Ccl24	3.12118	1.47992
D830014E11Rik	3.12037	2.25794
Trbc1	3.11996	2.22518
Rasl12	3.11986	2.79899
Rassf10	3.1188	3.62846
Gria3	3.11818	3.04715
Prr33	3.11541	5.85918
Snx20	3.11381	6.18995
Rab11fip4os2	3.11363	4.48083
Tmem104	3.11348	4.98795
Klhl36	3.11323	3.91425
Ccr2	3.11174	0.871788
Lrrfip1	3.11142	7.08447
Gpx7	3.11123	2.54831
Ighv1-5	3.10973	1.38629
1700093J21Rik	3.1092	1.70776
Basp1	3.10888	4.34583
Gpr174	3.10883	1.61934
Vsig1	3.10731	2.62657
Trpm4	3.10615	3.55123
Ddr1	3.10431	1.70776
Sfrp1	3.10335	3.68477
Arg2	3.10202	5.01632
Fzd8	3.10168	1.8615
Arpc1b	3.10157	6.46904
Zbtb16	3.1014	2.78985
Igkv6-13	3.10116	1.31967
Myo3b	3.09944	1.73999
Igsf6	3.09931	6.99796
Serpinb9b	3.09701	1.82352
Atxn1	3.09665	5.16127
Aldh3a1	3.09658	2.04201
Armc3	3.09658	1.83216
Meig1	3.09558	2.80074
Map3k5	3.09492	6.5266
Kcnk6	3.09369	5.27804
Gsn	3.09344	5.16127
Nectin1	3.09267	2.25432
Gm6568	3.09193	2.4417
Ms4a15	3.09174	3.37317
D130017N08Rik	3.0911	1.78865
Igkv12-41	3.09102	2.06482
Hgf	3.08788	2.83428
Gm5134	3.08763	1.84132
Tmem229b	3.08742	2.92734
Zfp831	3.08574	4.30543
Pm20d1	3.08426	2.0201
Tbc1d10c	3.08387	3.22796
Glp2r	3.08263	1.90966
Or5b21	3.0822	2.06423
Gm5637	3.08125	4.30543
Cln3	3.07926	5.22332
Postn	3.07823	1.67758
Gramd1b	3.07804	5.61143
Oosp1	3.07744	2.52907
Tpd52	3.07726	6.4047
Smarca2	3.07704	7.22818
Gsap	3.07677	7.20492
Mir181b-1	3.07672	1.70776
4930594C11Rik	3.07616	3.63789
Itgax	3.07508	2.98512
Map3k14	3.07503	6.36429
6430571L13Rik	3.07419	1.1885
Pcgf2	3.07336	3.0454
Zfp970	3.07322	2.84386
Arhgap30	3.07297	5.74181
Ctss	3.07156	6.54832
Fam219aos	3.07137	2.19064
Pou6f1	3.07072	2.97224
Naaa	3.07054	2.33981
Mmp25	3.06922	2.91377
Sema6b	3.06652	3.56624
Igkv1-117	3.06605	3.13337
Tlr6	3.06417	4.41078
Sntg2	3.06382	2.19578
Gm15473	3.0637	2.06837
Mn1	3.06182	1.56516
Prss57	3.05939	2.66741
Mical1	3.05824	4.73743
Man2b1	3.05823	6.69067
1810021B22Rik	3.05799	2.6568
5031434O11Rik	3.05752	2.89259
Ptprc	3.05713	6.80046
Irak4	3.0559	5.48019
Ighv9-1	3.05555	2.10617
Cybb	3.05537	6.15802
P2ry13	3.05326	4.64842
Bst1	3.052	3.62037
Dsc2	3.05195	1.37523
Sgms2	3.05194	5.5724
Trdc	3.05165	1.54841
Foxd4	3.05118	2.58462
Cd3g	3.05097	2.55598
Nynrin	3.0498	3.2115
Trim30c	3.04941	1.79341
Or51m1	3.04885	2.4894
5330427O13Rik	3.04876	4.07758
Clec4n	3.04866	1.93565
Msra	3.0482	7.08447
Zdhhc9	3.04746	4.56241
Cyp4f13	3.04718	5.45429
Gm19463	3.04705	3.51376
Sgce	3.04684	3.96437
Apln	3.04683	2.00485
Apba1	3.04585	4.13538
Pilra	3.04504	6.05965
Gabre	3.04478	1.75594
H60c	3.04464	2.84431
Lyst	3.04457	5.60562
Cds1	3.04353	2.53766
A630001O12Rik	3.04351	4.18914
Igkv8-16	3.0421	1.68107
Gal3st4	3.04114	4.51674
Nrg1	3.04087	3.14368
Mdfi	3.03932	1.68649
B230208H11Rik	3.03918	5.66101
S100a8	3.03759	5.44442
Slc24a3	3.0372	2.21139
NA	3.03684	2.11301
Gtsf1	3.03641	2.47819
Hrh1	3.03527	1.75863
Gm45916	3.03445	3.19149
Henmt1	3.03397	1.65732
Bend4	3.03396	5.49588
Fam234a	3.03364	5.28853
Pctp	3.03322	2.72107
Faim2	3.03281	1.97471
Gm19688	3.03253	2.24048
Ncf4	3.03217	6.38383
Scart2	3.03104	1.7369
Rsph3b	3.03083	3.43144
Homez	3.03077	3.93068
NA	3.03064	3.74419
Krt7	3.03063	2.08708
Inpp5j	3.02992	1.63195
Trf	3.0293	4.54142
Igkv5-43	3.02862	2.22996
Clec2i	3.02743	6.32352
Gmip	3.02694	6.96679
Pcp4	3.02641	1.99763
Asic3	3.02553	2.67736
Tmem45a2	3.02459	3.46492
Micall1	3.02424	4.61026
4921511C10Rik	3.0236	3.51488
Chrne	3.02277	1.72464
Samd15	3.02239	1.77039
Hmga2-ps1	3.02	5.37082
Ccdc88b	3.01939	4.67053
Gvin-ps6	3.01937	4.74376
Fes	3.01913	5.7897
Pnck	3.01838	1.70776
Zfp493	3.01762	1.31191
Abcc8	3.01621	1.70776
Prkcq	3.01576	2.22573
Vmn1r4	3.01536	2.07654
Fndc10	3.01371	2.62355
Vav3	3.01293	4.7898
Gpi1	3.01116	6.96335
NA	3.01099	3.93195
Pfkfb4	3.00966	4.91373
Pgap1	3.00915	6.08643
Phf21b	3.00864	2.25663
Hcls1	3.00747	4.92888
Btbd3	3.0054	3.21453
Capns2	3.00531	4.41208
Cd300ld3	3.00519	2.38471
Gm1604a	3.00451	1.70776
Skap2	3.00451	6.07046
Arap2	3.00416	5.45499
Plaur	3.00321	7.23697
Prdm5	3.0024	1.70776
Hsd17b2	3.00216	1.40718
Dynlt4	3.00062	3.7657
Dgat2	3.00047	3.21577
Mogat2	3.00016	1.66549
Tnfaip6	2.99935	1.71634
AA467197	2.99917	5.52166
Pls3	2.99884	3.90161
P2ry10	2.99754	4.97666
Hhat	2.99721	2.09355
Igkv10-96	2.99468	1.9418
Gm19569	2.99232	2.47972
Anxa11	2.99147	4.74102
H2-Aa	2.99144	5.05611
Fmnl3	2.99127	6.19533
Ldhc	2.99101	4.03354
Rassf6	2.99038	2.45697
Ppp1r18	2.98999	3.83299
Degs2	2.9881	3.05845
Ccdc69	2.98747	4.74792
Mcpt8	2.9868	5.43151
Tas2r143	2.98464	1.80742
Ighv3-6	2.98365	2.68439
Kctd21	2.98338	2.74205
Gm10023	2.98317	0.951908
Apoa2	2.98303	3.26953
Ripk3	2.98269	5.37475
Tpd52l1	2.9817	1.83773
Nr3c2	2.97999	3.70388
Emp1	2.97995	4.6293
Pcdhb18	2.97973	1.5814
Igkv8-19	2.97957	1.08673
Zswim6	2.97902	4.59772
Flna	2.97888	5.47091
Rnft2	2.97857	1.70776
Slamf9	2.97855	2.63192
2410003L11Rik	2.97818	1.87568
Zbtb7b	2.97747	3.07218
Agl	2.97678	6.49582
Ssh3	2.97545	6.23179
Rbms1	2.9752	6.20365
Mageh1	2.97474	1.85736
Map6	2.97457	1.41255
Tmem185b	2.9739	4.23251
4933407I18Rik	2.97373	1.79095
Jph3	2.9735	4.21597
Lpgat1	2.97331	6.29672
Nnat	2.97217	5.6076
Ptchd1	2.97173	1.13471
Chd5	2.9709	4.24406
Ifitm6	2.96989	4.51635
Actl7a	2.96953	3.36695
Sestd1	2.96817	3.71976
Plec	2.96792	4.77739
Arhgef11	2.96663	4.91169
Iqank1	2.96578	4.02976
Col25a1	2.96442	1.36898
Ifi44	2.96394	2.42403
Ago4	2.96379	5.70468
4933406I18Rik	2.96348	1.70776
Ctsg	2.963	4.28287
Gm19705	2.96226	3.63136
AI463170	2.96203	3.86924
B4galnt1	2.96068	3.47106
Selp	2.96063	4.24213
Trem1	2.96012	5.84995
Fchsd1	2.95989	3.64335
Nlrp10	2.95983	2.81015
Wfdc21	2.95838	5.43142
D330023K18Rik	2.95836	2.94928
Kcnab2	2.95666	5.84847
Lgals3	2.95643	7.40784
Spring1	2.95633	3.7706
Cd300c	2.95602	1.70776
Vmn2r82	2.95557	3.89576
Pira6	2.95552	5.68394
A830009L08Rik	2.95528	1.764
Rora	2.95475	4.39763
Spi1	2.95421	4.02612
Elac1	2.95404	4.01638
Rnf144a	2.95356	5.44815
Fyb	2.95264	5.65206
Lrg1	2.95258	2.95198
Adam18	2.9524	2.53808
Ighv1-55	2.95222	2.95213
2810442N19Rik	2.9519	1.30331
Arap1	2.94894	4.58435
Ddx60	2.94833	4.54881
Hsd17b13	2.94731	1.18843
Eml2	2.94661	5.0494
Srgn	2.94581	6.05598
Klra4	2.94441	2.06155
Zfp558	2.94425	3.03439
Enho	2.94355	1.70776
Cpeb1	2.94274	1.67058
Inpp1	2.94255	4.29502
Csf2rb	2.94231	3.64597
Igkv4-72	2.94171	1.70776
Cpeb2	2.94131	6.12121
Tnfsf13	2.94027	1.8238
Kcnip2	2.93934	2.01888
Tmem37	2.93849	2.74513
Misp	2.93842	2.08199
Zfyve28	2.93797	1.81469
1700008O03Rik	2.93665	2.12438
Ccnjl	2.93578	1.86996
Myo1b	2.93514	1.7339
Naip1	2.93462	1.85726
Tmem86a	2.93413	4.02084
Pdlim7	2.93393	5.55831
Ceacam18	2.93385	4.3098
5031425F14Rik	2.93317	1.71509
Flt3	2.93249	2.67652
Klhl5	2.93237	5.29308
Zfp937	2.93227	2.81499
Spef1l	2.93206	1.66836
Pag1	2.9316	6.06507
Adgrg5	2.92977	1.72462
Nkg7	2.92769	4.87845
Cyp11a1	2.92487	3.15247
A530088E08Rik	2.92457	2.94024
Kctd12b	2.92451	2.71623
Septin10	2.92354	3.14426
Gm6934	2.92352	3.09772
Sele	2.92337	1.44266
4931402G19Rik	2.92304	1.88992
Mira	2.92155	2.52634
Dennd3	2.92147	5.0763
Cd52	2.92074	5.75715
Ccdc149	2.92044	1.58798
Mboat7	2.91996	5.59262
Nrros	2.91987	4.52056
Ptpn6	2.91967	4.84216
Ighv1-47	2.91854	1.70776
Slc6a6	2.91843	5.75342
Prss3b	2.91799	1.70776
Cers5	2.91697	4.91622
Gm15850	2.91542	2.39461
Pde4dip	2.91483	3.80506
Txndc2	2.91456	2.23988
Lrrc66	2.91455	2.50071
A530010L16Rik	2.91298	1.65024
Pde2a	2.91287	3.88702
Igkv3-10	2.91281	1.20883
Lrsam1	2.91246	5.22544
B4galt4	2.91193	3.94649
Trim36	2.91181	2.59859
Zfp580	2.91173	1.73285
Mrtfa	2.91165	6.45621
4930480K15Rik	2.91142	2.81942
Serpinb10	2.90984	2.67833
Gp1bb	2.90881	2.60586
Lilra6	2.90796	5.49705
Itih5	2.90785	3.14291
Pkd2	2.90769	4.51086
Fbp1	2.90663	4.61193
Capg	2.90625	5.70741
Sned1	2.9051	3.06012
Nherf1	2.90479	6.54573
Gm15527	2.90372	1.42958
Cd44	2.90259	7.19766
Stxbp6	2.90239	3.07775
Tlr2	2.90221	6.84303
Tirap	2.90208	6.97923
Sycp3	2.90193	3.12987
Castor2	2.90164	3.84238
Rhov	2.90133	4.41208
Fam120b	2.90108	4.4609
Acy3	2.90096	2.19624
Rai14	2.90031	2.61669
Mrgpra2a	2.89935	3.30946
Dgkz	2.89922	5.14643
Alk	2.89837	3.1281
C1s1	2.89835	2.72949
Six1	2.89749	1.70776
C920009B18Rik	2.89746	5.10939
Cox6a2	2.89713	2.36201
St8sia6	2.89633	1.5179
Npc1l1	2.89622	1.61039
Mir29a	2.89573	2.6191
Pcdhgb7	2.89549	2.75665
Tex53	2.89516	2.00204
Slc16a3	2.89411	5.6647
BC147527	2.89411	2.02021
Chrdl1	2.89326	1.95139
Pcdhb17	2.89266	1.70776
Mir290a	2.8917	5.02682
Mir3079	2.89084	3.64459
Inca1	2.89058	2.99583
5730409E04Rik	2.8898	1.56589
Scube3	2.88902	2.76836
Ica1l	2.88874	3.37043
Cnrip1	2.88857	2.90576
Pde1b	2.8885	5.84711
Atxn10	2.88787	5.7574
Zyg11b	2.88756	4.92626
Pwwp3b	2.88751	1.09037
Lhb	2.88667	1.70776
Naip6	2.8864	4.8227
Palm	2.88571	3.1993
Thrb	2.88566	2.35438
Pnma8b	2.88566	1.59722
Tle2	2.88523	2.84403
Smim14	2.88497	6.71119
Lmo1	2.88491	4.52627
Pdlim2	2.88411	4.65807
Elmo1	2.88359	7.0648
H2-DMb2	2.88287	3.1731
Niban2	2.88264	3.46847
Foxa3	2.88252	2.30191
Cyp2s1	2.88236	1.6782
Smim19	2.88209	4.79253
Card6	2.88011	5.42401
Pltp	2.87869	2.74531
Gm10584	2.87859	4.02399
Celsr3	2.87816	4.09147
Fxyd6	2.8778	1.70776
Shisa5	2.87701	3.91953
Pkdcc	2.87679	1.73995
1810034E14Rik	2.87649	2.5801
Sh3bgrl3	2.87627	5.8715
Map3k15	2.87613	5.31463
Itga7	2.87459	2.02723
4930520O04Rik	2.87335	1.51592
Lrp4	2.87334	4.36367
Orm3	2.87276	2.75194
Kif21a	2.87254	2.66226
Rnf130	2.87228	6.9268
Lyn	2.87107	7.16406
Zkscan7	2.86977	4.22491
Napsa	2.86734	5.0619
Tigar	2.86546	2.45682
Casp1	2.86416	4.66448
Afap1	2.86374	5.50629
Igkv2-137	2.86373	3.60715
9930111J21Rik1	2.85924	4.35597
Kbtbd11	2.85907	3.6461
Cryzl2	2.85835	4.1467
Tmem50b	2.85798	4.09991
Chl1	2.85783	1.61776
Duoxa2	2.85696	2.86941
Gm16897	2.85634	3.98923
Gpr182	2.85608	6.05173
Trem3	2.85575	6.39302
Slfn2	2.85531	5.41138
Prdx5	2.8538	7.40784
Dennd2d	2.85333	6.16025
A430093F15Rik	2.85269	3.3574
Mark1	2.85129	1.70776
Zfp781	2.85117	1.84539
Msantd3	2.851	3.63864
Nckap1l	2.84957	7.20492
Igkv3-2	2.84906	1.39698
Tmem38b	2.84895	6.4514
Trbj2-7	2.84748	2.54586
Igkv4-53	2.84739	2.26214
Rap1gap2	2.84668	5.88184
Rasip1	2.8446	3.62026
Ubqln5	2.84375	2.88934
Asb14	2.84369	1.74142
Igkv15-103	2.84355	2.44096
Cpa6	2.84295	2.96423
Car12	2.8427	1.70776
Cerox1	2.84253	1.98965
Slc7a8	2.84235	3.69763
Sqor	2.84231	6.70388
Zfp94	2.84225	2.90975
Pbxip1	2.8418	5.07519
Tmem243	2.84158	5.68651
Col6a3	2.84151	6.83901
Pvr	2.84122	2.76717
Dnaaf4	2.84093	1.70776
Adgrf1	2.84028	1.70776
Sema4c	2.83991	1.34188
Gnaq	2.83975	6.38028
Tfpi2	2.8369	1.867
Zfp442	2.83633	2.07655
Rac3	2.83629	2.3391
Cfap74	2.83619	1.49802
Clip2	2.83619	5.34655
Gm12454	2.83516	2.41256
Mag	2.83499	3.58538
Kif19a	2.83451	2.67632
Adam32	2.83432	2.09059
Neurl3	2.83393	7.0648
Fam81b	2.83383	2.26107
Tpm4	2.83325	5.89001
Phf11	2.83236	2.53688
B930095G15Rik	2.83033	2.59086
Setd7	2.82864	4.98992
Pfkfb3	2.82749	5.78195
Rhoc	2.82747	2.73254
Gm5627	2.82695	1.36509
Gm5431	2.82589	1.98503
Slc15a3	2.82579	5.83629
Mir574	2.82573	3.08583
Igkv1-132	2.82554	1.8508
Insyn2b	2.82539	3.90913
Wnt16	2.82399	2.48197
Zfp820	2.8235	2.38209
Klrc3	2.82344	2.10385
Plp2	2.82282	6.41871
Gm5127	2.82225	2.00779
Pomgnt2	2.82223	1.71967
Lcp2	2.82193	4.96722
Large1	2.82185	3.19857
Icos	2.82106	2.97336
Spata2l	2.82031	2.87493
Scimp	2.82	1.60917
Pcdhgb2	2.81993	2.27233
Fggy	2.81938	1.79677
Kyat3	2.8179	4.09258
Axin2	2.81783	2.67343
NA	2.81674	2.2634
Hs1bp3	2.81665	3.69271
Trbv19	2.81598	2.76891
C530050E15Rik	2.81551	4.38964
Syt15	2.81516	2.28582
L1cam	2.81447	6.07046
Cmtm3	2.814	3.98333
Atp6v0d2	2.81339	1.93016
Ctps2	2.81126	5.45825
Gpr141	2.81094	5.07284
Wnt5b	2.81068	1.46777
Ica1	2.81034	4.00555
Slc23a2	2.80981	5.9367
Celf5	2.8086	1.74125
Arhgef10l	2.80802	2.74351
Iglj2	2.80595	2.22212
NA	2.8052	1.76354
Trim35	2.80516	6.24507
Blcap	2.80489	5.60562
Gm11738	2.80472	1.68699
Ighv1-84	2.80467	1.72061
Mlxipl	2.80466	1.8014
Ren1	2.80427	3.61813
9030404E10Rik	2.80424	1.70776
Tns4	2.80256	1.70776
Cdk18	2.801	1.49659
Bnc2	2.80008	2.32319
Iqgap1	2.79983	7.39589
Vipr1	2.79952	2.44662
Hoxa2	2.79941	1.58027
Gata3	2.79911	2.39679
Atn1	2.79772	4.14987
Msrb1	2.79699	8.18701
Arhgap26	2.79613	6.05486
Zbp1	2.79602	5.09071
Trbj1-3	2.79495	1.54933
Gm5533	2.79473	1.74292
Palm3	2.79396	1.82847
Mitf	2.79376	3.48875
Xrra1	2.79229	2.30289
Slc35a5	2.79223	4.51497
Gm10088	2.79131	2.16143
Tnrc18	2.79085	4.09946
NA	2.79028	3.94875
C1qtnf3	2.78937	4.14828
Mapkapk3	2.78802	3.48664
Layn	2.78783	3.672
Cst7	2.78741	4.98069
Pbld1	2.78602	1.65498
Pcdhga9	2.78557	2.94308
Syt13	2.78499	1.75639
Celf6	2.78499	2.94799
I730030J21Rik	2.78463	1.93016
Plcb2	2.78431	3.66736
H2-Q10	2.78389	5.55831
Hk2	2.78304	3.42458
Plbd1	2.7828	7.08447
Slc29a4	2.78247	1.76167
Psmb8	2.78205	6.33424
Fam135a	2.78186	2.58854
Anxa4	2.78183	6.03257
Gna15	2.78112	2.37277
Dnaaf3	2.77998	1.43429
Slc5a9	2.7796	1.70776
Gm15401	2.7794	1.50913
Gm9640	2.7792	2.33452
Cbx8	2.77918	1.48578
Ighv8-13	2.77906	1.93196
Als2cl	2.77806	2.52141
Coro2a	2.77797	2.77184
Gmfg	2.77783	5.97977
NA	2.77783	1.92977
Slco3a1	2.7775	3.35451
Il27	2.7745	1.90657
Trbv13-1	2.77377	1.97139
Gm4598	2.77322	1.99408
Cubn	2.77247	3.01374
C3	2.77242	4.11529
Gm10091	2.77242	5.12347
Gm1968	2.76909	2.23585
Slc2a6	2.76892	5.5947
Gm14403	2.76847	2.63645
Adgre4	2.76847	2.14985
LOC100862287	2.7682	2.01682
Lzts1	2.76743	1.5499
Slc5a11	2.76725	3.68405
Cbx4	2.76698	5.11752
Zfr2	2.76588	2.22025
Rtn4r	2.76571	3.05442
Gpr162	2.76465	1.83229
Slc36a4	2.76435	5.03873
Il2rb	2.76362	3.46278
1700022N22Rik	2.76338	1.84869
Hvcn1	2.76284	3.50004
Rarres2	2.76259	2.286
Arhgap45	2.76108	5.10922
B430212C06Rik	2.76012	2.34526
Cd34	2.75927	2.25155
Mir3092	2.7586	2.22216
Igkc	2.75796	5.93214
H2-DMa	2.75763	4.40041
Rgs8	2.75742	2.51615
Rcsd1	2.75698	4.30593
Ms4a4b	2.7566	1.92717
Csmd2	2.75624	1.70776
Fli1	2.75613	4.3441
P2ry12	2.75551	1.81661
Rnaset2b	2.75506	1.16445
Ctsc	2.755	6.89636
Pstpip2	2.75355	6.44296
Igkv8-30	2.75284	1.28084
Eps8l2	2.75199	1.70776
Sspn	2.75181	2.80834
Kif21b	2.75119	3.97567
Tmem181a	2.751	3.31716
Fcgbpl1	2.75058	2.17715
Slfn8	2.75047	5.38557
Art2a	2.74981	2.55477
Cbfb	2.74948	5.48089
Vav1	2.74945	5.24031
Fam227b	2.74929	3.48153
Pld2	2.74738	3.11025
Dusp6	2.74729	3.78285
Morn3	2.74517	2.12156
Ccdc196	2.74488	2.11087
Uchl1	2.74445	1.94489
NA	2.74399	3.24981
H2-Eb2	2.74375	3.00191
Slc35c2	2.74359	5.37978
Ube2d1	2.74328	4.31977
Leprotl1	2.7427	4.49955
Pkib	2.74201	2.61957
1700100L14Rik	2.74163	1.70776
Thbs2	2.74154	1.50943
Gstm4	2.7408	4.10702
Ppargc1a	2.74021	2.15352
Zfp523	2.73989	5.22468
Il18r1	2.7393	2.38286
Eepd1	2.73876	4.52464
Syne2	2.73786	6.42565
Raet1e	2.73781	2.97575
Rbm11	2.73753	2.55714
Rs1	2.73738	1.55392
Ifi207	2.7369	4.08697
Clec5a	2.73637	3.59827
Serping1	2.73603	2.66931
Rnpep	2.73512	4.90686
Slc36a3	2.73425	1.28487
Eomes	2.73378	2.74513
Pcdhgb8	2.73359	2.0589
NA	2.7335	5.20155
Chi3l1	2.73346	6.98225
Cyp2j9	2.73317	2.21006
NA	2.73281	2.45109
Zfp764	2.73279	5.09969
Ctsw	2.73279	4.2349
Igkv1-122	2.73278	1.48239
Fut2	2.73262	2.23248
Sarm1	2.73173	1.13281
Krt8	2.73057	1.70776
Dock11	2.73031	6.33424
Raph1	2.73025	3.62674
Dcun1d4	2.72977	2.35203
Gm9982	2.72798	2.36197
Rgmb	2.7279	2.04347
Runx2	2.7278	3.35942
Klrb1b	2.72719	1.91107
BC106179	2.72454	2.40188
Gatm	2.72442	5.59101
Zfp563	2.72432	3.11854
AW112010	2.72396	3.83485
Btc	2.72386	1.70776
Smad1	2.72296	3.69492
Snhg18	2.7225	3.27765
Ntpcr	2.7219	3.40481
Oas1a	2.72184	3.34533
4930447N08Rik	2.7218	1.3416
Cd244a	2.72111	1.84158
Zfp365	2.72087	3.19689
Tspan2	2.72014	4.1286
Tarm1	2.72001	3.44414
Arl10	2.71966	4.07354
Itgal	2.71889	3.62373
Nectin4	2.71679	2.41017
Mapk12	2.71608	2.20107
Gm10768	2.7146	1.9755
Slc30a2	2.71453	1.99377
Mboat1	2.71412	2.92076
Tnik	2.71372	4.10795
Srgap1	2.71256	2.37217
Add3	2.7119	6.54573
Prkag2	2.71139	4.51635
Hsd17b11	2.71103	5.98015
AU041480	2.71084	2.02723
Kmo	2.70957	2.58485
Eeig2	2.70948	4.36397
Rasgrp2	2.7073	3.87035
C030034L19Rik	2.70706	2.28986
D130012P04Rik	2.70647	2.91436
Plin3	2.70594	4.31418
Iqsec3	2.70501	2.56605
A530040E14Rik	2.70493	4.49411
Pik3r5	2.70463	4.5983
Erich5	2.70434	1.19661
Neu1	2.70429	5.41131
Alpk1	2.70356	3.73382
Ramp1	2.7031	2.46351
Iqce	2.70222	3.60979
Dgka	2.70169	3.15757
Spon1	2.70128	3.22419
Il27ra	2.70039	2.67813
1700012B09Rik	2.69986	1.96698
Zfp111	2.69966	4.62332
6330407A03Rik	2.69892	3.6086
Plekha1	2.69764	5.16127
4933427E11Rik	2.69755	1.49633
Ttbk1	2.69735	1.65946
Crybg2	2.69609	3.71865
Tcaim	2.69603	2.70682
Tbkbp1	2.69571	2.73165
Mapk11	2.69563	2.81573
A730017L22Rik	2.69473	2.87373
Prmt2	2.69406	3.21621
Sla	2.69352	6.83993
Clcf1	2.69336	1.81418
Nkd2	2.69332	2.43549
Gimap4	2.69323	1.60957
Adpgk	2.69295	5.87704
Laptm5	2.69264	5.66148
Tigit	2.69206	1.64093
Zcchc24	2.69153	3.37989
Rnf135	2.69053	4.54967
NA	2.68964	1.70776
Trbv13-3	2.68727	5.2135
Mical2	2.68702	1.70776
Rhbdd2	2.68581	3.97547
Kcnk13	2.68507	2.96526
Fndc3b	2.68471	5.55603
Mir181d	2.6846	1.89509
Gdf15	2.68444	4.21881
Prss23	2.68419	1.70776
Asgr2	2.68407	1.70776
Ebf3	2.68295	2.14668
Zfp532	2.68233	1.70776
[truncated: 25,236 more rows]
