# Supplementary material for: Caspase-8 silences cell death-independent constitutive immune activation driven by tonic TNF-α
Source: EMBO Rep. 2026 Jun 8;27(14):4054–78. doi: 10.1038/s44319-026-00813-5 (PMC13400634; doi:10.1038/s44319-026-00813-5)
Supplement: Supplementary file 4 — Source data Fig. 3 [file 44319_2026_813_MOESM4_ESM.zip › FIG 3/FIG 3C/Innate immune receptors.xlsx]

## Sheet: Sheet1
NAME	IETD_A	IETD_B	IETD_C	IETD_D	vehi 1	vehi 2	vehi 3	vehi 4
Tlr1	1.24091	0.897745	1.73904	1.82874	-0.182124	-0.530569	-1.15455	-1.35168
Tlr2	4.77064	4.8008	4.64651	4.73775	1.91807	1.75751	1.92385	1.75094
Tlr4	4.10615	3.97264	3.73832	3.73505	0.767603	0.0751525	0.0590439	-0.528556
Tlr5	2.11734	1.97333	2.8802	2.74354	-6.37195	-3.46917	-3.53922	-3.46716
Tlr6	3.11146	3.1965	3.07757	2.79496	0.286263	0.255725	-0.778403	0.233284
Tlr7	2.48043	2.36291	3.19139	3.14193	0.135846	-0.0391802	0.510028	-0.129286
Tlr8	1.0178	0.75275	2.13012	2.05899	-4.05002	-6.63909	-6.70914	-2.93664
Tlr9	3.05869	3.22884	3.83579	4.04718	1.77271	1.87266	1.4046	1.95911
Tlr13	5.83214	5.68796	6.00982	5.92029	1.83262	1.35526	1.85691	1.47666
NLrc3	2.82588	2.74798	2.93905	2.92556	0.396235	0.500458	0.302087	0.328703
Nlrc4	2.30617	2.41605	2.78857	2.81854	0.922672	0.540816	0.868288	-0.570992
Nlrc5	3.41227	3.44878	3.63688	3.70847	1.07926	0.580075	1.16738	0.909814
Nlrp1a	1.32457	1.33983	1.14106	1.18905	-2.12402	-2.24678	-3.90179	-5.05212
Nlrp1b	1.52885	1.27935	1.93779	2.04406	-2.46506	-1.88421	-1.95425	-1.59269
Nlrp2	-7.1471	-7.0738	-7.22963	-7.12837	-6.37195	-6.63909	-6.70914	-6.63708
Nlrp12	4.4972	4.49083	4.41197	4.39176	0.0709947	0.206397	-0.109228	-0.129286
Nlrp3	4.16861	4.12771	4.75016	4.80052	2.38627	2.68058	2.30488	1.99591
Nlrp10	-0.639309	-0.598065	-0.196203	-0.185851	-4.78699	-2.55163	-3.90179	-2.24476
Nlrx1	2.98604	2.92479	2.99558	3.03277	1.32154	1.33245	1.60827	1.72486
Naip1	-1.41918	-0.807012	-1.67504	-1.34701	-3.56459	-2.39117	-6.70914	-4.31515
Naip2	4.96436	4.75076	5.02865	4.94678	1.0459	1.06827	1.14261	0.955376
Naip5	3.12085	3.04125	3.01474	3.01757	-0.489306	-0.19615	-1.03672	-0.754438
Naip6	3.3113	3.03603	2.94155	2.84174	0.257408	0.349592	0.00510512	-0.00772428
Nod1	3.52973	3.60832	3.81818	3.95976	1.95448	1.9939	1.74619	1.56749
Nod2	2.05011	2.06319	2.16054	2.27465	0.522869	0.102374	0.0323266	0.305434
Aim2	4.65743	4.43647	4.60524	4.67698	2.86407	2.79762	2.84353	2.79128
Ddx60	3.35175	3.04644	3.02186	2.78602	0.342297	0.155323	0.111039	-0.161347
Ifih1	3.88838	3.9548	3.91312	4.06454	5.03903	5.25535	5.05697	5.29919
Clec4e	5.94549	5.899	6.2651	6.28089	4.13088	4.07257	3.85215	3.83561
Clec7a	5.15296	5.03244	5.68905	5.72942	1.41595	0.416189	0.758465	0.562591
Clec4n	1.83304	1.70428	2.68476	3.09684	-1.08655	0.540816	-0.36929	-1.99322
Clec4a1	0.573995	0.765406	1.89708	2.06885	0.135846	0.27977	0.185677	0.183098
Clec9a	-1.8617	-1.40137	-0.0497173	0.659537	-4.05002	-6.63909	-2.46121	-6.63708
Fcnb	4.98507	4.81761	4.71472	4.95877	1.82281	1.58491	1.78671	1.66213
Clec12a	4.68143	4.65795	5.27792	5.27598	0.726083	0.655528	1.21567	0.780772
Clec4g	-0.405637	-0.444442	-0.488159	-0.258	-4.78699	-6.63909	-3.53922	-6.63708
Clec5a	4.42985	4.41253	5.10437	5.07284	2.26105	2.26479	1.696	1.91367
Clec2g	-0.0918215	-0.0625709	-0.287112	0.371481	-2.28449	-3.83174	-3.24971	-5.05212
Clec10a	-1.72084	-1.58195	-0.0900751	-0.13968	-6.37195	-5.05413	-6.70914	-6.63708
Cd36	8.80666	8.82671	8.83627	8.58961	9.60517	9.48574	9.41423	9.39911
Marco	-7.1471	-7.0738	-7.22963	-7.12837	-3.56459	-6.63909	-2.80225	-4.31515
C5ar2	4.23606	4.00902	4.13615	4.33771	1.98999	1.71405	2.18871	2.2302
C5ar1	6.65955	6.5843	6.78274	6.82955	2.43862	2.71626	2.64621	2.42091
C3	6.75348	6.62197	7.28071	7.41678	4.1249	4.38535	4.24287	4.22788
Cgas	2.97313	2.99094	2.76331	2.8532	3.24827	3.33675	3.26671	3.51394
Zbp1	0.474948	0.220823	0.254189	0.237957	-2.91252	-2.24678	-2.62168	-2.24476
Ly86	2.35871	2.27272	2.44809	2.63152	-1.51397	-1.28154	-1.66475	-3.46716
Ly96	2.10792	1.74319	1.21746	1.35142	-2.91252	-1.6849	-4.38721	-0.614713
Clec4a2	4.81615	4.78146	5.05722	5.11511	1.3896	1.29754	1.23923	1.23944
Clec4a3	0.0525684	-0.387298	1.28213	0.854628	-2.67151	-6.63909	-1.75494	-1.7791
C1qtnf4	-2.62354	-3.37336	-2.58577	-1.77081	0.197907	0.709635	0.470769	0.582088
C1qtnf12	3.50305	3.50646	3.63533	3.62569	5.06736	5.16463	5.24396	5.08701
C1qtnf5	-7.1471	-7.0738	-7.22963	-7.12837	-6.37195	-6.63909	-6.70914	-6.63708
C1qbp	2.9041	3.00702	3.09343	3.0503	3.64625	3.75	3.99563	3.83967
C1qtnf3	-3.44666	-4.26644	-4.0597	-3.42793	-6.37195	-6.63909	-6.70914	-6.63708
C1qtnf6	-1.16982	-1.09652	-0.218399	0.0111862	-2.28449	-3.46917	-2.80225	-6.63708
C1qtnf9bos	-7.1471	-7.0738	-7.22963	-7.12837	-6.37195	-6.63909	-6.70914	-6.63708
