# Supplementary material for: Caspase-8 silences cell death-independent constitutive immune activation driven by tonic TNF-α
Source: EMBO Rep. 2026 Jun 8;27(14):4054–78. doi: 10.1038/s44319-026-00813-5 (PMC13400634; doi:10.1038/s44319-026-00813-5)
Supplement: Supplementary file 4 — Source data Fig. 3 [file 44319_2026_813_MOESM4_ESM.zip › FIG 3/FIG 3D/Cytokines and cytokine receptors.xlsx]

## Sheet: Sheet1
NAME	IETD_A	IETD_B	IETD_C	IETD_D	vehi 1	vehi 2	vehi 3	vehi 4
Il1b	5.59668	5.60194	6.33583	6.18777	4.71485	4.76871	4.46391	4.59834
Tnf	4.01717	3.99296	4.61076	4.60253	3.20359	3.36232	3.13164	2.92707
Il10	-2.10271	-2.68148	-1.44827	-1.51366	0.498416	0.416189	-0.299749	0.183098
Ccl5	3.17144	2.97741	3.26523	2.81561	0.422467	1.28572	1.49543	1.65294
Cxcl2	4.30462	4.3933	4.4643	4.86209	2.84964	2.90973	2.80063	2.84472
Cxcl10	2.5516	2.61795	3.57853	3.61226	4.41514	4.35738	4.46766	4.48251
Il6ra	4.72596	4.58664	4.84485	4.99995	1.44183	0.129091	0.837754	0.729241
Ifngr1	5.80764	5.7196	6.26135	6.26623	3.44023	3.45498	3.57511	3.21934
Tnfrsf1a	5.18689	5.09957	5.65893	5.71693	1.89015	1.73159	1.53403	1.46621
Tnfrsf1b	5.96615	5.92109	6.20174	6.46514	4.17976	4.60943	4.2385	4.22323
Cxcr2	6.91216	6.7928	7.33649	7.2803	1.80298	1.61357	2.03569	1.71607
Cxcr3	-0.639309	-1.94452	-0.196203	-0.308186	-1.84839	-6.63909	-4.38721	-2.93664
Tnfsf10	0.880802	1.43795	1.2339	1.02645	0.0709947	-0.489346	-0.519316	-1.08249
Tnfsf12	-1.16982	-1.00771	-0.334809	0.0315062	-6.37195	-5.05413	-4.38721	-2.54962
Tnfsf13	-1.16982	-1.71625	-0.889776	-1.99908	-4.78699	-6.63909	-3.53922	-2.54962
Tnfsf13b	2.14061	1.74957	2.39791	1.82874	-1.41775	-2.24678	-1.03672	-1.59269
Tnfsf14	3.75753	3.57276	3.04533	3.05527	-2.28449	-1.78111	-2.31682	-0.754438
Tnfsf15	-3.68767	-4.75187	-7.22963	-5.5434	-6.37195	-6.63909	-4.38721	-6.63708
Ifna1	-7.1471	-7.0738	-7.22963	-7.12837	-6.37195	-6.63909	-6.70914	-6.63708
Ifna4	-7.1471	-7.0738	-7.22963	-7.12837	-6.37195	-5.05413	-6.70914	-6.63708
Ifna7	-7.1471	-7.0738	-7.22963	-7.12837	-6.37195	-6.63909	-6.70914	-6.63708
Ifnar2	6.31757	6.32107	6.70581	6.66392	6.99588	6.93278	7.03748	7.00373
Ifng	-2.89918	-2.68148	-1.00081	-1.99908	-6.37195	-2.93865	-6.70914	-6.63708
Il1rn	5.94978	5.91967	6.022	5.97049	3.70085	3.90877	3.72236	3.59534
Il1r1	3.49765	3.23795	3.48891	3.57986	4.73068	4.56364	4.50821	4.56075
Il1r2	4.32812	4.29634	2.84585	3.01246	-0.0320988	-0.0999342	-0.40536	-0.262041
Il18r1	3.19608	2.77012	4.05404	3.86103	1.17495	1.29754	0.409801	0.157335
Il18rap	5.74525	5.66746	5.73922	5.76171	2.34573	1.9939	1.90188	2.06682
Il1rl1	5.4395	5.29334	6.36388	6.28936	6.9294	6.77282	6.80002	6.72774
