# Supplementary material for: Caspase-8 silences cell death-independent constitutive immune activation driven by tonic TNF-α
Source: EMBO Rep. 2026 Jun 8;27(14):4054–78. doi: 10.1038/s44319-026-00813-5 (PMC13400634; doi:10.1038/s44319-026-00813-5)
Supplement: Supplementary file 4 — Source data Fig. 3 [file 44319_2026_813_MOESM4_ESM.zip › FIG 3/FIG 3E/Cell adhesion and motility proteins.xlsx]

## Sheet: Sheet1
NAME	vehi 1	vehi 2	vehi 3	vehi4	IETD 1	IETD 2	IETD 3	IETD 4
Itgal	3.44023	3.33675	3.24069	3.08914	5.6923	5.53191	6.30309	6.41865
Itgb2	3.96232	4.01286	3.90281	3.88942	7.48231	7.37593	7.91706	8.04761
Itgam	4.4184	4.34176	4.375	4.54469	8.10538	8.02189	8.4931	8.64021
Itgax	0.44823	0.778759	0.324283	0.542828	3.14637	3.18477	3.94218	4.10226
Itga4	10.1759	10.138	10.088	10.0895	8.6736	8.66374	8.99545	8.95306
Itgb1	9.0429	8.93831	8.99328	9.00427	7.49771	7.52315	7.8355	7.75261
Itga5	2.02466	2.22199	2.365	2.3142	2.69367	2.61095	3.59135	3.76114
Itga6	2.1788	2.00837	1.7787	1.81825	3.69289	3.64473	3.68849	3.72104
Itgb7	2.9432	2.46682	2.77266	2.73143	4.41943	4.3072	4.62173	4.75313
Itgae	2.9878	3.06654	2.95442	2.89235	2.59941	2.54275	2.74908	2.37745
Sele	-1.84839	-3.83174	-1.95425	-1.99322	-0.113681	-0.770017	1.56804	1.24232
Sell	2.50763	2.11913	2.26527	2.61322	6.94854	6.97852	7.04322	7.10772
Selp	-2.12402	-1.50981	-2.62168	-2.54962	0.573995	0.605682	0.935281	0.888443
Icam2	0.84722	0.655528	0.470769	0.846735	2.59941	2.53907	2.90094	2.81854
Vcam1	1.80298	2.13898	2.03569	2.01038	3.69603	3.43499	4.84819	5.11808
Pecam1	2.69683	2.77242	2.12058	2.39359	4.11792	4.02752	5.21875	5.35318
F11r	-0.539059	-0.264054	0.00510512	-0.408262	0.560255	0.790388	0.505083	0.910554
Jam3	4.01068	3.79866	3.72236	3.89528	2.69682	2.71574	2.90094	2.8589
Alcam	1.76248	1.4216	1.14261	1.20212	5.2789	5.12924	5.30249	5.37073
Cd44	6.14498	6.08094	6.02493	5.92635	9.02096	8.93867	8.87614	8.94475
Esam	-1.72809	-1.14724	-1.35159	-1.7791	-1.41918	-0.566004	-0.174344	-0.62057
Spn	4.51756	4.61653	4.63571	4.51963	5.30282	5.29879	6.5018	6.60072
Cdh5	-3.20202	-2.24678	-2.80225	-3.46716	-0.807254	-1.45909	-1.20726	-0.899546
Cdh1	-2.28449	-4.31716	-3.53922	-6.63708	-1.65525	-1.71625	0.332616	-0.117138
Cd209a	-6.37195	-6.63909	-4.38721	-4.31515	-1.72084	-2.21582	-0.287112	-1.01984
Ceacam1	1.30753	1.29754	1.20375	0.763799	4.82192	4.85657	5.46582	5.56621
Ceacam2	-1.08655	-1.50981	-0.778403	-2.24476	2.26016	2.28155	3.07073	3.15819
Adam8	2.92497	3.34247	3.2436	3.46752	7.34306	7.31348	7.60598	7.72733
Jaml	-1.41775	-1.88421	-1.95425	-1.68288	3.55247	3.56192	4.59414	4.39862
