# Supplementary material for: Caspase-8 silences cell death-independent constitutive immune activation driven by tonic TNF-α
Source: EMBO Rep. 2026 Jun 8;27(14):4054–78. doi: 10.1038/s44319-026-00813-5 (PMC13400634; doi:10.1038/s44319-026-00813-5)
Supplement: Supplementary file 4 — Source data Fig. 3 [file 44319_2026_813_MOESM4_ESM.zip › FIG 3/FIG 3B/Table EV1 DEGs in neutrophils (IETD vs vehicle).xlsx]

## Sheet: All genes
ENTREZID	SYMBOL	logFC	P.Value	adj.P.Val
104718	Ttc7b	2.57328566692876	1.43790385404092e-07	2.8693677569e-06
99100	Cep152	-0.975940523457448	3.56876178123941e-11	4.8497688226153e-08
98386	Lbr	-1.2095514031856	8.73172559625421e-11	5.9131992685655e-08
67155	Smarca2	3.07704361768999	8.92016520148590e-11	5.9131992685655e-08
11891	Rab27a	4.10320954573577	1.37498341427062e-10	6.3436396824834e-08
12505	Cd44	2.90258971519002	1.37707325974657e-10	6.3436396824834e-08
27361	Msrb1	2.79698641965536	2.60686651889572e-13	6.50108366189653e-09
18301	Fxyd5	4.81473861955938	4.78390202869607e-13	6.50108366189653e-09
24061	Smc1a	-1.13480451314192	1.83580825920213e-10	7.6762204118238e-08
217304	Cd300lb	4.71089553024653	1.03077939030473e-12	9.33851768303073e-09
270084	Lpcat2	3.54818510042815	4.32942896207298e-10	1.0069793083133e-07
546071	Mast3	2.20547500344707	4.33483862808259e-10	1.0069793083133e-07
12237	Bub3	-0.791806898479721	7.25973121821173e-10	1.2332014673736e-07
286940	Flnb	2.5555480830536	1.27368545606616e-09	1.5836262184158e-07
15516	Hsp90ab1	1.0370822044585	1.27603716778785e-09	1.5836262184158e-07
382639	Zbtb42	3.45925310702617	1.34751835383129e-09	1.6423408672099e-07
66684	Tceal8	-1.77574466306583	1.58007063699195e-09	1.8079859684382e-07
99167	Ssx2ip	-1.62097029885167	1.58321005367487e-09	1.8079859684382e-07
67579	Cpeb4	-1.55400210653601	1.62388844119122e-09	1.8313553503376e-07
108735	Sft2d2	2.56970083622438	1.82548430748631e-09	1.9456799213008e-07
15199	Hebp1	-1.29206201127004	9.37633850757003e-08	2.109598545507e-06
14728	Lilrb4a	3.14028300222111	4.19330197553296e-12	2.42521121523729e-08
72042	Cotl1	3.55715876648034	4.46155343323391e-12	2.42521121523729e-08
233890	Zfp768	2.46780792195374	1.21321681315021e-07	2.515180760077e-06
72054	Cyp4f18	4.75917082767918	3.04407066160409e-09	2.6265014765631e-07
11487	Adam10	-1.29489827398168	3.08587923262386e-09	2.6425656490149e-07
218977	Dlgap5	-1.50641321212974	3.09185722942985e-09	2.6425656490149e-07
209737	Kif15	-1.39513125562495	3.69947525306113e-09	2.9743842742778e-07
26408	Map3k5	3.09491614475787	3.70990937481207e-09	2.9743842742778e-07
210973	Kbtbd2	-0.748738861114	1.65692567380695e-07	3.162470708455e-06
12544	Cdc45	-1.03296565684585	4.39475021363762e-09	3.2904935552743e-07
22276	Uros	-1.39033320693865	4.97653138043941e-09	3.4865690830853e-07
16452	Jak2	-0.604586528096212	4.98033143727113e-09	3.4865690830853e-07
59008	Anapc5	-1.06778654512803	4.99075191157378e-09	3.4865690830853e-07
73804	Kif2c	-1.30136876936043	5.0083786960214e-09	3.4865690830853e-07
105722	Ano6	2.13304169029844	5.01581556159665e-09	3.4865690830853e-07
218613	Mier3	-1.20220761137344	5.63236766163382e-09	3.6976357651098e-07
58231	Stk4	1.08802138647126	1.02173709741429e-11	3.90984472179414e-08
11857	Arhgdib	3.33257116002018	1.214194516692e-11	3.90984472179414e-08
54683	Prdx5	2.85379501881946	1.23635433190657e-11	3.90984472179414e-08
16854	Lgals3	2.956427219514	1.29469820435436e-11	3.90984472179414e-08
227929	Cytip	2.60612993646655	1.50237064818427e-11	4.01897073234122e-08
18005	Nek2	-1.34336314277267	1.85684047537573e-11	4.01897073234122e-08
11690	Alox5ap	4.07210490661134	1.97327266995658e-11	4.01897073234122e-08
16410	Itgav	2.3349026286323	2.01679838688708e-11	4.01897073234122e-08
29875	Iqgap1	2.79983308949598	2.10556207304631e-11	4.01897073234122e-08
114741	Supt16	-1.19556290184804	2.21805662405233e-11	4.01897073234122e-08
26889	Cln8	-1.44406334317787	6.34268428527965e-09	4.0561839103439e-07
13178	Dck	-0.949886130546478	6.36295705750716e-09	4.0595964757274e-07
76425	Gid8	-1.29516214163424	6.37829222926963e-09	4.0598502224665e-07
106572	Rab31	4.05758377876946	2.57499310077649e-11	4.21958966643495e-08
14727	Lilrb4b	3.53105113196512	2.64636013913615e-11	4.21958966643495e-08
67151	Psmd9	-1.2103503631586	2.85441079041407e-11	4.21958966643495e-08
70885	Ints10	-1.34911269662453	2.94978489503897e-11	4.21958966643495e-08
66870	Serbp1	-0.781529167784598	7.4847633618463e-09	4.4268308475434e-07
18747	Prkaca	-0.89622647612172	7.50366774234987e-09	4.4268308475434e-07
16563	Kif2a	-1.48386775310287	7.50862438175616e-09	4.4268308475434e-07
76497	Ppp1r11	1.45016878976602	2.73515252783827e-07	4.483194645649e-06
100502766	Kifc1	-1.63926948967318	2.736531850742e-07	4.483194645649e-06
56199	Abcb10	-1.80108616746131	2.85426117617395e-07	4.601184134474e-06
56307	Metap2	-1.12761795262177	8.49465621036911e-09	4.7477678847735e-07
14225	Fkbp1a	2.33935088291726	8.51835283661816e-09	4.7477678847735e-07
20492	Slbp	-1.22606839427394	8.52463566639489e-09	4.7477678847735e-07
333433	Gpd1l	1.77812286384963	9.0423137046662e-09	4.8792215210853e-07
319675	Cep295	-0.943582383484022	9.04789597346109e-09	4.8792215210853e-07
330406	B4galnt3	-1.72973809657957	3.16495492138415e-07	4.926707320063e-06
74106	Dcaf6	-1.10334337847275	1.03320349440423e-08	5.3084003354277e-07
56193	Plek	2.34364700046643	4.22647061123134e-11	5.47005927345984e-08
208628	Kntc1	-1.39755964647707	4.81146244449437e-11	5.73402338151553e-08
381293	Kif14	-1.57803852725678	4.95177919322905e-11	5.73402338151553e-08
238673	Zfp367	-1.35173401690225	5.29209680422685e-11	5.73402338151553e-08
12428	Ccna2	-1.57044962273856	5.34496581907241e-11	5.73402338151553e-08
11745	Anxa3	3.40940872673382	5.485286725759e-11	5.73402338151553e-08
51885	Tubgcp4	-0.727888651989754	3.9793811497944e-07	5.787885780594e-06
66375	Dhrs7	4.89246742020102	3.98011645900518e-07	5.787885780594e-06
71819	Kif23	-1.2734754845158	6.01434060592570e-11	5.79473075633877e-08
17969	Ncf1	3.19627675648139	6.13261618032959e-11	5.79473075633877e-08
18054	Ngp	3.6662517841284	6.73861265645944e-11	5.79473075633877e-08
18793	Plaur	3.00321206670072	6.75177372003675e-11	5.79473075633877e-08
14127	Fcer1g	3.58098772938509	6.89300364424837e-11	5.79473075633877e-08
22352	Vim	3.20007601643791	6.9184420612023e-11	5.79473075633877e-08
76709	Arpc2	1.92763322683716	7.37733914211428e-11	5.79473075633877e-08
16796	Lasp1	3.62787583256661	7.44810013312063e-11	5.79473075633877e-08
72119	Tpx2	-1.3440464989797	7.66035477175506e-11	5.79473075633877e-08
244329	Mcph1	-1.60262020459218	7.71005611499062e-11	5.79473075633877e-08
26886	Cenph	-1.53443947275903	8.15217290325387e-11	5.79473075633877e-08
54343	Atf7ip	-0.835737857263966	8.19049169547967e-11	5.79473075633877e-08
319269	A130040M12Rik	3.52176182330616	8.31504100582112e-11	5.79473075633877e-08
67628	Anp32b	-1.40398733803123	1.20103913964675e-08	5.8816293290917e-07
626615	Apol11a	1.52437892400796	1.30792977317597e-08	6.2042594102226e-07
67200	Ccdc77	-0.825844277008865	1.30801009678706e-08	6.2042594102226e-07
75991	Slain2	2.5729416938005	9.60932181916229e-11	6.21837518388123e-08
19076	Prim2	-1.52912493102489	1.08609298714909e-10	6.23854620257278e-08
20729	Spin1	2.137761512584	1.094341110016e-10	6.23854620257278e-08
97212	Hadha	-1.10350676904712	1.0978398132662e-10	6.23854620257278e-08
17217	Mcm4	-1.4181749033684	1.09902338432886e-10	6.23854620257278e-08
70572	Ipo5	-0.929061807105036	1.10705649863085e-10	6.23854620257278e-08
77053	Sun1	-1.42427220079104	1.12107774879723e-10	6.23854620257278e-08
105855	Nckap1l	2.84957031051809	1.13084890413931e-10	6.23854620257278e-08
212167	Gsap	3.07677011922014	1.16028698375426e-10	6.23854620257278e-08
245195	Retnlg	3.78904939400035	1.24328805800687e-10	6.23854620257278e-08
14017	Evi2a	3.87995413148445	1.25039263843875e-10	6.23854620257278e-08
17758	Map4	2.60323755814767	1.25330766331301e-10	6.23854620257278e-08
52276	Cdca8	-1.47733330683752	1.28103336364946e-10	6.23854620257278e-08
22177	Tyrobp	3.78456167469977	1.28729581937706e-10	6.23854620257278e-08
16952	Anxa1	3.29967097009465	1.29360817159225e-10	6.23854620257278e-08
11363	Acadl	-1.37589876023648	1.30835252785845e-10	6.23854620257278e-08
22379	Fmnl3	2.99126969300348	1.38682429623665e-08	6.3777491619993e-07
64898	Lpin2	-1.41793934834519	1.40593769027758e-08	6.4329933474839e-07
71607	Snx20	3.11381081313303	1.41499232523642e-08	6.4573374756965e-07
73690	Glipr1	3.30205664776562	1.41600983682811e-08	6.4573374756965e-07
72568	Lin9	-1.35476914634206	1.42690782009435e-10	6.46365460705738e-08
235623	Scap	1.18411234851198	1.46787360391134e-08	6.6051881921699e-07
18826	Lcp1	3.44444045732341	1.53382667931565e-10	6.83407792083934e-08
17096	Lyn	2.87107195153672	1.56351867700165e-10	6.85401195519803e-08
58207	Slc43a3	-1.27479963825567	5.12140907894192e-07	6.925671116453e-06
227197	Ndufs1	-0.788201196377038	5.12182160641324e-07	6.925671116453e-06
231386	Ythdc1	-0.939774800549975	1.70244418418429e-08	7.1324725346208e-07
18392	Orc1	-1.23843174864266	1.70314385185949e-08	7.1324725346208e-07
74117	Actr3	1.63825314295877	1.70387649029461e-10	7.35073954439956e-08
66154	Tmem14c	-1.61599977870155	1.74698091776691e-10	7.41893661937294e-08
27999	Fam3c	1.49096321480928	1.99745057146194e-08	7.8338685543671e-07
21946	Pglyrp1	3.6435447988503	1.92348738551183e-10	7.92097934103427e-08
108083	Pip4k2b	2.3771146313841	2.08108664082629e-08	8.0229579873784e-07
110095	Pygl	4.31703106355154	1.98949953762537e-10	8.07053849748059e-08
18035	Nfkbia	-1.4249839617358	2.03977546642093e-10	8.15280255909626e-08
19746	Rhd	-1.57727007507523	2.08781117731513e-10	8.22385796931131e-08
21335	Tacc3	-1.54516298915713	2.20023234456676e-10	8.23251941300165e-08
66857	Plbd1	2.78279570446178	2.22894783815333e-10	8.23251941300165e-08
110052	Dek	-1.56327089795584	2.23441090148458e-10	8.23251941300165e-08
105559	Mbnl2	1.36920860707593	2.25499230991499e-10	8.23251941300165e-08
22436	Xdh	4.29544791651729	2.26672199943531e-10	8.23251941300165e-08
11465	Actg1	1.93050126888893	2.31697553912181e-10	8.23251941300165e-08
21969	Top1	-1.05971657882417	2.33561829653524e-10	8.23251941300165e-08
59027	Nampt	1.6234659563697	2.37170258197772e-10	8.23251941300165e-08
16978	Lrrfip1	3.11142014731106	2.37392821919257e-10	8.23251941300165e-08
110265	Msra	3.04819907021483	2.41111701086549e-10	8.23251941300165e-08
233406	Prc1	-1.41515271233734	2.42320009213044e-10	8.23251941300165e-08
12633	Cflar	1.54744068928119	2.21864240147596e-08	8.3173078385814e-07
66163	Mrpl4	-0.606885520103838	6.61461901062539e-07	8.361801399525e-06
13211	Dhx9	-0.73522711615125	2.5012918126685e-10	8.36980352930738e-08
19069	Nup88	-0.961682208199825	2.52519919571436e-10	8.36980352930738e-08
56722	Litaf	2.35767822940872	2.59221390151699e-10	8.48840742522051e-08
70235	Poc1a	-1.35338460635077	2.36665179085216e-08	8.5764305364761e-07
13723	Emb	4.24432708685781	2.67445854474003e-10	8.58421304712872e-08
11946	Atp5f1a	-0.777709165732027	2.68463927666927e-10	8.58421304712872e-08
213742	Xist	-7.82225029640899	2.80532102384453e-10	8.61396486750847e-08
140580	Elmo1	2.88358545719179	2.8384199653442e-10	8.61396486750847e-08
20409	Ostf1	2.0705860094118	2.8429320318547e-10	8.61396486750847e-08
216984	Evi2b	4.3888822801945	2.9368591608929e-10	8.61396486750847e-08
12796	Camp	3.24638763589323	2.94100136655213e-10	8.61396486750847e-08
231872	Aimp2	-1.82770446343616	2.9659055444711e-10	8.61396486750847e-08
214854	Neurl3	2.83392798991775	2.96771470827825e-10	8.61396486750847e-08
16415	Itgb2l	3.96463898256722	2.96781006818958e-10	8.61396486750847e-08
78830	Slc25a12	-1.16647440963687	2.99308876643342e-10	8.61396486750847e-08
110074	Dut	-1.11276822001666	3.06386583411902e-10	8.61396486750847e-08
218210	Nup153	-1.25771382083341	3.06935966674324e-10	8.61396486750847e-08
19891	Rpa2	-1.21169603338421	3.07426539662358e-10	8.61396486750847e-08
12021	Bard1	-1.39078836888991	2.4664896091085e-08	8.7974699587874e-07
20363	Selenop	2.45222304259009	3.18390438883631e-10	8.83013646777368e-08
26934	Racgap1	-1.41051406856324	3.26206711625599e-10	8.90035121186684e-08
76044	Ncapg2	-1.57757018918667	3.27471621909078e-10	8.90035121186684e-08
108052	Slc14a1	-1.16544916785542	3.35370473224539e-10	8.93423854551799e-08
20133	Rrm1	-1.55488671938018	3.36049625012251e-10	8.93423854551799e-08
20679	Sox6	-1.68747902691336	3.38579995654127e-10	8.93423854551799e-08
224105	Pak2	1.37180945673015	3.43513538811185e-10	8.97726391475885e-08
14580	Gfap	-1.41381453887838	2.57255025671677e-08	8.9867190331303e-07
15024	H2-T10	1.93598488630346	2.57575853666747e-08	8.9867190331303e-07
329727	Dennd2c	-1.67371835663675	3.51729746580754e-10	9.10444074506506e-08
20229	Sat1	2.48250930906862	3.64240091426327e-10	9.28304265010088e-08
16170	Il16	2.57908252999816	3.67567131544171e-10	9.28304265010088e-08
76123	Gpsm2	-1.48187619914982	3.68876193462193e-10	9.28304265010088e-08
378425	Nlrp12	4.441191675911	3.77470719673702e-10	9.41218044955187e-08
20878	Aurka	-1.04206283439869	3.81110783900227e-10	9.41655454147661e-08
59026	Huwe1	-0.790072879968491	7.97367193484547e-07	9.590633753042e-06
54132	Pdlim1	-1.30958386950695	7.97484538867321e-07	9.590633753042e-06
20187	Ryk	-1.31492748467321	4.14328915706131e-10	9.98836999392521e-08
69769	Tnfaip8l2	3.17761044684076	4.16819189564651e-10	9.98836999392521e-08
228482	Arhgap11a	-1.13475633094973	4.17144439779238e-10	9.98836999392521e-08
69276	Sec62	-1.08426990843777	4.18953669858153e-10	9.98836999392521e-08
80719	Igsf6	3.0993100098139	4.25109888642248e-10	1.00470101420936e-07
59025	Usp14	-1.25245799510486	3.02472475167198e-08	1.0111807383234e-06
64214	Rgs18	2.45457201197099	4.43946085623165e-10	1.02254327636881e-07
327959	Xaf1	2.48939362114996	3.08250658169265e-08	1.0241986110492e-06
215387	Ncaph	-1.85817222199288	4.56623708298168e-10	1.04170901822894e-07
14061	F2	-3.27472968943808	4.63558418519749e-10	1.04170901822894e-07
12654	Chi3l1	2.7334607633942	4.63765374758827e-10	1.04170901822894e-07
12721	Coro1a	3.47895233338531	4.73071671752919e-10	1.04642706998274e-07
667281	H60b	3.74913065733706	4.7754681084944e-10	1.04642706998274e-07
20135	Rrm2	-1.52480905838034	4.78399446905943e-10	1.04642706998274e-07
22036	Traip	-1.09802478090387	4.81266359129634e-10	1.04642706998274e-07
16174	Il18rap	3.66268466073197	4.89330262178677e-10	1.04898196785492e-07
117149	Tirap	2.90208324018287	4.90160454459602e-10	1.04898196785492e-07
67581	Tbc1d23	2.28544524816577	4.94272541348429e-10	1.04951823447726e-07
13806	Eno1	1.97012430909102	5.11515727920243e-10	1.07771209063134e-07
57813	Tk2	2.50947399456406	5.21760023049895e-10	1.07946511429491e-07
18286	Odf2	-1.21967503100835	5.28941859408709e-10	1.07946511429491e-07
230787	Themis2	3.14599779007531	5.31689699186565e-10	1.07946511429491e-07
78816	Gmip	3.02694123037121	5.34322998463276e-10	1.07946511429491e-07
27260	Plek2	-2.37724749848604	5.34394627736442e-10	1.07946511429491e-07
20195	S100a11	3.82975805734287	5.36177896279527e-10	1.07946511429491e-07
399510	Map4k5	-1.39697884415002	5.48005515715516e-10	1.08804650580675e-07
16172	Il17ra	2.16712461026879	5.60278405321339e-10	1.08804650580675e-07
12316	Aspm	-1.84533743330674	5.61019726945161e-10	1.08804650580675e-07
101358	Fbxl14	1.76787279382693	5.62505982299329e-10	1.08804650580675e-07
71943	Tom1l1	-1.53601176512333	5.62747235696026e-10	1.08804650580675e-07
14751	Gpi1	3.01116049307384	5.64459904038969e-10	1.08804650580675e-07
18733	Pirb	3.62239795904971	5.72624991070983e-10	1.08907332889693e-07
24109	Ubl3	3.12544158316368	5.73006681747898e-10	1.08907332889693e-07
16571	Kif4	-1.46439334821509	5.87651955091498e-10	1.10573456075943e-07
68480	Card19	3.26837190501284	5.91558449025068e-10	1.10573456075943e-07
14629	Gclc	-1.04345803557786	5.93977872147161e-10	1.10573456075943e-07
230815	Man1c1	4.55391638399087	3.52962641043989e-08	1.1193899207625e-06
380924	Olfm4	3.70458808139965	6.13611746231784e-10	1.13405707446756e-07
19348	Kif20a	-1.28271353579485	6.17537242066296e-10	1.13405707446756e-07
109154	Mlec	2.20420573454876	6.418987997806e-10	1.17088372343872e-07
20402	Zfp106	1.65228501628566	6.4698693738401e-10	1.17118801639648e-07
13010	Cst3	2.63438027236246	6.54311954155253e-10	1.17118801639648e-07
12042	Bcl10	-0.736367962701276	6.61733925029151e-10	1.17118801639648e-07
20527	Slc2a3	3.54076474538495	6.69941757339139e-10	1.17118801639648e-07
320808	Dcaf5	1.70112082623023	6.71417694726229e-10	1.17118801639648e-07
11610	Agtrap	1.65268412432573	6.71732646916915e-10	1.17118801639648e-07
18746	Pkm	3.4547590957524	6.72229775039003e-10	1.17118801639648e-07
228136	Zdhhc5	-1.23042431780884	3.81825419258431e-08	1.1726139062175e-06
59044	Rnf130	2.8722757743941	6.83705584921043e-10	1.18359452818911e-07
70827	Trak2	-1.61649667901611	3.88171725619321e-08	1.1854066663604e-06
12527	Cd9	3.45403001306996	7.11617511147301e-10	1.22411723642231e-07
20343	Sell	4.64899986732111	7.18326506437902e-10	1.22788654833181e-07
106583	Scaf8	-0.632323214579977	4.12833550470978e-08	1.2330113261814e-06
13032	Ctsc	2.75499721809783	7.62326265380522e-10	1.26953338933188e-07
108912	Cdca2	-1.34430406127176	7.62820824815396e-10	1.26953338933188e-07
100043324	Bnip3l-ps	1.64246148550953	7.67162488182422e-10	1.26953338933188e-07
16819	Lcn2	3.52951709016811	7.7406873302856e-10	1.26953338933188e-07
66977	Nuf2	-1.55477422436909	7.80045411499704e-10	1.26953338933188e-07
20768	Sephs2	1.39461225399099	7.8255676784799e-10	1.26953338933188e-07
23807	Arih2	-0.782853304317333	7.84202789645923e-10	1.26953338933188e-07
110279	Bcr	1.66668706941731	7.85423055604756e-10	1.26953338933188e-07
76843	Dtl	-1.36440890544116	7.96675955504262e-10	1.26953338933188e-07
14793	Cdca3	-1.62424829186559	7.98673487298635e-10	1.26953338933188e-07
665574	Gm7694	-2.54545775608238	8.02621635448215e-10	1.26953338933188e-07
67434	Ankrd33b	3.38336207553561	8.03413455112711e-10	1.26953338933188e-07
328563	Apol11b	1.07380432104822	4.34367738236548e-08	1.2735362197984e-06
108903	Tbcd	-1.05475188440091	8.39091020652342e-10	1.31824594510462e-07
20568	Slpi	3.3730905012739	8.54673238984885e-10	1.32803762877924e-07
217835	Rin3	3.77250609129178	8.56111732770497e-10	1.32803762877924e-07
381224	NA	-0.925757160177762	8.59982422698209e-10	1.32803762877924e-07
215243	Traf3ip3	2.65545925780605	8.71845464656269e-10	1.32972080456909e-07
237860	Ssh2	1.85137198966851	8.72690525966449e-10	1.32972080456909e-07
77065	Ints7	-1.23941741208324	8.77314497896579e-10	1.32972080456909e-07
20501	Slc16a1	-1.37105448620074	8.8064220472584e-10	1.32972080456909e-07
67143	Ikzf5	-1.1354351558272	4.64548431047719e-08	1.3374959541786e-06
234797	6430548M08Rik	4.38990158093985	9.0954408124532e-10	1.36003788821727e-07
17394	Mmp8	4.22423802425043	9.1072848763951e-10	1.36003788821727e-07
241075	Plekhm3	1.37039038149846	4.92347730382253e-08	1.3838178866659e-06
320253	Marchf3	-1.31383588694952	9.4768846338025e-10	1.40123342711092e-07
74753	Trmo	-1.33249444117407	9.51170841008462e-10	1.40123342711092e-07
78798	Eml4	2.16732904018445	9.53781169342213e-10	1.40123342711092e-07
17222	Anapc1	-0.856207909593945	9.78731895662081e-10	1.43015882753762e-07
228836	Dlgap4	2.24674107943107	9.9131305058024e-10	1.43539930889439e-07
67138	Herc6	-0.880407685198343	9.94585020790018e-10	1.43539930889439e-07
14991	H2-M3	2.6558116254677	1.00420656105159e-09	1.43539930889439e-07
24088	Tlr2	2.90220792663326	1.00825571970517e-09	1.43539930889439e-07
218581	Depdc1b	-1.20607041229758	1.00872463298439e-09	1.43539930889439e-07
17345	Mki67	-1.69044899957403	1.02012070874481e-09	1.44324436899313e-07
20558	Slfn4	3.28217612755532	1.02485802721099e-09	1.44324436899313e-07
20491	Sla	2.69352367058367	1.03261822460486e-09	1.44565949585149e-07
110033	Kif22	-1.5399139253959	1.03781774753711e-09	1.44565949585149e-07
67702	Rnf149	2.1931875232995	1.04392485478663e-09	1.44565949585149e-07
54141	Spag5	-1.20036478439358	1.04784915075147e-09	1.44565949585149e-07
12835	Col6a3	2.84151199137741	1.05540065981155e-09	1.44872396631404e-07
71665	Fuca1	1.42235027375334	1.39552112391571e-06	1.457121345636e-05
20698	Sphk1	-1.98787202913724	5.42915478257489e-08	1.4587334602293e-06
268379	Abca13	3.56978482282472	5.431540018956e-08	1.4587334602293e-06
12508	Cd53	3.27807104373519	1.06809625998616e-09	1.45878332915396e-07
27357	Gyg1	2.60661723638393	1.09340864780302e-09	1.48588768193191e-07
28240	Trpm2	4.40244144227758	1.12548084515886e-09	1.51795343663839e-07
22631	Ywhaz	0.80917807627977	1.13112972660054e-09	1.51795343663839e-07
17220	Mcm7	-1.62331495465541	1.13375969549135e-09	1.51795343663839e-07
17151	Ccndbp1	1.28795059644212	1.15015456412424e-09	1.52507912926376e-07
57376	Smarce1	-0.975064985335794	1.15362881338605e-09	1.52507912926376e-07
234736	Rfwd3	-1.16478961293591	1.15846498077911e-09	1.52507912926376e-07
230484	Usp1	-1.20890129737656	1.16152683968357e-09	1.52507912926376e-07
19385	Ranbp1	-1.14487957238902	1.18499510940408e-09	1.54197222428552e-07
626534	Gm6682	-1.46367388630067	1.18573970666939e-09	1.54197222428552e-07
67276	Eri1	-0.917792061128015	1.19866678075254e-09	1.55136021114635e-07
19340	Rab3d	3.66579763947166	1.21431051539097e-09	1.56415855439863e-07
69270	Gins1	-1.81089824608141	1.24221534467709e-09	1.58322768269957e-07
17105	Lyz2	3.65815564870557	1.24232057363107e-09	1.58322768269957e-07
19264	Ptprc	3.05712813803498	1.24787801792267e-09	1.58322768269957e-07
12306	Anxa2	3.51797301883192	1.25281294112559e-09	1.58322768269957e-07
28193	Reep3	2.35350575067117	1.2639173476612e-09	1.58322768269957e-07
66923	Pbrm1	-1.03170825257156	1.26406566520404e-09	1.58322768269957e-07
192678	Rassf3	3.55166485297639	1.28721613177652e-09	1.59023851116154e-07
227541	Camk1d	2.30782273198192	1.32395094537791e-09	1.62250696961137e-07
19357	Rad21	-1.50968907948033	1.32527520237582e-09	1.62250696961137e-07
109672	Cyb5a	-0.94729023407513	6.52308622716902e-08	1.6584748416111e-06
20514	Slc1a5	-1.53813094402003	6.55592135680695e-08	1.6637104253656e-06
67604	Get4	-1.23866536392016	1.38752499067597e-09	1.67994926279643e-07
12465	Cct5	-0.77064875172331	1.39073764350858e-09	1.67994926279643e-07
11501	Adam8	4.24378844271675	6.66613982906817e-08	1.6838198365636e-06
215335	Slc36a1	1.9701529051215	1.70247574966503e-06	1.687512341362e-05
12581	Cdkn2d	-1.43670137282881	1.42269781822893e-09	1.69546834531482e-07
28035	Usp39	-1.15983980740635	1.42332543975482e-09	1.69546834531482e-07
15288	Hmbs	-1.44126125064434	1.43133388951917e-09	1.69546834531482e-07
18080	Nin	2.55493252653956	1.43254060001390e-09	1.69546834531482e-07
21887	Tle3	2.02987307642086	1.43477581744144e-09	1.69546834531482e-07
70568	Cpne3	3.40448756328387	1.45135125493044e-09	1.70763098518417e-07
382062	AB124611	3.97007421470707	1.46592664787455e-09	1.71734570528372e-07
639658	Gm13807	-1.91786164296491	6.94260910778438e-08	1.7263785264453e-06
72117	Naa50	-0.879121158210665	1.75188523546697e-06	1.729549175981e-05
225659	Cep76	-1.2730276317355	1.48387044939056e-09	1.73090622077193e-07
225131	Wac	-0.939376448890895	1.51619563265509e-09	1.76105474786037e-07
320148	B430306N03Rik	4.43412699849771	1.52318312067947e-09	1.76164229944456e-07
15270	H2ax	-2.04543762197742	1.54698098479516e-09	1.78158458414185e-07
108907	Nusap1	-1.28261771319582	1.60678031357715e-09	1.82341494179641e-07
72151	Rfc5	-1.10665619514923	1.61013865863769e-09	1.82341494179641e-07
269582	Clspn	-1.40293957674293	1.63111302047319e-09	1.83190168526615e-07
66493	Mrpl51	-0.954553323713294	1.64651609846699e-09	1.83493093262919e-07
66841	Etfdh	-0.916936077124072	1.6473128060691e-09	1.83493093262919e-07
67683	Pbdc1	-1.01548924931078	7.72349019030166e-08	1.8349365374319e-06
67849	Cdca5	-1.39204047350746	7.7486231005099e-08	1.8392998012992e-06
100273	Osbpl9	1.49171484436442	1.68374917671381e-09	1.86786199485325e-07
68201	Ccdc34	-1.05545886097401	1.6982943478774e-09	1.87633910898211e-07
20963	Syk	2.49088962175238	1.71437750183122e-09	1.88643992397857e-07
102442	Dennd4a	-1.48281731082582	1.72295570757284e-09	1.88823440226299e-07
13830	Stom	-1.4247064690319	1.73431773087861e-09	1.89305307660842e-07
53322	Nucb2	3.36301800478283	8.04838196322085e-08	1.8939131894232e-06
22433	Xbp1	1.13949673720307	8.18515097051044e-08	1.9194496827222e-06
81702	Ankrd17	-0.747629124172779	1.77642256263855e-09	1.93125555319812e-07
268697	Ccnb1	-1.45325610906902	1.800810185337e-09	1.94449514042352e-07
68552	Smim14	2.88497402516789	1.81063721251667e-09	1.94449514042352e-07
74165	Fbxl22	-2.07037184180898	1.81656801176638e-09	1.94449514042352e-07
12442	Ccnb2	-1.32876837611158	1.81721831438822e-09	1.94449514042352e-07
12447	Ccne1	-1.4940315660056	1.83498602041658e-09	1.94816738472274e-07
66585	Snrnp40	-1.03673779715613	1.85792247909726e-09	1.96484338752469e-07
217127	Kat7	-0.997325212877736	1.88136090954852e-09	1.97749455283897e-07
59010	Sqor	2.84231090819618	1.88443684162513e-09	1.97749455283897e-07
239667	Dip2b	1.44965656596657	1.90665128319817e-09	1.99311058561705e-07
210293	Dock10	2.13846146415781	1.91818573810447e-09	1.99748544735408e-07
23996	Psmc4	-0.861107863022379	1.92988148911088e-09	2.00063535730563e-07
108000	Cenpf	-1.76530013303522	1.93593251764738e-09	2.00063535730563e-07
12144	Blm	-1.38552460303792	1.94676045734706e-09	2.00420463902409e-07
53872	Caprin1	-0.682551740950696	1.95414972752674e-09	2.00422020545091e-07
54354	Rassf5	3.24681664721236	1.97609553037628e-09	2.01654176627768e-07
67994	Mrps11	-1.29439223944584	1.98386823083781e-09	2.01654176627768e-07
212514	Spice1	-0.898649010139948	1.98842191899046e-09	2.01654176627768e-07
67203	Nde1	-1.16510110279262	1.99792228150297e-09	2.01864422635573e-07
19074	Prg2	4.67571790337109	2.0106859426885e-09	2.02401604579003e-07
30877	Gnl3	-1.00072851881941	2.02216365431163e-09	2.02466236017828e-07
211329	Ncoa7	-1.08870396002385	2.03303595896007e-09	2.02466236017828e-07
52615	Suz12	-1.26711360338882	2.03367608936558e-09	2.02466236017828e-07
12268	C4b	-7.53139114710224	2.05725983442922e-09	2.03860739594947e-07
17159	Man2b1	3.05823072126999	2.06268455015307e-09	2.03860739594947e-07
27387	Sh2d3c	3.68266029669363	9.17206615738523e-08	2.0704949010928e-06
320817	Atad2b	-0.884988050375493	2.11026963680887e-09	2.07261164640633e-07
26885	Casp8ap2	-1.08252919671909	2.11234197746258e-09	2.07261164640633e-07
15980	Ifngr2	1.52186725442216	2.1329347039733e-09	2.08528893234857e-07
16202	Ilk	-1.0748755960641	9.26930832953029e-08	2.0889762113458e-06
67141	Fbxo5	-1.51007867993725	2.16647403990809e-09	2.11048738102731e-07
433926	Lrrc8b	-1.02838112849935	2.26311013571385e-06	2.112262032231e-05
331026	Gmppb	-1.54923549443292	2.22141288692243e-09	2.15627788763089e-07
18181	Nrf1	-1.01692254889547	2.25191397260339e-09	2.17810568901735e-07
68051	Nutf2	-0.733743921957653	2.37412803744316e-06	2.197766550738e-05
72198	Mtrex	-1.02365509646738	2.28186099247433e-09	2.19924467781772e-07
16181	Il1rn	2.2333301501585	2.30418526107112e-09	2.21291347034106e-07
17970	Ncf2	3.81385497365617	2.31240131024585e-09	2.21298433842155e-07
226409	Zranb3	-1.09430661297924	2.36764253208167e-09	2.25790022384027e-07
65246	Xpo7	-1.3743947738857	2.44359523959282e-09	2.32218444115012e-07
217692	Sipa1l1	2.60798027469972	2.45542845642328e-09	2.32529930373269e-07
15467	Eif2ak1	-1.50674764553658	2.46670220813748e-09	2.32786455954752e-07
56517	Slc22a21	-2.77318934482693	2.50311100434631e-09	2.34707027592311e-07
12273	C5ar1	4.15454534516097	2.50474607942935e-09	2.34707027592311e-07
108837	Ibtk	-1.14330813397707	2.51427149994532e-09	2.34707027592311e-07
68026	Pclaf	-1.43777759077468	2.5215957929635e-09	2.34707027592311e-07
329679	Fnip2	-1.40811933627728	2.53564979458857e-09	2.35209644256391e-07
269180	Inpp4a	3.58966290175786	2.56270056209713e-09	2.36910335296728e-07
19743	Rhag	-1.48618023832956	2.58469062871136e-09	2.37660101378309e-07
13143	Dapk2	-1.45486273973042	2.59634594531637e-09	2.37660101378309e-07
66505	Zmynd11	1.29417369646006	2.59704367744794e-09	2.37660101378309e-07
69150	Snx4	2.1734174996271	2.60961137341195e-09	2.38008817174374e-07
226747	Ahctf1	-1.27763387682723	2.62380540054737e-09	2.38009697787903e-07
97122	H4c14	-1.73884563992275	2.64361915968023e-09	2.38009697787903e-07
56361	Pus1	-1.85209840624027	2.64485236787486e-09	2.38009697787903e-07
68275	Rpa1	-1.42670985139407	2.65174425882341e-09	2.38009697787903e-07
70099	Smc4	-1.42635163408702	2.65340661649562e-09	2.38009697787903e-07
65964	Map3k20	-1.33394859522534	1.13153756515309e-07	2.3914509707073e-06
12417	Cbx3	-1.36002691196182	2.6806027090464e-09	2.39658227069645e-07
226849	Ppp2r5a	0.816131149638683	2.75784461695117e-09	2.45755602767593e-07
74187	Katnb1	-1.30398004219289	2.79518919297029e-09	2.48269434888037e-07
12177	Bnip3l	1.46385318764095	2.8046842795279e-09	2.48301348642635e-07
109113	Uhrf2	-0.875914527899909	2.83296630345183e-09	2.49990880394537e-07
11799	Birc5	-1.30289313299151	2.85539590177098e-09	2.51154709431176e-07
17158	Man2a1	1.79587820084274	1.22340660900497e-07	2.5309784684581e-06
109263	Rlf	-0.744289429094045	1.22363063672466e-07	2.5309784684581e-06
229473	Tmem131l	-1.20599556614965	1.22673357096687e-07	2.5335404046587e-06
98682	Mfsd6	3.65356839046511	2.92138063460278e-09	2.56129691186674e-07
101489	Ric8a	1.10796616455331	2.93099699917592e-09	2.56146519101616e-07
56748	Nfu1	1.21977610122035	1.2505071711762e-07	2.5631624740119e-06
26357	Abcg2	-1.66545641259852	2.94427230023274e-09	2.56481977077005e-07
70238	Rnf168	-0.996935980276632	3.00780982251505e-09	2.61179754524398e-07
216558	Ugp2	1.8978178785079	3.02556624053908e-09	2.61884919909591e-07
15354	Hmgb3	-1.27555437316175	3.05505202583988e-09	2.62763477880703e-07
239552	Apol8	-2.02460346829836	3.11522694843999e-09	2.64739254180132e-07
67273	Ndufa10	-0.903746165345768	3.116985957454e-09	2.64739254180132e-07
50880	Scly	-1.24063573255505	1.32945211538827e-07	2.6884805836412e-06
18655	Pgk1	1.6538663191197	3.18816498283079e-09	2.69941233857813e-07
13555	E2f1	-1.56070850429127	1.34075901536546e-07	2.7093300578898e-06
228140	Tnks1bp1	2.03364126406136	3.21908081126453e-09	2.71712414190555e-07
21681	Alyref	-1.23595899308967	3.27194947223038e-09	2.75319859770123e-07
52323	Klhl7	-2.14748331566722	3.2856738704117e-09	2.75621389271357e-07
56791	Ube2l6	1.41386427621845	3.32611574096387e-09	2.78155383765099e-07
72736	Tmx1	-1.16396297550211	3.35958224637216e-09	2.79530222797247e-07
70472	Atad2	-1.26970568540165	3.36531431065318e-09	2.79530222797247e-07
217207	Dhx8	-1.12664431849825	3.37341009888137e-09	2.79530222797247e-07
20481	Ski	3.55188631286134	3.40129238393131e-09	2.80964183219207e-07
237898	Usp32	-1.12978899670914	3.41139042872579e-09	2.80964183219207e-07
18670	Abcb4	-1.46056751537584	3.45689006974623e-09	2.82932366387019e-07
11861	Arl4a	-1.7886116567592	3.45761736770836e-09	2.82932366387019e-07
13040	Ctss	3.07156499426921	3.46651745858484e-09	2.82932366387019e-07
233979	Tpcn2	3.58149776854136	1.42346479206055e-07	2.8447315870157e-06
26941	Nherf1	2.90479099835891	3.50638449824294e-09	2.84620474854629e-07
22427	Wrn	-1.26139992212971	3.51424464212495e-09	2.84620474854629e-07
27360	Add3	2.71189579921807	3.51861656246203e-09	2.84620474854629e-07
50789	Fbxl3	-1.13532720478798	3.53639611429173e-09	2.85209821929777e-07
51897	Atg13	-0.906448613465391	1.44148452258236e-07	2.8744026294399e-06
26379	Esrra	2.32906076584452	1.45320703069838e-07	2.8893523623785e-06
19934	Rpl22	-0.542568983671801	1.45323399660451e-07	2.8893523623785e-06
235439	Herc1	-1.44063423650149	3.73957405864159e-09	2.98313100926617e-07
93966	Hemgn	-1.69403075283862	3.74277079421526e-09	2.98313100926617e-07
15204	Herc2	-1.14982073803545	3.7626578546715e-09	2.99021280210868e-07
16423	Cd47	-1.37606914329793	3.79007510713222e-09	2.99713031865856e-07
66615	Atg4b	-1.25912611228286	3.79341708531788e-09	2.99713031865856e-07
64095	Gpr35	3.20469852458124	1.54141839755829e-07	3.0074810213379e-06
227613	Tubb4b	-1.66120056769194	3.86035188000585e-09	3.02999421215725e-07
320495	Ipcef1	4.08823040076676	3.86266684261337e-09	3.02999421215725e-07
218914	Wapl	-1.16264445105248	3.86845723396213e-09	3.02999421215725e-07
108671	Dnajc9	-1.12238075481039	3.89621023401089e-09	3.04296258477534e-07
67054	Paics	-1.32743692849587	3.91734062789988e-09	3.04772842254256e-07
58172	Sertad2	-1.40775401016154	3.93050698837796e-09	3.04772842254256e-07
73988	4930438A08Rik	3.94666078347453	3.93595303842098e-09	3.04772842254256e-07
98910	Usp6nl	-1.32286301250939	3.95753036492644e-09	3.05573061898681e-07
214133	Tet2	2.21996914487195	3.97715643447954e-09	3.06218511990706e-07
214048	Larp1b	-0.934021322673471	1.59671868465196e-07	3.0800012157669e-06
21843	Tial1	-0.750618816491598	4.04676937603761e-09	3.09857092667632e-07
71435	Arhgap21	-1.35903283720692	4.04721541988334e-09	3.09857092667632e-07
18003	Nedd9	3.34978518777615	4.07876630295994e-09	3.11395475697046e-07
99375	Cul4a	-0.989215800692529	1.64557873156162e-07	3.1452309666043e-06
69597	Afg3l2	-1.25287166923422	4.15659906845499e-09	3.16003357273037e-07
77113	Klhl2	3.19017805275223	4.16237543337677e-09	3.16003357273037e-07
66569	Gdpd1	-2.80140842490836	1.66241055968204e-07	3.1707127439718e-06
29876	Clic4	-0.979780048172167	4.199523906763e-09	3.17935543905046e-07
18726	Lilra6	2.90795666735722	1.6716459511454e-07	3.1838588161304e-06
77559	Agl	2.97678171637331	4.2291307542722e-09	3.19287624362123e-07
209462	Hace1	-1.24690353879039	4.24524857050348e-09	3.19616650686188e-07
106795	Tcf19	-1.4091076985809	1.71730163309377e-07	3.2437818285785e-06
109778	Blvra	-1.41953822862763	1.71742824608078e-07	3.2437818285785e-06
67030	Fancl	-1.3328107475653	1.71742965205654e-07	3.2437818285785e-06
226751	Cdc42bpa	-1.59320764224726	4.36137985996135e-09	3.27452881806325e-07
16569	Kif3b	1.64554393589634	4.41799555743344e-09	3.29881047405174e-07
15463	Agfg1	-1.13859124031353	4.46524997777953e-09	3.29983992908555e-07
11973	Atp6v1e1	-0.76483625846681	4.47434762402586e-09	3.29983992908555e-07
226551	Suco	-1.42090427319524	4.47810958488085e-09	3.29983992908555e-07
114874	Ddhd1	-1.41020293671565	4.4822241839196e-09	3.29983992908555e-07
52696	Zwint	-0.874970201392038	4.49166193697141e-09	3.29983992908555e-07
17219	Mcm6	-1.53466883331438	4.49222110365228e-09	3.29983992908555e-07
50701	Elane	3.94480297493151	4.51181880276023e-09	3.30530251321348e-07
266632	Irak4	3.05589791939316	1.77677016801951e-07	3.3098585604251e-06
57443	Fbxo3	-0.651722805716227	4.54213426634063e-09	3.31856632324924e-07
20873	Plk4	-1.28031328887263	4.59921815604943e-09	3.34737766360471e-07
233489	Picalm	-1.23225748731825	4.62962003002889e-09	3.34737766360471e-07
13024	Ctla2a	2.05547130173551	4.63955217205251e-09	3.34737766360471e-07
71854	Dpep3	5.25658147321234	4.64435754046918e-09	3.34737766360471e-07
211228	Lrrc25	3.25772674049402	4.65456546414242e-09	3.34737766360471e-07
67967	Pold3	-0.998051969878692	4.65546472218471e-09	3.34737766360471e-07
68421	Lmbrd1	1.49319845702017	1.81739238237706e-07	3.3533542132129e-06
19663	Rbpms	-1.61114722351412	4.69148910106643e-09	3.36437947962756e-07
66724	Tab3	-1.10989545402593	4.75825613945737e-09	3.39592360067847e-07
11867	Arpc1b	3.10156772970236	4.76046540291585e-09	3.39592360067847e-07
66390	Prelid3b	-1.04867903132112	4.78803932701214e-09	3.40665237876605e-07
19735	Rgs2	3.18347087307921	4.80640153667778e-09	3.41078818186332e-07
70380	Mospd1	-1.02285522489973	1.87376166466144e-07	3.4248129309908e-06
270166	Clpx	-1.1131946127905	4.86041352936091e-09	3.43887394838621e-07
72016	Tedc2	-1.4977350057517	4.8712847055767e-09	3.43887394838621e-07
24017	Rnf13	2.29090238039933	1.89349161471982e-07	3.4492767155811e-06
74777	Selenon	4.71277646953867	1.89603491486117e-07	3.4515963128608e-06
50878	Stag3	-1.95435143308798	4.93270498862511e-09	3.47321214730161e-07
223701	Mrtfa	2.9116542988392	5.04476746237525e-09	3.49774833826267e-07
234686	Fhod1	2.14335642484851	5.06531145709851e-09	3.50305598199696e-07
83921	Cemip2	1.92125635990211	5.08347070247936e-09	3.50573557834378e-07
26406	Map3k3	2.42545226624467	5.09965546154854e-09	3.50573557834378e-07
68728	Trp53inp2	1.77491672879817	5.10788214807071e-09	3.50573557834378e-07
68729	Trim37	-0.952447529326122	5.16774746083772e-09	3.53670844182334e-07
52076	Tmem38b	2.84895343512986	5.17903513685451e-09	3.53670844182334e-07
13057	Cyba	2.64888874676709	5.21369047880869e-09	3.55145096550229e-07
394434	Ugt1a9	5.30647816506242	5.23556714192342e-09	3.55743698375842e-07
57373	Akip1	-1.19951193131685	1.99038376161183e-07	3.5589894905821e-06
93687	Csnk1a1	-0.978081570036069	5.27908861171194e-09	3.56993609506601e-07
56040	Rplp1	-1.02837036486909	5.28023220212862e-09	3.56993609506601e-07
14269	Fnbp1	2.66791273964246	5.30072493480987e-09	3.57489833754832e-07
13204	Dhx15	-0.640134514826768	5.31905681847178e-09	3.57509793581792e-07
71704	Arhgef3	2.40661773248001	5.32732868761271e-09	3.57509793581792e-07
13177	Eci1	-1.1442586566509	5.34999672151123e-09	3.58146701709245e-07
20201	S100a8	3.03759185977695	2.01923747944703e-07	3.5940311364696e-06
13852	Stx2	-0.99696584628207	5.43871593581363e-09	3.60614894744485e-07
78177	Ninl	-1.58339421678814	5.44137805648511e-09	3.60614894744485e-07
74154	Unkl	1.22355072312616	5.44307837412714e-09	3.60614894744485e-07
19201	Pstpip2	2.75354629620941	5.44726071692132e-09	3.60614894744485e-07
12974	Cs	-0.739967886523843	5.45320731962115e-09	3.60614894744485e-07
19362	Rad51ap1	-1.19180807163166	5.50380773862984e-09	3.63077646913157e-07
19211	Pten	1.6548352124308	5.56634013278051e-09	3.66313700893079e-07
15042	H2-T24	-1.03872108062082	5.71591166395675e-09	3.74344007505254e-07
319565	Syne2	2.7378625857469	5.74392337337095e-09	3.75274262896272e-07
12236	Bub1b	-1.22221007114717	5.81045662973683e-09	3.78710793140569e-07
18824	Plp2	2.82281958327083	5.86449097275628e-09	3.81318182173548e-07
69257	Elf2	-0.732964811765982	2.26360102266052e-07	3.9037063575438e-06
21985	Tpd52	3.07725672125097	6.07131051376737e-09	3.93823743326213e-07
67475	Ero1b	1.91015203698426	6.1423779143405e-09	3.96553166156393e-07
17474	Clec4d	3.19632845505021	6.14256900371026e-09	3.96553166156393e-07
241627	Wdr76	-1.17656998689192	6.17453657992412e-09	3.97672345274307e-07
78303	H2bc27	-2.00300448890537	6.24066459421853e-09	4.00981141858783e-07
58218	Trem3	2.85575480693728	6.31126806251239e-09	4.04561213846756e-07
11898	Ass1	2.2133094131505	2.3807680189208e-07	4.0492424271745e-06
57255	Cldn13	-1.25621933959719	6.42936081024806e-09	4.08279433321804e-07
320661	D5Ertd579e	-1.28491100381823	6.48580959044765e-09	4.10904006663815e-07
30805	Slc22a4	-1.95255748886716	6.51613140624626e-09	4.11172580956878e-07
67938	Myl12b	1.81240114296911	6.54176143816419e-09	4.11172580956878e-07
75292	Prkd3	1.71007133761605	6.54764900034032e-09	4.11172580956878e-07
13858	Eps15	-0.872913761187372	6.55056210877251e-09	4.11172580956878e-07
17972	Ncf4	3.03217424673091	6.60484350559744e-09	4.13212290188819e-07
23999	Twf2	3.40338592562576	6.62474633379658e-09	4.13212290188819e-07
67891	Rpl4	-0.508065008644486	6.62866766703429e-09	4.13212290188819e-07
216131	Trappc10	-1.5350909040173	6.67079025676751e-09	4.14886518051909e-07
236900	Pdk3	-0.927084587350341	6.73815010189243e-09	4.16599951518106e-07
217039	Ggnbp2	-0.930635526324689	6.74379183176798e-09	4.16599951518106e-07
14682	Gnaq	2.83975419507402	6.7443238775513e-09	4.16599951518106e-07
74122	Tmem43	2.33925902941832	2.4867332699102e-07	4.1694585775996e-06
226646	Ndufs2	-0.715677283032423	6.80864390708741e-09	4.19619348641108e-07
68183	Bcas2	-0.975314033906765	6.9032538851329e-09	4.24357128446662e-07
68259	Ift80	-0.983326319671194	6.95462530363248e-09	4.24357128446662e-07
17918	Myo5a	2.18008082761174	6.96520556116826e-09	4.24357128446662e-07
27214	Dbf4	-1.17364360780233	6.98041015053166e-09	4.24357128446662e-07
20848	Stat3	2.05018208009549	6.99573269157962e-09	4.24357128446662e-07
21452	Tcn2	3.45701335302061	7.00593538555484e-09	4.24357128446662e-07
228012	Tlk1	-1.00012629499016	7.00805905433841e-09	4.24357128446662e-07
66262	Ing5	-1.11809930038816	7.01042535312378e-09	4.24357128446662e-07
22591	Xpc	3.53586964246943	7.07295405153954e-09	4.27190707037318e-07
73830	Eif3k	-0.532875875295463	5.66062071611568e-06	4.317990750584e-05
21915	Dtymk	-1.24235668755744	2.59927639153548e-07	4.3181988414146e-06
100532	Rell1	-0.830157042819161	7.16644766228553e-09	4.31877784951793e-07
72194	Fbxl20	1.08005518373988	7.19281271498585e-09	4.32228876924532e-07
13046	Celf1	-0.800735336376092	7.22602835119615e-09	4.32228876924532e-07
66935	Cir1	-1.02002880400497	7.22894769152765e-09	4.32228876924532e-07
53859	Map3k14	3.07502978212128	7.23588575741058e-09	4.32228876924532e-07
12534	Cdk1	-1.6667573658268	7.32256715498554e-09	4.36447484002965e-07
19354	Rac2	2.30176892275481	7.34772836967295e-09	4.36988860742541e-07
15186	Hdc	3.19765378752088	7.387165965943e-09	4.38375073773722e-07
223693	Tmem184b	3.43715663133996	7.59017367983622e-09	4.45746523996693e-07
106407	Slc51a	-2.12538877285232	7.6066889649807e-09	4.45746523996693e-07
20202	S100a9	3.38691806060624	7.60978649451656e-09	4.45746523996693e-07
13008	Csrp2	1.81313898674281	7.64191982505286e-09	4.45835693876876e-07
68549	Sgo2a	-1.34510222644792	7.64411616860901e-09	4.45835693876876e-07
211651	Fancd2	-1.36426105487533	7.67870767654427e-09	4.46894209723333e-07
71268	Lrrfip2	1.0874381342577	2.74480455019994e-07	4.4913331047492e-06
14104	Fasn	0.878100342182295	7.77193339737549e-09	4.51353371383052e-07
93762	Smarca5	-1.14649994222396	7.7901286032851e-09	4.51445427097411e-07
212943	Tent5a	2.46390011346137	7.84028259422511e-09	4.53385192826477e-07
14661	Glud1	2.65907085245225	8.05367282735227e-09	4.63186541155996e-07
75974	Dock11	2.73030828437785	8.06434119946997e-09	4.63186541155996e-07
78658	Ncapd3	-1.28814924271	8.07000103858855e-09	4.63186541155996e-07
16913	Psmb8	2.78204577398393	8.11224478777892e-09	4.63186541155996e-07
270906	Prr11	-1.1330268176481	8.11468097292723e-09	4.63186541155996e-07
19696	Rel	1.64816336537049	8.1310082129767e-09	4.63186541155996e-07
19240	Tmsb10	1.76679650480066	8.13782333445589e-09	4.63186541155996e-07
20652	Soat1	4.28942718552381	8.14611158146238e-09	4.63186541155996e-07
67472	Mtfr1	-0.957635182680526	8.23276395339137e-09	4.66091966867547e-07
13822	Epb41l2	1.43515511726319	8.23616727982315e-09	4.66091966867547e-07
103554	Psme4	-0.936472049292323	8.24865653862504e-09	4.66091966867547e-07
226089	Ric1	1.11532009959176	2.95924576537186e-07	4.6906424625403e-06
66824	Pycard	0.710405216631467	2.95980419561301e-07	4.6906424625403e-06
237781	Mief2	2.22989422419458	8.34643596654497e-09	4.70638554221423e-07
107435	Hat1	-1.49776357661749	8.3736580897596e-09	4.71195969402849e-07
13605	Ect2	-1.57361163589131	8.4473649010653e-09	4.74361426954657e-07
93675	Clec2i	3.02742598725235	8.47210768640626e-09	4.74769927440898e-07
223601	Cyrib	2.5601421206146	8.56265559637498e-09	4.75919052052915e-07
71521	Pds5a	-0.693224033466956	8.59602898127767e-09	4.76798921800298e-07
12725	Clcn3	-1.60059022076269	8.6204160174883e-09	4.77177773807158e-07
170644	Ubn1	-0.921238597646525	8.68716954640293e-09	4.79222543958304e-07
170756	Slc8b1	2.30089549299384	8.69261982307825e-09	4.79222543958304e-07
12768	Ccr1	4.12801653485065	8.71514482204730e-09	4.79491743154703e-07
50770	Atp11a	4.02121042930082	8.7678997044629e-09	4.81419689025449e-07
69632	Arhgef12	-1.44024718060419	3.06514926534406e-07	4.8154735192362e-06
78656	Brd8	-1.24528075945229	8.84066833151210e-09	4.84436541496305e-07
70012	Cep85	-1.12882810933421	8.90015861082894e-09	4.86715112442092e-07
67123	Ubap1	-0.936388831860286	8.92780666156796e-09	4.86909026872666e-07
16985	Lsp1	3.20205345095231	8.93983698410276e-09	4.86909026872666e-07
17948	Naip2	3.87008499395401	8.96847709726378e-09	4.86909026872666e-07
214444	Cdk5rap2	-1.12302592778336	8.97871910378914e-09	4.86909026872666e-07
69723	Rpain	-1.269512792878	8.99327905699542e-09	4.86909026872666e-07
226982	Eif5b	-0.981303590444631	9.0765444946912e-09	4.88419116726883e-07
77889	Lbh	2.4041702614661	9.09305246932568e-09	4.88419116726883e-07
16551	Kif11	-1.5651311366015	9.14033188960217e-09	4.89990296701178e-07
12489	Cd33	4.27851010138957	9.28567591336775e-09	4.96801940254768e-07
19645	Rb1	-1.02478331217919	9.36942571412355e-09	4.99478174698493e-07
20740	Sptan1	2.66428058911291	9.37606060632102e-09	4.99478174698493e-07
70617	Fam241a	-1.31257562858643	9.4108569589407e-09	4.99478174698493e-07
74781	Wipi2	-1.16258673436407	9.42327204392830e-09	4.99478174698493e-07
57441	Gmnn	-1.49670873667038	9.43093599605213e-09	4.99478174698493e-07
238505	Mtr	-0.61038464615536	9.44596128610418e-09	4.99478174698493e-07
226856	Lpgat1	2.97331031947803	9.56861040090091e-09	5.04981091429293e-07
68743	Anln	-1.39658857768323	9.58835807539463e-09	5.05042604905331e-07
98415	Nucks1	-1.11624808303154	9.69064614867199e-09	5.09443078674576e-07
67035	Dnajb4	-0.922910873167621	9.71123351932726e-09	5.09539798883775e-07
625249	Gpx4	-0.82178539265283	9.77572173793897e-09	5.11935146657887e-07
227801	Dennd1a	-1.43099441607011	9.82187234200813e-09	5.13362823814306e-07
94176	Dock2	2.32956735517526	9.85243586582272e-09	5.13971889437996e-07
210135	Zfp180	-0.707947933279224	3.37558935433752e-07	5.1549175143959e-06
54128	Pmm2	-0.646764290014486	3.37604517297351e-07	5.1549175143959e-06
230789	Fam76a	-1.15567862761497	9.91752507356899e-09	5.16376271981861e-07
20437	Siah1a	-1.20241258716343	1.00188705529196e-08	5.20655607567498e-07
17967	Ncam1	3.56851096302682	3.44435284156568e-07	5.2181753556808e-06
269424	Jade1	-0.72949873734408	1.00986955925887e-08	5.23802380746122e-07
12495	Entpd1	4.24669159545014	1.01611006270715e-08	5.26035340844146e-07
70454	Cenpl	-1.25164735638259	1.02228445276304e-08	5.27717043609859e-07
26415	Mapk13	3.47392317101214	1.02324177483497e-08	5.27717043609859e-07
73914	Irak3	2.15633095585174	1.02594817338227e-08	5.28110708415846e-07
23994	Dazap2	0.702393301989877	1.0386214360856e-08	5.32616830403217e-07
11749	Anxa6	2.53810656209713	1.04600626394357e-08	5.35393676981589e-07
208727	Hdac4	1.67471567936341	1.04834392198247e-08	5.35581568713561e-07
67216	Mboat2	-1.30066726716962	1.05050010898242e-08	5.35676218799871e-07
20482	Skil	2.32403695132056	1.06356449071656e-08	5.39209088093749e-07
208647	Creb3l2	2.03618670303901	1.06456277179091e-08	5.39209088093749e-07
73102	Slc22a23	-2.31451616836582	1.06531793596444e-08	5.39209088093749e-07
230596	Prpf38a	-1.06178605331981	1.06536399538741e-08	5.39209088093749e-07
52635	Esyt2	-0.71291536528023	1.07380900167998e-08	5.42473138599633e-07
13417	Dnah8	4.59224775085706	3.67290742089171e-07	5.4759161158758e-06
216635	Hbq1a	3.49119674328032	1.08987655651714e-08	5.49568737097946e-07
72107	Dscc1	-1.50749547664629	3.69835579434333e-07	5.5005329924391e-06
12334	Capn2	2.45422237119111	3.69906269282894e-07	5.5005329924391e-06
67731	Fbxo32	1.79745024161397	3.69911900262812e-07	5.5005329924391e-06
109978	Art4	-0.992413146334329	3.70309770037607e-07	5.5005329924391e-06
12235	Bub1	-1.33969319085743	3.70323975979182e-07	5.5005329924391e-06
67160	Eef1g	-0.633145622103096	3.70358562719878e-07	5.5005329924391e-06
12524	Cd86	3.66978657489343	3.71721974439017e-07	5.5177670908127e-06
217232	Cdc27	-1.09389413071548	1.11033017406071e-08	5.58845625940668e-07
11820	App	3.55615769280654	1.11361915569179e-08	5.59464972875179e-07
75135	4930526I15Rik	1.14750040484762	7.86426246232194e-06	5.604163331501e-05
19325	Rab10	-1.17060140910847	1.12169050041612e-08	5.62480186546303e-07
109901	Cela1	-1.3482389711645	3.8589069329536e-07	5.6692557584187e-06
21677	Tead2	3.14597995828478	1.13575761969478e-08	5.68127766454925e-07
74316	Isca2	-1.23564069787531	1.13865083424704e-08	5.68127766454925e-07
12523	Cd84	3.6557884954473	1.13922378570931e-08	5.68127766454925e-07
18107	Nmt1	-1.08004173500612	1.14179100508762e-08	5.68365159840225e-07
66854	Trim35	2.80515753320944	1.14627132084092e-08	5.68763562508614e-07
18541	Pcnt	-1.34131682103914	1.14714404791222e-08	5.68763562508614e-07
226178	Wbp1l	1.79866337249766	1.1488693322684e-08	5.68763562508614e-07
29816	Hip1r	2.14884587887421	3.9092206631802e-07	5.7184450163926e-06
28146	Serp1	0.864814955312276	3.9374754836307e-07	5.7474031240386e-06
225929	Patl1	0.893468197274224	1.17024182149599e-08	5.78290953935265e-07
18538	Pcna	-1.32482968712388	1.1733245514692e-08	5.78317787986707e-07
18393	Orc2	-1.04652706393695	1.17455174571788e-08	5.78317787986707e-07
19152	Prtn3	3.12694594854708	1.17880527174846e-08	5.79362540340895e-07
245857	Ssh3	2.97544695862757	1.19533769878736e-08	5.86427496666819e-07
13026	Pcyt1a	-1.53053259035655	1.20724469681256e-08	5.90138554220659e-07
12752	Cln3	3.07925823294684	4.16043400099613e-07	5.9797163253873e-06
66468	Ska1	-1.27540658878767	1.22761487210945e-08	5.98602532438341e-07
19122	Prnp	-1.70942633487585	1.23098747892712e-08	5.98602532438341e-07
75786	Ckap5	-1.30551896263958	1.23116676711076e-08	5.98602532438341e-07
66251	Arfgap3	-1.35791844065991	1.23763285770161e-08	6.00671847133428e-07
17876	Myef2	-1.17510293708016	1.24578655453213e-08	6.03551386196593e-07
66049	Rogdi	1.63330211003701	4.22626404730879e-07	6.0455595022003e-06
100038551	Gm10757	-3.6066779452504	1.26091583011561e-08	6.09794152076731e-07
74080	Nmnat3	-1.76261357675711	1.26410213542881e-08	6.09823792353875e-07
56336	B4galt5	2.34901525215555	1.26546458253646e-08	6.09823792353875e-07
100124677	Trbv13-3	2.68726952668562	4.29836022041723e-07	6.1164990801424e-06
72289	Malat1	-0.779154696299095	4.30214097815801e-07	6.1186755439747e-06
69077	Psmd11	-0.953325591664278	1.27456722649198e-08	6.13123232722573e-07
21916	Tmod1	-1.39435336827623	1.27861390170212e-08	6.13983166684841e-07
14924	Magi1	1.37363118278428	1.28498314314103e-08	6.15953383552558e-07
75826	Senp2	-0.911187554584754	1.28861457627537e-08	6.16606612123035e-07
20624	Eftud2	-1.48979827710126	1.29485442107134e-08	6.18503485242493e-07
72281	Sh2d4a	-1.68007659996588	1.29869451029392e-08	6.19249440268045e-07
71775	Inhca	-1.2783518903445	1.30198212292457e-08	6.19729809438999e-07
23853	Def6	3.26148362464377	4.37137734335629e-07	6.2009219632088e-06
18472	Pafah1b1	-0.812159681006316	1.3140515682818e-08	6.22205706869878e-07
22785	Slc30a4	1.89572022499634	4.3932035496375e-07	6.2253847380395e-06
66592	Stoml2	-0.986419563562714	1.31737562510338e-08	6.22694819385824e-07
232201	Arhgap25	3.54806533559736	1.32826001886214e-08	6.25671626592264e-07
27984	Efhd2	2.43004653238113	1.33391032885246e-08	6.25671626592264e-07
100041546	Ly6c2	3.96009750283837	1.33472244308537e-08	6.25671626592264e-07
56878	Rbms1	2.97520083615132	1.33694957861194e-08	6.25671626592264e-07
230935	Dnajc11	-1.43071704528804	1.33704157000481e-08	6.25671626592264e-07
52588	Tspan14	1.82315345087601	1.33858535906801e-08	6.25671626592264e-07
68151	Wls	3.4331363896604	1.33978765472128e-08	6.25671626592264e-07
67300	Cltc	-1.41473359824975	1.34390387480548e-08	6.26077799228566e-07
70466	Ckap2l	-1.20188013255102	1.34526448636625e-08	6.26077799228566e-07
68591	Mocos	4.15642517337333	1.35971624083926e-08	6.31605691168077e-07
20817	Srpk2	2.23697856505	1.36179011378083e-08	6.31605691168077e-07
170625	Snx18	3.1879244584901	1.37415483297193e-08	6.36254756479455e-07
27388	Ptdss2	-1.51555717602417	1.37895820533541e-08	6.36384631444026e-07
72612	Hpf1	-1.47414381208711	1.37911824541201e-08	6.36384631444026e-07
50927	Nasp	-1.32211779439428	1.38193267135154e-08	6.36602509740058e-07
170829	Tram2	1.55872253628638	4.50955740995169e-07	6.3670265374066e-06
17357	Marcksl1	1.44207260865157	1.39198352954116e-08	6.39066222118232e-07
66077	Aurkaip1	-0.709686545514198	1.402665517256e-08	6.42884419789222e-07
408022	Primpol	-0.790330078920024	1.42231399629383e-08	6.47522145816916e-07
20200	S100a6	4.39561651314646	1.43695902038766e-08	6.53095471824686e-07
14544	Gda	0.843306871126254	1.43975888539459e-08	6.53275571721863e-07
67389	C1qtnf12	-1.57451351316405	1.44912911450567e-08	6.55920740993254e-07
20515	Slc20a1	-1.04915680075772	1.45041526670203e-08	6.55920740993254e-07
229877	Rap1gds1	1.39263548834442	4.70794007370488e-07	6.5678447381074e-06
231769	Sfswap	-0.708823359027785	4.70942441560038e-07	6.5678447381074e-06
16480	Jup	1.91120295752824	4.70978674512356e-07	6.5678447381074e-06
17955	Nap1l4	-0.746578562633635	4.72591364653193e-07	6.5869542050816e-06
170750	Xpnpep1	-1.62044100229594	1.46198127795482e-08	6.59780935251671e-07
14972	H2-K1	1.3166278147618	1.46380626202862e-08	6.59780935251671e-07
236266	Alms1	-1.41312903818609	1.47415617519085e-08	6.61635642559507e-07
56419	Diaph3	-1.32263853742972	1.47522425177917e-08	6.61635642559507e-07
69922	Vrk2	-1.19849467509206	1.47973813311892e-08	6.62566766392735e-07
268857	Nlrc3	2.48075175148915	1.49069216298399e-08	6.66373722002333e-07
353328	Muc6	-1.56291498349749	1.50679899699676e-08	6.72118972942247e-07
70024	Mcm10	-1.3855930533114	1.50849028108014e-08	6.72118972942247e-07
19075	Prim1	-1.40234021103779	1.5109759939514e-08	6.72124656949347e-07
56706	Ccnl1	-0.945669692575906	1.51637964046879e-08	6.73426180527798e-07
269181	Mgat4a	2.45163539764375	1.5210614836368e-08	6.74403426815083e-07
69617	Pitrm1	-0.801988252803834	1.52799708111482e-08	6.76375124879799e-07
22275	Urod	-1.15821679803767	1.53913307100376e-08	6.80196711167663e-07
19650	Rbl1	-1.13500048705992	1.54740631780067e-08	6.82742797264683e-07
54712	Plxnc1	1.21980623822033	1.55085352394124e-08	6.83154747604519e-07
66447	Mgst3	-1.48874687412064	1.57108678282557e-08	6.90947696932299e-07
72121	Dennd2d	2.85333456652069	1.57840508354891e-08	6.91432752784162e-07
110809	Srsf1	-0.846013020523081	1.57926968266549e-08	6.91432752784162e-07
68135	Eif3h	-0.440824846700939	1.5798216986606e-08	6.91432752784162e-07
20479	Vps4b	1.04932951568269	1.59371002921456e-08	6.94988617700953e-07
327762	Dna2	-0.831227927590795	1.59608925554183e-08	6.94988617700953e-07
20460	Stil	-1.37827908892752	1.5969567764233e-08	6.94988617700953e-07
329154	Ankrd44	3.12469672306954	1.59985433269891e-08	6.94988617700953e-07
269966	Nup98	-0.948952994543255	1.60282545765367e-08	6.94988617700953e-07
13058	Cybb	3.05537157940727	1.60425656046811e-08	6.94988617700953e-07
19229	Ptk2b	2.27962828520622	1.60584588070274e-08	6.94988617700953e-07
100978	Nfxl1	-0.842073381970628	1.61074647456031e-08	6.96001246932826e-07
19317	Qki	-0.779305025505053	1.61416054489878e-08	6.96369356346094e-07
68556	Uckl1	1.29372658352156	5.16323778844537e-07	6.9678073412193e-06
238871	Pde4d	-1.10240105806769	1.62389813814344e-08	6.99460023717918e-07
259279	Tubgcp3	-1.04640956524709	1.63159749615833e-08	7.01664372596317e-07
224703	Marchf2	1.01979021152223	1.63577185250503e-08	7.02348233479212e-07
19342	Rab4b	1.4899269484722	1.64287980441663e-08	7.03273732628147e-07
19063	Ppt1	2.03854388588559	1.64477383587259e-08	7.03273732628147e-07
74094	Tjap1	-1.29813457015828	1.65014806606268e-08	7.03273732628147e-07
68598	Dnajc8	-0.742718272286818	1.65447763673935e-08	7.03273732628147e-07
30955	Pik3cg	2.08162056381219	1.65572359431531e-08	7.03273732628147e-07
68083	Pak1ip1	-0.900543869265765	1.65585959150597e-08	7.03273732628147e-07
11674	Aldoa	2.21746976467653	1.65604028434458e-08	7.03273732628147e-07
381201	Ap5b1	2.38530981326575	5.24091964027503e-07	7.0342199952116e-06
11658	Alcam	3.90501430329194	1.66374247878886e-08	7.04939178963461e-07
22367	Vrk1	-0.845044113554859	1.66514939068598e-08	7.04939178963461e-07
76589	Unc5cl	-1.45675700219643	5.27429947410459e-07	7.0650658160024e-06
21973	Top2a	-1.3552279266472	1.68171980659108e-08	7.09262826783355e-07
18193	Nsd1	0.684252003796008	1.68241959018309e-08	7.09262826783355e-07
13034	Ctse	-1.14981180624402	1.68353173627252e-08	7.09262826783355e-07
14950	H13	1.51306872212562	1.68580075095495e-08	7.09262826783355e-07
68316	Apoo	-1.3805484730519	5.30586991784384e-07	7.0995948421113e-06
16865	Eif2d	-1.00373064410029	5.30624472247408e-07	7.0995948421113e-06
52065	Mfhas1	-1.15478467567569	5.30791299134264e-07	7.0995948421113e-06
434341	Nlrc5	2.62159546266715	5.31461836982233e-07	7.1050670277128e-06
233545	Emsy	-0.687379966260496	1.69646379634464e-08	7.12645896767402e-07
217980	Larp4b	-0.533808476761395	5.35343486084442e-07	7.1394016723695e-06
24014	Rnasel	-0.919335197797402	1.71113094342992e-08	7.15489660176643e-07
108961	E2f8	-1.69845806472838	5.37453443838719e-07	7.1605133088689e-06
67872	Nsmce4a	-0.940381753660035	5.37781649751375e-07	7.1613755309126e-06
328440	Npm2	-4.27214857289746	1.72277580227225e-08	7.19172150519603e-07
20411	Sorbs1	-1.63428776229708	1.72522992802819e-08	7.19172150519603e-07
109305	Orai1	2.51585688116233	5.44734745820923e-07	7.2358757435654e-06
16906	Lmnb1	-1.35017582934822	5.44973606353375e-07	7.2358757435654e-06
17002	Ltf	3.22573284748596	1.73859959311834e-08	7.23635502930527e-07
18674	Slc25a3	-0.394281639980471	1.0807903800158e-05	7.238738723127e-05
50926	Hnrnpdl	-0.456205714909784	1.08495674030973e-05	7.254130195542e-05
98952	Eeig1	3.29466032229159	5.47044747004314e-07	7.2598287006007e-06
75767	Rab11fip1	2.30828371594411	1.75062542500879e-08	7.27432252212521e-07
56421	Pfkp	1.61878861734746	1.75458224749692e-08	7.27432252212521e-07
66445	Cyc1	-1.1005045041642	1.7598319741228e-08	7.27432252212521e-07
84652	Hycc1	-0.95499527491647	1.76094291418743e-08	7.27432252212521e-07
320795	Pkn1	2.21083854606316	1.76110387415225e-08	7.27432252212521e-07
14538	Gcnt2	3.49594740758779	1.76607300476743e-08	7.28377817853928e-07
101214	Tra2a	-0.896702475636134	1.77368421732885e-08	7.29697049728427e-07
12189	Brca1	-1.53904731631856	1.77593676049368e-08	7.29697049728427e-07
14792	Lpcat3	-1.72629487184092	1.77923532967062e-08	7.29697049728427e-07
104806	Fancm	-0.958379081856401	1.7800108317817e-08	7.29697049728427e-07
67513	Faap20	2.47616852544645	5.56810027073705e-07	7.3678382306895e-06
107305	Vps37c	1.00401048848594	1.80653284294964e-08	7.39454158712777e-07
14667	Gm2a	3.74968206947377	1.8154183257615e-08	7.41973754524388e-07
17279	Melk	-1.6230417336724	1.82267731752701e-08	7.43822024220218e-07
73389	Hbp1	-0.857422996527603	1.84038611349404e-08	7.49922851254189e-07
791272	Gm10091	2.77242177367196	5.71580432679533e-07	7.5254826562191e-06
546644	Ly6g	3.52009650800627	5.71769442771715e-07	7.5254826562191e-06
382522	H2bc26	-2.37675253651245	1.85273699212567e-08	7.53825429775204e-07
232078	Thnsl2	4.64285638558982	1.86271388202242e-08	7.56471990023812e-07
56736	Rnf14	-0.63644947654949	1.8689230383241e-08	7.56471990023812e-07
231207	Cpeb2	2.94130660963722	1.86937017996979e-08	7.56471990023812e-07
16890	Lipe	2.33018054552293	1.87037483827956e-08	7.56471990023812e-07
20630	Snrpc	-0.806044285658658	1.88099772662866e-08	7.59637997207139e-07
17215	Mcm3	-1.97536292471749	5.8031802791749e-07	7.6158685083387e-06
73826	Poldip3	-0.731579987807115	1.88962545885815e-08	7.61990064485247e-07
227612	Tor4a	2.44755709490463	1.89321318535064e-08	7.62305795031777e-07
53382	Txnl1	-1.06051672455889	1.89749401985903e-08	7.62899259848353e-07
320939	5930403L14Rik	4.40140751454317	5.82812572041673e-07	7.6412266741537e-06
109108	Slc30a9	-1.116849261599	1.91641130832625e-08	7.67945255465144e-07
74616	Scrn3	-1.05388298185866	1.91916419642692e-08	7.67945255465144e-07
56615	Mgst1	3.47918660849016	1.92157480039892e-08	7.67945255465144e-07
246746	Cd300lf	4.32675280405235	1.92256705430414e-08	7.67945255465144e-07
81004	Tbl1xr1	1.99942325897971	1.92743118326815e-08	7.67945255465144e-07
66929	Asf1b	-1.56892416241018	1.92858150696857e-08	7.67945255465144e-07
231549	Lrrc8d	2.30813755859544	1.93240793709781e-08	7.67945255465144e-07
16848	Lfng	2.41549729731604	1.93396342598984e-08	7.67945255465144e-07
23925	Kel	-1.17546192983171	1.9354740792289e-08	7.67945255465144e-07
76482	Rmc1	-0.737052045682228	1.94449784688726e-08	7.70400976392839e-07
93757	Immp2l	-0.842552730487117	5.94657888109178e-07	7.7526343733188e-06
69548	2310015A10Rik	0.797773275625151	5.94732796216553e-07	7.7526343733188e-06
18700	Piga	-1.17038303328111	1.96136981969897e-08	7.75954444390078e-07
26358	Aldh1a7	-1.92479203423146	1.96634704101386e-08	7.76421659712642e-07
26951	Zw10	-1.06800699164276	1.9706220075682e-08	7.76421659712642e-07
15251	Hif1a	2.13593162250286	1.97112088451276e-08	7.76421659712642e-07
70026	Tspo2	-1.27620606977064	1.97464202926487e-08	7.76683005982486e-07
433693	Akirin2	-1.18328298569249	1.97903077762279e-08	7.77284357008811e-07
606736	C920009B18Rik	2.89746084084641	5.97182160947408e-07	7.7733783296885e-06
13006	Smc3	-0.815978971248491	2.00761383565344e-08	7.85753641746919e-07
19015	Ppard	2.13591907239382	2.00926737927852e-08	7.85753641746919e-07
16828	Ldha	1.61076993684891	2.0122995902675e-08	7.85808772469544e-07
13859	Eps15l1	-1.18367572094662	2.02093039788754e-08	7.88046876387165e-07
18717	Pip5k1c	1.71006590869298	2.0273375772251e-08	7.89412722226374e-07
68479	Phf5a	-1.00831285380752	6.12391319115875e-07	7.9182605434112e-06
66691	Gapvd1	-1.35123082386386	2.043952224556e-08	7.94743598157474e-07
100042498	Mir22hg	1.22684661894648	2.04716502638758e-08	7.94855689316973e-07
20815	Srpk1	0.781876801536924	2.05384396480673e-08	7.96311342645965e-07
18719	Pip5k1b	-1.20039164393432	2.06456095542004e-08	7.99326242270102e-07
68813	Dock5	1.95109377991898	2.07117322508628e-08	8.00562896482254e-07
12532	Cdc25c	-1.22644284383717	2.07364612062073e-08	8.00562896482254e-07
14284	Fosl2	4.40235285159287	2.08785949642309e-08	8.03766759961517e-07
234258	Neil3	-1.2467739161664	2.09648204952252e-08	8.05347870948537e-07
18968	Pola1	-1.41639131619587	2.09789283134613e-08	8.05347870948537e-07
238024	Fn3krp	-1.05465317006641	2.10476014252436e-08	8.06844512181516e-07
217303	Cd300a	3.7312459989449	2.11464529008803e-08	8.09492173792995e-07
67501	Ccdc50	2.12729606500214	2.12076834670446e-08	8.10694274192412e-07
109754	Cyb5r3	-1.47806649302683	2.13151141842122e-08	8.13656584849304e-07
78733	Troap	-1.66177415088274	2.13657166437734e-08	8.14444337533122e-07
170930	Sumo2	-0.860846163206442	6.38353007197664e-07	8.1454443110917e-06
329324	Syt14	-1.67318829986972	2.1542398306624e-08	8.19230596884042e-07
19386	Ranbp2	-1.30216305826387	2.15515610129913e-08	8.19230596884042e-07
241062	Pgap1	3.00915267949728	2.15900302470803e-08	8.19546692856697e-07
241452	Dhrs9	4.87703331176376	2.16528220547446e-08	8.20783892086338e-07
16391	Irf9	-0.600336124990088	2.19261461744136e-08	8.28863930473547e-07
100503394	Gm17494	-1.21998094779086	2.19458241522417e-08	8.28863930473547e-07
16898	Rps2	-1.06814147325882	2.20003602147674e-08	8.28863930473547e-07
217203	Tmem106a	-1.55204853939021	2.20177993227821e-08	8.28863930473547e-07
11479	Acvr1b	2.67899435522839	2.20184612311675e-08	8.28863930473547e-07
14134	Fcnb	3.15711230650919	2.20899939618826e-08	8.29495376872034e-07
503610	Zdhhc18	2.66514786019458	2.2096274802434e-08	8.29495376872034e-07
18817	Plk1	-1.81881828547511	6.5657015796981e-07	8.3154335151265e-06
19182	Psmc3	-0.986044844677825	2.22618493556085e-08	8.33241327130095e-07
77727	6030468B19Rik	-2.0932206933537	2.22943719246868e-08	8.33241327130095e-07
11837	Rplp0	-0.534462209540576	2.23186903915048e-08	8.33241327130095e-07
67838	Dnajb11	-0.930944227265941	2.23823595062948e-08	8.34472083705878e-07
17995	Ndufv1	-1.13942867220552	2.24507578660331e-08	8.35160247106026e-07
56470	Rgs19	3.29290267021178	2.2473907844001e-08	8.35160247106026e-07
219144	Arl11	5.11812311634069	2.24930019824722e-08	8.35160247106026e-07
229900	Gbp7	-0.837010446437188	6.66850118512874e-07	8.4022268750566e-06
76088	Dock8	2.37732902667296	6.67132918664121e-07	8.4022268750566e-06
381644	Cep135	-1.06994371341306	2.27070492014782e-08	8.41324224064929e-07
21334	Tac2	-2.35666975897365	2.27209235241789e-08	8.41324224064929e-07
319622	Itpripl2	3.93520542017242	2.28269285480127e-08	8.44099443546172e-07
75691	Anks6	5.42746983619353	2.29453008512507e-08	8.45654964988945e-07
11975	Atp6v0a1	-1.17865889894182	2.29593339155728e-08	8.45654964988945e-07
668139	Gm8995	1.51759615197636	2.29907735830763e-08	8.45654964988945e-07
19046	Ppp1cb	0.835010765719952	2.2993451529741e-08	8.45654964988945e-07
235559	Topbp1	-0.960153392624477	2.30910395461366e-08	8.48096437600603e-07
67145	Tomm34	1.68350297824894	2.31286819785029e-08	8.48332587710836e-07
12475	Cd14	2.58603131020687	2.3194061407082e-08	8.49114101952594e-07
69191	Pdia2	-2.04766812553944	2.32124720464615e-08	8.49114101952594e-07
54353	Skap2	3.00451380063655	2.32892437857363e-08	8.50246051680055e-07
57915	Tbc1d1	1.79133972102358	2.33352819887232e-08	8.50246051680055e-07
67608	Narf	-0.893643482058222	2.3359440478223e-08	8.50246051680055e-07
16728	L1cam	2.81446986902305	2.33685492698407e-08	8.50246051680055e-07
11431	Acp1	-0.998065626091434	2.35021273179204e-08	8.53962992478286e-07
19126	Prom1	4.61396741505294	2.36023639977205e-08	8.56460148323158e-07
94212	Pag1	2.93160271410982	2.38097277628372e-08	8.60857199087731e-07
68278	Ddx39a	-0.954757569709091	2.38205714513011e-08	8.60857199087731e-07
56457	Clptm1	-1.0276893678414	2.38502325660643e-08	8.60857199087731e-07
100504295	NA	3.79873171449682	2.39554251812895e-08	8.62533866981581e-07
216350	Tspan8	-1.29369061894293	2.39601556190844e-08	8.62533866981581e-07
11983	Atp5if1	-0.922423573499925	2.40584575151875e-08	8.64927006356191e-07
27354	Nbn	-1.28921068321328	2.42740654853757e-08	8.71525529494091e-07
231805	Pilra	3.04503907230975	2.43100086031504e-08	8.71664543304781e-07
12846	Comt	-1.41118909389469	2.44082531393463e-08	8.74034139755327e-07
225182	Rbbp8	-1.12327931816192	2.45425709779151e-08	8.77687548169414e-07
19073	Srgn	2.94580718806158	2.46135698236675e-08	8.79069926724652e-07
63913	Niban1	3.28840469131495	2.47079583876832e-08	8.80127917455886e-07
71302	Arhgap26	2.79613152205315	2.47744556220314e-08	8.81341530564387e-07
75472	Cfap126	-1.73705678410382	7.12871352542662e-07	8.8246079983404e-06
110611	Hdlbp	-0.54559347893834	7.13007806186964e-07	8.8246079983404e-06
72244	1600014C10Rik	4.6033967480621	2.48435269526048e-08	8.82643423588032e-07
77579	Myh10	-1.67737894226562	2.4971050084966e-08	8.85006671683938e-07
12615	Cenpa	-1.04436893016622	2.49751689606527e-08	8.85006671683938e-07
59031	Chst12	3.28691372959397	2.50955222710919e-08	8.87711021479593e-07
11536	Gpr182	2.85608172128109	2.51168098722472e-08	8.87711021479593e-07
237890	Slfn14	-0.946399511031656	2.51843152444992e-08	8.88940914324991e-07
72205	Eml2	2.94660799358093	7.22096325476248e-07	8.9249004229736e-06
18973	Pole	-1.22297017473516	2.54334887989684e-08	8.95663427772481e-07
74137	Nuak2	-1.65623767546614	2.54485136375402e-08	8.95663427772481e-07
18861	Pms2	-1.74410467482006	2.54978356436605e-08	8.95663427772481e-07
211232	Cpne9	-2.99675862503315	2.55132169922345e-08	8.95663427772481e-07
107566	Arl2bp	0.784634785684872	2.5539539958191e-08	8.95663427772481e-07
22439	Xk	-1.45895492588852	2.55903385357046e-08	8.96288416316903e-07
68734	Ppp4r3a	-0.882864231326653	2.56505457942063e-08	8.97240906230031e-07
108105	B3gnt5	2.07427455194888	2.58717455510024e-08	9.01497656834223e-07
67416	Armcx2	2.33232207370186	7.3279725396413e-07	9.0407156447985e-06
22629	Ywhah	-1.22591779957272	2.59876718199082e-08	9.04377634306384e-07
67229	Prpf18	-0.89417855457899	2.613326681635e-08	9.08281405117107e-07
66270	Retreg1	2.59421068308419	2.62545607088523e-08	9.11331680084158e-07
27225	Ddx24	-0.852138197678487	7.40649054746407e-07	9.1168934143807e-06
15473	Rida	-1.79277550618795	2.63554702965881e-08	9.12831215146773e-07
30940	Usp25	-0.908325460288847	2.63765890685557e-08	9.12831215146773e-07
328830	A530064D06Rik	4.26203576912113	2.63985185292087e-08	9.12831215146773e-07
26992	Brd7	-0.614678136196252	2.64632056256424e-08	9.13905293137656e-07
11796	Birc3	1.745214474271	2.6567554116054e-08	9.16344610812476e-07
11746	Anxa4	2.78182966007046	2.69321562149001e-08	9.27742805785513e-07
223455	Marchf6	-1.16855527107219	2.70276724371129e-08	9.29854568567459e-07
27055	Fkbp9	-1.81701340209556	2.71757970066162e-08	9.33768630648322e-07
16912	Psmb9	2.5756921808206	2.7262768999805e-08	9.35574240714269e-07
50877	Neu3	-1.42256407040758	7.71318569894043e-07	9.3669564180146e-06
234734	Aars1	-1.08350405844298	7.71647794986376e-07	9.3669564180146e-06
433022	Plcxd2	2.39682417050192	7.74324063213675e-07	9.3952471937877e-06
71640	Zfp949	-0.736531901163962	7.78095036078142e-07	9.4241733447272e-06
19646	Rbbp4	-1.21551751673866	2.75057516098992e-08	9.42722349313304e-07
12530	Cdc25a	-1.18116657450265	2.77438909827188e-08	9.49686666271177e-07
214111	Slc24a1	-3.12473476652702	2.78050924165454e-08	9.50584411055709e-07
16886	Limk2	1.18785521835658	2.80534672441545e-08	9.57870836970948e-07
12655	Chil3	3.4534310908075	2.80965718159713e-08	9.58138927711775e-07
279572	Tlr13	4.2387204001176	2.82173579433607e-08	9.60719163371324e-07
244895	Peak1	1.6431703817492	2.82429306278262e-08	9.60719163371324e-07
54411	Atp6ap1	-1.07324707009525	2.82882440604204e-08	9.60803640456664e-07
19055	Ppp3ca	2.21881972472043	2.8316115972103e-08	9.60803640456664e-07
75965	Zdhhc20	2.59052767045567	2.85062282578987e-08	9.66048351398289e-07
77782	Polq	-1.17190156234512	2.88148396703123e-08	9.75290818679225e-07
26874	Abcd2	4.46321331191316	2.89421521881553e-08	9.78381535226211e-07
19672	Rcn1	2.15034833633356	2.92178639636708e-08	9.86474937476534e-07
20588	Smarcc1	-1.0109253283911	2.95510932670219e-08	9.95497116146602e-07
237940	Aoc2	-1.10077480097767	2.95583418348838e-08	9.95497116146602e-07
170719	Oxr1	1.48050592114938	2.96335286089937e-08	9.96794151069109e-07
231506	Lin54	-0.589737033248072	8.4831970317782e-07	1.0037649635468e-05
30938	Fgd3	3.14738749681449	3.00081301220594e-08	1.00777498950171e-06
56431	Dstn	2.4143193077498	3.00341344970892e-08	1.00777498950171e-06
58186	Rad18	-0.991210432855097	3.01095290176416e-08	1.00905904953204e-06
66131	Tipin	-1.39428420094183	3.01625780065253e-08	1.00959200448196e-06
18046	Nfyc	-1.01704819435856	3.04442107101374e-08	1.01651499126637e-06
14211	Smc2	-1.55207559826367	3.05440300405254e-08	1.01859655517968e-06
23834	Cdc6	-1.32886152381244	3.06265301666566e-08	1.02009615612691e-06
20687	Sp3	-0.553765329583337	3.06683789087439e-08	1.02023974340361e-06
73251	Setd7	2.82864439255338	8.70640723958383e-07	1.0234786364891e-05
71586	Ifih1	-1.21022156507717	8.71005587475363e-07	1.0234786364891e-05
16599	Klf3	-1.94251219478743	8.72214280823345e-07	1.0240802265113e-05
17330	Minpp1	-1.60541708948899	8.72271137412584e-07	1.0240802265113e-05
52033	Pbk	-1.13126133911922	3.08790008372697e-08	1.02473792888419e-06
13018	Ctcf	-1.04567390707018	3.09801297952761e-08	1.02684018012903e-06
72567	Bclaf1	-0.926249678568173	3.11859880355068e-08	1.03240434691478e-06
12861	Cox6a1	-0.602143810785226	3.12578894438321e-08	1.03352576300962e-06
171486	Cd99l2	-1.30713143995843	3.14184308219646e-08	1.03757172698685e-06
103425	Ncln	1.160777007746	3.15339648372342e-08	1.03944495035121e-06
192194	Btnl10	-1.72170993930385	3.1551642225238e-08	1.03944495035121e-06
114664	Hsd17b11	2.71103109869355	3.1812494521882e-08	1.04676971986711e-06
63986	Gmfg	2.77783294920051	3.2008084868175e-08	1.04767475817383e-06
15381	Hnrnpc	-0.595566827255694	3.2021961727553e-08	1.04767475817383e-06
67861	Akr1b10	2.45798186542082	3.20771421173357e-08	1.04767475817383e-06
69724	Rnaseh2a	-1.26863965613974	3.20780109518437e-08	1.04767475817383e-06
67588	Rnf41	1.53168158727629	3.20952542190348e-08	1.04767475817383e-06
14229	Fkbp5	1.60989545544548	3.21321294634829e-08	1.04767475817383e-06
19822	Rnf4	-0.662110229759492	3.21350417069919e-08	1.04767475817383e-06
11842	Arf3	2.50718411262744	3.21612663617429e-08	1.04767475817383e-06
26554	Cul3	-0.816066020315722	3.21869245768847e-08	1.04767475817383e-06
78826	P2ry10	2.99753919039996	9.12665616130089e-07	1.0552017842316e-05
76895	Bicd2	-0.709544158201287	9.13165329721578e-07	1.0552017842316e-05
319370	Ubald2	-1.06365967761142	9.13183440150138e-07	1.0552017842316e-05
15439	Hp	3.18768103939005	9.13351246546773e-07	1.0552017842316e-05
67844	Rab32	3.73684362186113	9.13532432501914e-07	1.0552017842316e-05
19877	Rock1	-0.846059230208921	3.24586042261286e-08	1.05525407208367e-06
192185	Nadk	2.35485636255649	3.26860679406866e-08	1.06137949887685e-06
16414	Itgb2	3.7670005800688	9.35447945507386e-07	1.0698220041017e-05
78795	Armc9	-1.08240983659576	9.35636669395396e-07	1.0698220041017e-05
20623	Snrk	1.95706896357882	3.30842167070104e-08	1.07302616453441e-06
55989	Nop58	-1.26677269925744	3.31662059225506e-08	1.07415039871096e-06
71963	Cdca4	-1.17440554542792	3.32253561988328e-08	1.07415039871096e-06
69554	Klhdc2	-1.15262753970523	3.32919298126054e-08	1.07415039871096e-06
99712	Cept1	1.13091443967944	3.32934789688448e-08	1.07415039871096e-06
83814	Nedd4l	2.20779623109841	3.33384815472359e-08	1.07415039871096e-06
18753	Prkcd	1.97222560930838	3.33560078189799e-08	1.07415039871096e-06
76800	Usp42	-1.58665118348022	3.34667193756224e-08	1.07644019634324e-06
28036	Larp7	-1.14332260127793	3.3568306807821e-08	1.07843145476332e-06
66165	Bccip	-0.855465761661541	9.56421871210066e-07	1.0862762238871e-05
621961	Anp32b-ps1	-1.23206998527944	3.39639162651809e-08	1.08985275108778e-06
14605	Tsc22d3	1.44367542583516	3.40497245311653e-08	1.09131776301007e-06
214779	Zfp879	4.64153328306954	3.41761965571736e-08	1.09265602544598e-06
75302	Asxl2	-0.711849333941486	3.42089364011124e-08	1.09265602544598e-06
72155	Cenpn	-1.33203325382321	3.42120857152407e-08	1.09265602544598e-06
67246	Resf1	-0.852757708578422	3.44408409283068e-08	1.09867091031743e-06
14137	Fdft1	-1.43019771278385	3.45876072792502e-08	1.10205929454014e-06
74244	Atg7	1.71393637625655	9.75120945871611e-07	1.1047441512232e-05
20617	Snca	1.2167024675175	3.48167645665362e-08	1.10806187840034e-06
19267	Ptpre	-1.73528611213271	3.49458373152421e-08	1.11086890338124e-06
56524	Pals2	1.26174386602844	9.85112828484913e-07	1.1137429935687e-05
243025	Tmem156	3.47151598386244	3.52144692061119e-08	1.11810053569266e-06
16765	Stmn1	-1.08529113515448	3.53627413811108e-08	1.12019108158183e-06
17258	Mef2a	1.41250782665231	3.56731040242023e-08	1.12790267021415e-06
69216	Svbp	-0.993699360652573	3.56891826919375e-08	1.12790267021415e-06
241274	Pnpla7	1.62513374685621	3.5821711773204e-08	1.12990777635727e-06
66511	Chtop	-0.503664951934314	3.58357740615904e-08	1.12990777635727e-06
330189	Tmem120b	-1.07397828241806	1.00191715338761e-06	1.1299214237312e-05
229004	Gmeb2	-1.31089262371329	1.00717677601888e-06	1.1349111772561e-05
17121	Mxd3	-1.39791533540524	3.60708077789275e-08	1.13526282868363e-06
67886	Camsap2	-1.39949265019895	3.60891528011575e-08	1.13526282868363e-06
56637	Gsk3b	-0.484759648649723	1.00880400334579e-06	1.1360697966411e-05
20438	Siah1b	-1.42447669993378	1.0090409835136e-06	1.1360697966411e-05
216439	Agap2	2.53511703924521	3.61653942178001e-08	1.13634595311629e-06
76932	Arfip2	1.01410179502129	1.01185562717555e-06	1.1373541807694e-05
233328	Lrrk1	2.65537733395748	3.62762088019149e-08	1.13809632797057e-06
19331	Rab19	-2.43832453552348	3.63048499337901e-08	1.13809632797057e-06
22123	Psmd3	-1.16629142972501	3.63549945164848e-08	1.13835529488887e-06
17951	Naip5	3.67609399093064	3.64390291960655e-08	1.13872519160204e-06
14084	Faf1	-1.06100547637904	3.64506021816026e-08	1.13872519160204e-06
20844	Stam	-1.0674252697421	3.65684356013717e-08	1.14109473158402e-06
234865	Nup133	-1.59848961629873	3.6615725285735e-08	1.14126008892316e-06
109910	Zfp91	-0.670505434802163	3.68389398532153e-08	1.14690211485743e-06
23874	Farsb	-0.788709357589723	1.02931697475031e-06	1.1526908140395e-05
22289	Kdm6a	-1.49437709337362	3.7220052459218e-08	1.15639727897742e-06
68818	Zfand2b	-1.30957790533413	3.72290231099467e-08	1.15639727897742e-06
22385	Baz1b	-1.02040585420205	1.03425907291084e-06	1.1567953638948e-05
54604	Pcnx	2.33905232131422	3.73124123173281e-08	1.15691192954292e-06
54338	Slc23a2	2.8098096843828	3.73617071037822e-08	1.15691192954292e-06
107239	Carns1	3.97829630235302	3.73978741925323e-08	1.15691192954292e-06
67213	Cmtm6	2.40180122154476	3.74158573188207e-08	1.15691192954292e-06
100038468	Gm10684	5.86628446599382	3.75190756874668e-08	1.15878517967007e-06
80905	Polh	-1.11686725933314	3.78684612346947e-08	1.16824847661495e-06
16071	Igkc	2.75795785308451	3.79400673596585e-08	1.16913048839927e-06
73469	Rnf38	-1.08954947890371	3.79894163859329e-08	1.16932542237063e-06
224650	Anks1	1.89048066726812	3.8033711356125e-08	1.16936452595941e-06
17966	Nbr1	-0.806930335685161	3.83255966660692e-08	1.17543536116388e-06
209032	Zc3hav1l	-1.33678587130722	3.8360909722667e-08	1.17543536116388e-06
320982	Arl4c	3.8939201939201	3.84602786151945e-08	1.17715305459726e-06
230073	Rigi	2.46693535787817	3.85087264696878e-08	1.17731009754741e-06
64008	Aqp9	-1.09845817598892	3.90193908621442e-08	1.19024469611921e-06
107823	Nsd2	-1.13666644593633	3.9164121400261e-08	1.19332024163419e-06
20901	Strap	-0.841569146712013	3.92223038313891e-08	1.19358226027427e-06
71982	Snx10	2.66371492718089	3.92605519218956e-08	1.19358226027427e-06
30945	Rnf19a	-1.4785196096672	3.9379905604568e-08	1.19503667959394e-06
223691	Eif3l	-0.824546942936628	3.93963304358574e-08	1.19503667959394e-06
77744	Bora	-1.00270859566997	3.95589626028535e-08	1.19627602885291e-06
100034726	Gm15772	-1.00435855231458	3.95698526117698e-08	1.19627602885291e-06
320844	Amigo3	-2.14728641837388	3.96099539580701e-08	1.19627602885291e-06
230709	Zmpste24	1.14090798426953	3.96132464758681e-08	1.19627602885291e-06
13849	Ephx1	2.1919775730372	3.99186636099978e-08	1.20416132991801e-06
106672	Smim29	1.55876432375581	4.00926877274151e-08	1.20807002188849e-06
70247	Psmd1	-1.08564364687163	4.0217393282344e-08	1.21030015163831e-06
51791	Rgs14	3.81302284290174	4.02557613260618e-08	1.21030015163831e-06
26366	Ceacam10	4.33379732000461	4.04310278323892e-08	1.21422641486907e-06
228421	Kif18a	-1.50745848164975	4.04989193075734e-08	1.21492287843327e-06
20555	Slfn1	4.81699732531012	4.06619841294711e-08	1.21846975375402e-06
270198	Pfkfb4	3.0096639999287	1.10714210991715e-06	1.2197412000583e-05
235380	Dmxl2	4.06052061853071	4.08831983248003e-08	1.22374939126624e-06
216001	Micu1	-0.758811433740451	4.09486491297126e-08	1.22436010417652e-06
67338	Rffl	-1.02876443458522	1.12528315444833e-06	1.2342240054379e-05
666468	Atg4a	-1.16061983262729	4.16593823857024e-08	1.24287634891438e-06
16186	Il2rg	2.40011493648981	4.19540134427426e-08	1.25029400368454e-06
72415	Sgo1	-1.29462593200536	4.20340887816469e-08	1.25129128497389e-06
69876	Thap3	1.78365958890496	4.20795553355951e-08	1.25129128497389e-06
12848	Cops2	-0.934386502522665	1.1487793408337e-06	1.2514097677162e-05
110208	Pgd	3.53214924870501	4.22912494378439e-08	1.25621187811056e-06
230674	Kdm4a	-0.916379237937099	4.23631556788146e-08	1.25697402641321e-06
50883	Chek2	-1.11813841363665	4.26740308561948e-08	1.26470705560372e-06
56077	Dgke	1.50441763089923	4.27567129520626e-08	1.26470705560372e-06
71946	Endod1	-1.22517518232506	4.27633755509702e-08	1.26470705560372e-06
19012	Plpp1	-1.56396117623321	4.2809943366758e-08	1.26470809865773e-06
20778	Scarb1	-1.31809349282075	4.28611910779493e-08	1.26484724463364e-06
101240	Wdr91	-1.169912574417	4.29481562990106e-08	1.26537733518863e-06
18141	Nup50	-1.29067132972677	4.29722683093237e-08	1.26537733518863e-06
93739	Gabarapl2	1.19451772926913	4.3285346649153e-08	1.27224182702064e-06
80291	Rilpl2	2.07082365698854	4.32990062178188e-08	1.27224182702064e-06
69773	Timm29	-1.26603000948972	4.33501593341091e-08	1.27236930944033e-06
11863	Arnt	-0.536089394339869	4.36247736069168e-08	1.27761421232215e-06
78771	Mctp1	4.42273127758164	4.36698775984134e-08	1.27761421232215e-06
319965	Cc2d1b	-0.782996731705404	4.40754069201138e-08	1.28809191901266e-06
71085	Arhgap19	-1.12851509364951	4.41390792467684e-08	1.28820517902025e-06
11555	Adrb2	-0.981983548472186	4.41926731392158e-08	1.28820517902025e-06
326618	Tpm4	2.83325136388863	4.42214736386879e-08	1.28820517902025e-06
208836	Fanci	-1.24448226728957	4.43250531916419e-08	1.28984006498462e-06
79555	BC005537	-0.589329985465284	4.49850303959966e-08	1.30764507073026e-06
244879	Npat	-1.13608219443041	4.51789098811411e-08	1.31187776886702e-06
380711	Rap1gap2	2.84668114280244	4.5255278674099e-08	1.31269286988616e-06
23997	Psmd13	-0.975104158880053	4.55324446716306e-08	1.31932442828385e-06
53614	Reck	3.51612149136745	4.57690547824806e-08	1.32476798714914e-06
72141	Adpgk	2.69294960145677	4.59040664356561e-08	1.32726236346244e-06
77974	Rdh12	3.61052504693925	4.59679318754163e-08	1.32751784245611e-06
52392	Macir	-0.759817801733558	4.60105893371227e-08	1.32751784245611e-06
100038525	Gm10804	-2.2610469084672	4.6352423246771e-08	1.33596236630328e-06
18041	Nfs1	-1.07622208167061	4.65960294080649e-08	1.34014125215005e-06
20320	Nptn	-0.921281476974688	4.67763283693924e-08	1.34347148246853e-06
170460	Stard5	3.3369886120055	4.68106808159866e-08	1.34347148246853e-06
73723	Sh3bgrl3	2.87627094928918	4.68888826836746e-08	1.34429635280548e-06
74104	Abcb6	-1.97389788937302	4.70826447781994e-08	1.34842908580262e-06
244668	Sipa1l2	3.49491146119305	4.72087910892543e-08	1.34927844747884e-06
72123	Ccdc71l	-0.886519643803009	4.72115899610866e-08	1.34927844747884e-06
66092	Ghitm	1.11825925804217	4.73059061774177e-08	1.35005178017489e-06
71279	Slc29a3	2.35602328101124	4.74518461728741e-08	1.35005178017489e-06
330256	Gm20559	2.2234060579038	4.74594043648636e-08	1.35005178017489e-06
20658	Son	-0.513281952547359	4.74635164211724e-08	1.35005178017489e-06
245688	Rbbp7	-0.814029706301776	4.74870120993116e-08	1.35005178017489e-06
333670	Gm867	-1.23753598216679	1.26564912281588e-06	1.3548277868851e-05
60364	Donson	-1.29983624219701	4.77985143293035e-08	1.35748779619241e-06
15366	Hmmr	-1.37581733114821	4.81826465320084e-08	1.36696884143367e-06
227394	Slco4c1	4.34280615494696	4.84218773961093e-08	1.37232346793416e-06
56367	Scoc	-1.18740032287579	4.85733773459291e-08	1.37387202985488e-06
19384	Ran	-1.19033242472701	4.8577615831728e-08	1.37387202985488e-06
16362	Irf1	2.29101910107823	4.87669545114334e-08	1.37779319819776e-06
20393	Sgk1	1.69729472777123	4.90501800942316e-08	1.38299362757585e-06
677289	Prr33	3.11540923012095	4.91271641743861e-08	1.38299362757585e-06
227298	Retreg2	-1.1318921412177	4.91324807991011e-08	1.38299362757585e-06
66437	Fis1	0.668614126714989	4.91545621339369e-08	1.38299362757585e-06
66624	Spcs2	-0.534681794108155	4.93113889764281e-08	1.38453950515531e-06
229841	Cenpe	-1.26016860988699	4.96059846115444e-08	1.39137363855229e-06
76220	6530402F18Rik	2.42117419727567	4.97071945934612e-08	1.39138918169232e-06
66970	Ssbp2	-1.19324143037213	4.97089258406581e-08	1.39138918169232e-06
383619	Aim2	1.77201060325315	5.00134084212518e-08	1.39847163321111e-06
17128	Smad4	2.09788487636682	5.03004930070932e-08	1.40180205710272e-06
99003	Qser1	1.56145758048757	5.03207372341197e-08	1.40180205710272e-06
66146	Maco1	-0.915527631574622	5.0427165855858e-08	1.40180205710272e-06
19204	Ptafr	3.32865472576661	5.04587108324452e-08	1.40180205710272e-06
76080	Ttpal	-1.40656735631869	5.04876101324794e-08	1.40180205710272e-06
319160	H4c12	-1.52246957987918	5.05344641441881e-08	1.40180205710272e-06
15387	Hnrnpk	-0.681334156693506	5.05845152214492e-08	1.40180205710272e-06
208084	Pif1	-1.11948582512274	5.06244636294458e-08	1.40180205710272e-06
69706	Lrr1	-1.03379666896731	5.06357518028246e-08	1.40180205710272e-06
216527	Ccm2	1.2413044722817	5.06482806606157e-08	1.40180205710272e-06
11980	Atp8a1	-0.837558316448626	5.08281464168867e-08	1.40534912661705e-06
59001	Pole3	-1.22432338377276	5.09856215786577e-08	1.40827053748611e-06
109333	Pkn2	-1.08292841153918	5.1205592999163e-08	1.41270154051652e-06
58217	Trem1	2.96012117069166	5.12499988575477e-08	1.41270154051652e-06
217365	Nploc4	-1.27932117316715	5.1415908101374e-08	1.41583887161828e-06
16498	Kcnab2	2.95665724909533	5.15292392653371e-08	1.41752347570101e-06
17356	Afdn	4.00103281905742	5.16615433432015e-08	1.41972607333152e-06
18574	Pde1b	2.88850375199004	5.184633823804e-08	1.42197876396778e-06
56318	Acp3	3.6647401442855	5.18481531731141e-08	1.42197876396778e-06
11804	Aplp2	-0.974290935521609	5.1902180505544e-08	1.42202556850825e-06
66985	Rassf7	-1.21041893113434	5.19639458692634e-08	1.42228407329377e-06
72621	Pdzd11	-0.950230456809549	5.2088754942685e-08	1.42426586578193e-06
218699	Pxk	1.70278073874396	5.218148706263e-08	1.42536747424645e-06
330171	Kctd10	1.46807754846797	5.23592407910606e-08	1.42720466173723e-06
56298	Atl2	-1.30717552465182	5.23886875214417e-08	1.42720466173723e-06
55981	Pigb	1.92125187259348	5.24062788334287e-08	1.42720466173723e-06
22171	Tyms	-1.29392257426805	5.25080453106006e-08	1.42854470820502e-06
70675	Vcpip1	-0.886736446873908	5.27910092986282e-08	1.43480684172742e-06
445007	Nup85	-1.21244301670322	5.30751641431748e-08	1.44094578873622e-06
240641	Kif20b	-1.17866256486525	5.31229140260383e-08	1.44094578873622e-06
107375	Slc25a45	3.14693409787021	5.32458002039058e-08	1.44283908648251e-06
213499	Fbxo42	-1.32304779039489	1.38504074213856e-06	1.4509500496875e-05
13528	Dtnb	-0.840241785525301	1.38533992381583e-06	1.4509500496875e-05
66218	Ndufb9	-0.872792109885784	5.37091576398234e-08	1.45394541383741e-06
252870	Usp7	-1.51373463774098	5.38786287484914e-08	1.45708184154751e-06
70599	Itprid2	1.751199263828	5.40387914214519e-08	1.45784635087796e-06
226182	Taf5	-1.16425621776797	5.40692050933307e-08	1.45784635087796e-06
66892	Eif4e3	3.2124229763977	5.41214195821112e-08	1.45784635087796e-06
65221	Slc15a3	2.82579116479067	5.412717299408e-08	1.45784635087796e-06
74182	Gpcpd1	-1.23006405008179	5.41750915922859e-08	1.45784635087796e-06
264064	Cdk8	-0.956427022540185	5.45383008443165e-08	1.46327391771735e-06
78586	Srbd1	-1.10155421652947	5.50404310545912e-08	1.47473300932412e-06
98766	Ubac1	-1.0133416481229	5.5103516475869e-08	1.47473300932412e-06
19200	Pstpip1	4.24582506196498	5.51599539500775e-08	1.47473300932412e-06
99683	Sec24b	1.55870639209044	5.51824375614493e-08	1.47473300932412e-06
78920	Dlst	-1.04067197102199	5.52879709058171e-08	1.47610192657093e-06
71846	Syce2	-1.12809753530361	5.55856797212926e-08	1.48259390495094e-06
56501	Elf4	2.12479091610011	1.45829603178836e-06	1.5041756299042e-05
57230	Sap30bp	-0.483726254118858	1.4599165614251e-06	1.5052758809929e-05
12371	Casp9	-0.795400702484663	5.66179593474815e-08	1.50864658539726e-06
13669	Eif3a	-0.885146048710326	5.67725941563895e-08	1.51128534434526e-06
18669	Abcb1b	1.96483505574419	1.47929228651473e-06	1.5177684052542e-05
16211	Kpnb1	-1.33138813736897	5.72039551145106e-08	1.51934869106022e-06
17122	Mxd4	2.11709489248482	5.72305721120843e-08	1.51934869106022e-06
211389	Suox	-2.05891108492818	5.72432046670469e-08	1.51934869106022e-06
20318	Sdf4	-0.389485934162703	1.48769110052884e-06	1.5252341162306e-05
272589	Tbcel	-1.07547687880772	5.7640353425325e-08	1.52839723487503e-06
226442	Zfp281	1.50381745481288	5.83555718201402e-08	1.54585388547718e-06
17160	Man2b2	2.2449398481145	5.8521008553171e-08	1.54833883716007e-06
327826	Frs2	-0.675049692667366	5.85633144928273e-08	1.54833883716007e-06
227731	Slc25a25	-1.28459743452822	5.86849609133823e-08	1.55004718431955e-06
209086	Samd9l	2.00634964190311	5.91733820536153e-08	1.56143043770409e-06
217944	Rapgef5	2.30038027295293	1.54160392796183e-06	1.5658110154056e-05
212377	Mms22l	-1.23197214038589	1.5416719810241e-06	1.5658110154056e-05
12648	Chd1	-0.630404322291722	5.95971244304755e-08	1.56986493286109e-06
17025	Alad	-1.9835786994951	5.96085437548344e-08	1.56986493286109e-06
14701	Gng12	2.29394351313969	5.9743737775146e-08	1.57076147137765e-06
66089	Rmnd5b	1.60533639637492	5.9758172169855e-08	1.57076147137765e-06
14866	Gstm5	-1.36742923335493	5.98356525939606e-08	1.57127845589493e-06
26364	Adgre5	2.46379521066107	6.02510646076717e-08	1.58065992757906e-06
235461	Mindy2	-0.958569258105642	6.0374254195614e-08	1.58236437298225e-06
80877	Lrba	-1.29959048365058	6.05047448844339e-08	1.58405978653873e-06
19383	Raly	-0.985733961526617	6.05555067594004e-08	1.58405978653873e-06
71902	Cand1	-0.566626169133989	6.0729927194052e-08	1.58571779303248e-06
28006	Washc2	1.62069886872857	6.07805719981044e-08	1.58571779303248e-06
545681	Gm12992	-3.59618003651426	6.08310672442785e-08	1.58571779303248e-06
14470	Rabac1	1.59362407299906	6.08522630756421e-08	1.58571779303248e-06
192119	Dicer1	0.618272148751484	6.1074012742188e-08	1.58847414856103e-06
107373	Fam111a	-0.913805891325125	6.10749286304233e-08	1.58847414856103e-06
320782	Tmem154	4.24510796714664	6.13151423766699e-08	1.59319718418309e-06
74167	Nudt9	-1.40173432111394	6.14239634355633e-08	1.59450038415967e-06
66949	Trim59	-1.09257734204837	6.16209466493719e-08	1.59808750857183e-06
328829	9830107B12Rik	3.55773712083025	6.19748017025764e-08	1.60573225498029e-06
18015	Nf1	1.44286763774427	6.20851202534794e-08	1.60705855558983e-06
78655	Eif3j1	-1.48377302260757	6.22722524914418e-08	1.61036874449562e-06
57279	Slc25a20	1.9728444882947	6.25908930815269e-08	1.61707023104831e-06
59126	Nek6	1.77927952469922	6.27040320641589e-08	1.61845478392381e-06
56812	Dnajb2	-1.40105474991597	6.28067537477927e-08	1.61956808359702e-06
14159	Fes	3.0191284227137	6.29964346983017e-08	1.62291952480108e-06
338359	Supv3l1	-1.51503618549587	6.32110539536443e-08	1.62690647292244e-06
100504593	Gm13431	4.04715948898407	6.34083792932995e-08	1.62970438902466e-06
72461	Prcp	-1.16520761718358	6.34396866546999e-08	1.62970438902466e-06
70804	Pgrmc2	-1.205635549159	6.37006013029204e-08	1.63486179680083e-06
73341	Arhgef6	3.51446703958162	6.4107721474436e-08	1.64375826599405e-06
14007	Celf2	3.17289281221487	6.42101857254089e-08	1.64455978951594e-06
228769	Psmf1	-1.30249449702773	6.42734771042643e-08	1.64455978951594e-06
225995	D030056L22Rik	-1.11534172440509	6.43719985297106e-08	1.64455978951594e-06
68121	Cep70	-0.837625257100016	6.43810153443819e-08	1.64455978951594e-06
50907	Preb	1.16136218394942	1.65322000643903e-06	1.6477032106713e-05
22195	Ube2l3	-0.562215350834317	6.47953323589473e-08	1.65213314933851e-06
170768	Pfkfb3	2.82749478999018	6.47990705027724e-08	1.65213314933851e-06
328417	Parp4	2.11968053123188	6.49771229937561e-08	1.65382428421854e-06
108062	Cstf2	-0.539755210683884	6.49870979633321e-08	1.65382428421854e-06
15211	Hexa	3.12443685619478	6.53575956354822e-08	1.66014401100633e-06
239217	Kctd12	3.6265417613474	6.56268091892601e-08	1.66383402136523e-06
71648	Optn	-1.093491736462	6.56865191848447e-08	1.66383402136523e-06
16439	Itpr2	1.45887218020027	6.59037128108617e-08	1.66778120157021e-06
75560	Ep400	-0.994075773907772	6.63015907346784e-08	1.67628924146774e-06
69727	Usp46	-1.03688798842611	6.68555575434623e-08	1.68514398289146e-06
19052	Ppp2ca	-0.741882797007528	6.68777795333084e-08	1.68514398289146e-06
71679	Atp5pd	-0.676791799334829	6.69500553934211e-08	1.68514398289146e-06
19044	Ppox	-1.44070533808909	6.6973525133242e-08	1.68514398289146e-06
26961	Rpl8	-0.680488675120055	6.70664907807228e-08	1.68514398289146e-06
117599	Helb	-0.969276940778175	6.70858305856935e-08	1.68514398289146e-06
11757	Prdx3	-1.30207174009304	6.71989487161438e-08	1.68642680254485e-06
12331	Cap1	2.27861450442066	6.78425890814471e-08	1.70100897476444e-06
269033	4930503L19Rik	-1.20718016353351	6.81968298664611e-08	1.70831487459958e-06
16403	Itga6	1.75082609671734	6.83176443730173e-08	1.70976542947904e-06
74039	Nfam1	3.91127682732549	6.84261545044536e-08	1.71028792742932e-06
215280	Wipf1	2.39558894029009	6.85056845332407e-08	1.71028792742932e-06
67153	Rnaseh2b	-1.30369620670601	6.85764250527951e-08	1.71028792742932e-06
74838	Naa15	-1.13043985480911	6.85902292541283e-08	1.71028792742932e-06
70461	Crtc3	1.78674517053182	6.89836841686379e-08	1.71852204584731e-06
12380	Cast	-0.991568557204216	6.93379993856683e-08	1.72576692793322e-06
18030	Nfil3	3.60964167541287	6.97601133317481e-08	1.73309883020437e-06
14702	Gng2	3.17053716272548	6.99346973669443e-08	1.73584944268144e-06
70110	Ifi35	-0.542260687331534	7.00874637112454e-08	1.73739958635874e-06
18442	P2ry2	4.08181409917522	7.01249989416659e-08	1.73739958635874e-06
15162	Hck	2.36401789661941	7.0251456681335e-08	1.73894748737887e-06
15384	Hnrnpab	-1.05970395277471	7.06671085031229e-08	1.74764453321781e-06
226432	Ipo9	-0.825564178704215	7.077927947362e-08	1.74820839716719e-06
319157	H4c6	-1.75248086961506	7.08185527532683e-08	1.74820839716719e-06
16785	Rpsa	-0.94586395985784	7.09233966694292e-08	1.74821916350761e-06
54138	Atxn10	2.88786660972381	7.09476337374037e-08	1.74821916350761e-06
23833	Cd52	2.9207413402786	7.10703882294402e-08	1.74922668123908e-06
22154	Tubb5	-1.54658758694679	7.1117240618462e-08	1.74922668123908e-06
384009	Glipr2	1.46288853662801	7.13301281147192e-08	1.75164239859462e-06
234699	Edc4	-0.546088359635381	7.13971664792548e-08	1.75164239859462e-06
22388	Wdr1	1.72731342899876	7.14088000898798e-08	1.75164239859462e-06
20877	Aurkb	-1.45530128093123	7.1517675345064e-08	1.75259354010293e-06
66934	Dsn1	-1.10253279921034	7.15765417974999e-08	1.75259354010293e-06
72549	Reep4	-1.27142916405978	7.17369060670331e-08	1.75493912690899e-06
54632	Ftsj1	-1.3291537451208	7.18851452544547e-08	1.75580429810608e-06
109242	Kif24	-1.36927189476846	7.19014748074643e-08	1.75580429810608e-06
13684	Eif4e	-0.985526754745721	7.20089220806858e-08	1.75684963485724e-06
12448	Ccne2	-0.915684398644159	7.21803392304287e-08	1.75748872025302e-06
12444	Ccnd2	2.42908232253998	7.22177720859272e-08	1.75748872025302e-06
13732	Emp3	2.67791174079311	7.22291070503928e-08	1.75748872025302e-06
78369	Icam4	-1.32434568154079	7.26383968716862e-08	1.76434722273719e-06
19261	Sirpa	3.79992484770578	7.2696088154787e-08	1.76434722273719e-06
21366	Slc6a6	2.9184311644776	7.2705724620687e-08	1.76434722273719e-06
225655	Prelid3a	-3.32216441499054	7.2775857855231e-08	1.76447372047041e-06
76166	Cplane2	-1.57297669958232	7.29938729438729e-08	1.76818223952007e-06
68499	Mrpl53	-1.05597090630999	7.30811714484316e-08	1.76872053321186e-06
66111	Tmed3	2.17890566979027	7.32944004340881e-08	1.77230294430434e-06
14528	Gch1	-1.01886111082893	7.36153327179812e-08	1.77848100261512e-06
77011	Ticrr	-1.69849372113912	7.37425376618496e-08	1.77997196368687e-06
13209	Ddx6	-0.513994133883076	7.39412659353086e-08	1.78318515248958e-06
67073	Pi4k2b	-0.872305191852309	7.42839265704648e-08	1.78986067398818e-06
12257	Tspo	-0.936551961283619	7.45495617947144e-08	1.79450204357033e-06
100504663	Atg14	-0.969132709129544	7.46086062487388e-08	1.79450204357033e-06
74325	Cltb	-1.5647713362955	7.48025201185746e-08	1.79757532652762e-06
21745	Tep1	2.11173262037952	7.50299681028615e-08	1.80144832426473e-06
56224	Tspan5	3.31977227389602	7.54512697090127e-08	1.80958362492294e-06
213109	Phf3	-0.83332343832623	7.55019622010603e-08	1.80958362492294e-06
226652	Arhgap30	3.07296943393664	7.57222834563947e-08	1.81214849185165e-06
69601	Dab2ip	4.12688292567466	7.57423263086747e-08	1.81214849185165e-06
56150	Mad2l1	-1.2250524257829	7.58515588948508e-08	1.81236374937395e-06
17938	Naca	-0.510221516248067	7.59193074935539e-08	1.81236374937395e-06
71683	Gypc	-1.93642163318745	7.59513709311208e-08	1.81236374937395e-06
623230	Tmem200b	-3.01140374983798	7.61255732098458e-08	1.81492715286877e-06
80876	Ifitm2	2.20190593606164	7.63011693538174e-08	1.81751926544032e-06
11305	Abca2	2.61375828430132	7.64637258097213e-08	1.81979650068513e-06
18792	Plau	3.218890307517	1.88747671918203e-06	1.8287193218555e-05
51786	Cpsf2	-0.92418305312535	1.8879967685075e-06	1.8287193218555e-05
414801	Itprip	2.21578381974179	7.71098713772766e-08	1.83356884878653e-06
66629	Golph3	-0.641540707076931	1.90277913374575e-06	1.8397593054456e-05
433638	I830077J02Rik	3.44812252425942	7.77553073626654e-08	1.84407635149204e-06
68642	Tmem216	1.98355359784656	7.78339552732586e-08	1.84433223223356e-06
26888	Clec4a2	3.65658729774984	7.79122371272124e-08	1.84457900076699e-06
216274	Cep290	-1.27492257287769	7.83345401011447e-08	1.85283480044268e-06
21753	Tes	2.53100783273596	7.83972927815254e-08	1.85283480044268e-06
12395	Runx1t1	-1.68489940505927	7.85635383336531e-08	1.85515065887955e-06
12385	Ctnna1	-0.690924609982073	1.92475492828749e-06	1.8577029188894e-05
74470	Cep72	-1.15060518558721	1.94232011400782e-06	1.8706703890368e-05
228355	Madd	1.46677743804718	7.94258577068328e-08	1.87388488421355e-06
97165	Hmgb2	-0.977441253032696	7.96891397565093e-08	1.87846585380934e-06
59022	Edf1	-0.683929051764517	1.95826564451306e-06	1.8826919685964e-05
27052	Aoah	3.2172223403042	8.02860532300751e-08	1.89089656909897e-06
74766	Yipf2	-1.55407986550639	8.14719377666514e-08	1.91519381899734e-06
78252	Nxpe2	-1.30056807496011	8.15290941013254e-08	1.91519381899734e-06
20856	Stc2	6.57757814055594	8.17687092910087e-08	1.91916385994847e-06
68612	Ube2c	-1.14116180973588	8.27005953733326e-08	1.93768920832052e-06
12507	Cd5	2.29927534354406	8.28703140966325e-08	1.93999333921824e-06
14791	Emg1	-0.796372909678116	8.3103425915945e-08	1.94377625900987e-06
12925	Crip1	2.15240902033305	8.3621429025356e-08	1.95354447603987e-06
66775	Hacd4	4.66799352229467	8.37364755835485e-08	1.95354447603987e-06
56068	Ammecr1	-1.58766395699572	8.37366832696732e-08	1.95354447603987e-06
74041	Ddias	-1.15957954098701	2.05077995293486e-06	1.9550385247568e-05
66310	Dpy30	-0.859740806161129	8.38798831541265e-08	1.95520698477359e-06
230979	Tnfrsf14	-1.13352236929934	8.42015214477876e-08	1.96102240910833e-06
12332	Capg	2.90624880546267	8.42938236667473e-08	1.96149129575216e-06
210035	Nemp1	-1.06629731126686	8.47645504317796e-08	1.97075766996179e-06
170791	Rbm39	-0.872055496647942	8.48811880729909e-08	1.97178274413318e-06
76850	Ago4	2.9637874029888	8.5043234885222e-08	1.97386001788681e-06
14060	F13b	-5.55259808166929	8.53659503816832e-08	1.97965969746055e-06
12580	Cdkn2c	-1.3244664317327	8.54476612962287e-08	1.97986529102319e-06
214601	Slc10a3	1.89422954347801	8.62958315990709e-08	1.99781465675566e-06
208846	Daam1	-1.40745936822965	8.68360080182801e-08	2.00860924419475e-06
18813	Pa2g4	-1.15741154975757	8.7034294817047e-08	2.01148392757867e-06
70699	Nup205	-0.892229143660876	8.72414139513472e-08	2.01455768035995e-06
27226	Pla2g7	3.1783045215015	2.12940388538485e-06	2.0162162510812e-05
244721	Zfp846	1.94298878832333	2.1297902265919e-06	2.0162162510812e-05
74081	Cep350	-0.766358382596253	8.75341381052738e-08	2.01960130692974e-06
381314	Iars2	-0.700663214517161	8.7635722189341e-08	2.02023010465148e-06
12457	Noct	-1.45494264885622	8.78810143714191e-08	2.02416787254305e-06
109212	Pimreg	2.4431598591116	8.8145155217404e-08	2.02639317527094e-06
14964	H2-D1	1.43476043545634	8.81910876939084e-08	2.02639317527094e-06
27028	Ermap	-1.43481336709319	8.8201299766199e-08	2.02639317527094e-06
13996	Etohd2	-1.228545003108	8.85524705895384e-08	2.03110290949828e-06
75841	Rnf139	-1.34894324657646	8.86085587477744e-08	2.03110290949828e-06
68209	Rnaseh2c	-1.15487774467613	8.87018901237711e-08	2.03110290949828e-06
15929	Idh3g	-0.486313502594458	8.87052192344995e-08	2.03110290949828e-06
80912	Pum1	-1.62630734252146	8.94845220077574e-08	2.04712226887514e-06
19088	Prkar2b	-1.07734062401994	8.95554795133206e-08	2.04712226887514e-06
20419	Shcbp1	-1.3198904547212	9.00828096047043e-08	2.05744595146744e-06
546519	Tmem235	-2.10271604521325	9.01667661380522e-08	2.05763437184393e-06
26921	Map4k4	2.4262725364736	9.02499287664671e-08	2.05780437411393e-06
71988	Esco2	-1.40163487772573	9.0353410214e-08	2.05822377648926e-06
19141	Lgmn	-1.33612552335728	9.04499295957912e-08	2.05822377648926e-06
652925	Tmem243	2.841575365117	9.05084502037673e-08	2.05822377648926e-06
12361	Cask	3.18377560688153	9.05712364943947e-08	2.05822377648926e-06
71835	Lancl2	-1.3630040278983	9.08666205445332e-08	2.06273363015032e-06
117109	Pop5	-1.12111861302894	9.09473096427287e-08	2.06273363015032e-06
76742	Snx27	1.97306689777415	9.10410459378061e-08	2.06273363015032e-06
69571	2310034O05Rik	5.65795236477555	9.10875397673733e-08	2.06273363015032e-06
66679	Rae1	-1.13214771675089	9.11491625817922e-08	2.06273363015032e-06
18729	Pira6	2.95551939326431	9.16089618213451e-08	2.07042314565609e-06
72318	Cyth4	4.17506621505356	9.16413055750496e-08	2.07042314565609e-06
210106	Tent4a	-1.29617129540661	9.25702448650094e-08	2.08793915783078e-06
66480	Rpl15	-0.725510181864723	9.34911131593634e-08	2.10521538074427e-06
18263	Odc1	-0.921806950226928	9.39632259300807e-08	2.11234616836531e-06
67689	Aldh3b1	3.34045681222468	2.265299408344e-06	2.1135795612558e-05
269113	Nup54	-1.45068075020351	9.43685325581573e-08	2.11844704887966e-06
232910	Ap2s1	-0.771648373167004	9.43904991424729e-08	2.11844704887966e-06
223690	Ankrd54	-1.29125791978627	9.49346547533011e-08	2.12890179995047e-06
140497	Cd300c2	5.20940204795849	9.50621742487891e-08	2.13000398508478e-06
64213	St7	-1.67555500868046	9.53520929529902e-08	2.13452184079439e-06
72308	Brf1	-0.862759806093759	9.54208777572827e-08	2.13452184079439e-06
11845	Arf6	-0.815687866240265	9.55029217943149e-08	2.13460025612474e-06
64930	Tsc1	-1.20484775112845	9.56454248156193e-08	2.13585017840506e-06
107182	Btaf1	-1.07972570718248	9.57160129989094e-08	2.13585017840506e-06
72805	Zfp839	1.72031049049611	9.5800699690313e-08	2.13598623206154e-06
53330	Vamp4	2.2359265133706	2.29887574796782e-06	2.1397652039047e-05
11668	Aldh1a1	0.849253504014454	9.62471506199413e-08	2.14418139893392e-06
226412	R3hdm1	-1.17655576637631	9.66889188644411e-08	2.15225890730274e-06
18406	Orm2	2.48370523525051	9.69297337931021e-08	2.15585371093512e-06
80879	Slc16a3	2.89411203058025	9.741358402021e-08	2.16422888882478e-06
56459	Sae1	-0.542049319548843	9.74655491343142e-08	2.16422888882478e-06
81898	Sf3b1	-0.532404104727378	9.76024094158753e-08	2.16549868205231e-06
109934	Abr	3.3390209195451	9.80083966908389e-08	2.17273263756958e-06
21762	Psmd2	-0.768763769079541	9.8225663894239e-08	2.17577450609741e-06
12215	Bsg	-0.983921490112772	9.84006017218583e-08	2.17694221425974e-06
321006	Dcaf1	-0.986478283830494	9.84385732118629e-08	2.17694221425974e-06
16792	Laptm5	2.6926375825635	9.86703912483034e-08	2.18029476726637e-06
101739	Psip1	-0.999438992877818	9.88880005862294e-08	2.18270097914183e-06
320273	B230208H11Rik	3.0391812559909	9.89399023622187e-08	2.18270097914183e-06
70385	Spdl1	-0.992655582809386	9.91185178750171e-08	2.18327797283701e-06
19349	Rab7	0.991408310590243	9.9126716158831e-08	2.18327797283701e-06
77480	Kidins220	1.10238478423729	9.93461711079916e-08	2.18633974457012e-06
97159	A430005L14Rik	-1.1189028429093	9.96825234362201e-08	2.19192580652357e-06
12449	Ccnf	-1.83939997577407	9.97612944799166e-08	2.19192580652357e-06
18519	Kat2b	-0.832557561088248	9.99711213405726e-08	2.19476179880083e-06
69608	Sec24d	1.82272069465588	1.00146380790622e-07	2.19683493422786e-06
213019	Pdlim2	2.88410510843374	2.37305492330867e-06	2.1975216272779e-05
12349	Car2	-0.792933722189979	1.0058578838583e-07	2.20469446978909e-06
327799	Usp44	-2.27059979623643	1.00834033846355e-07	2.20776125422481e-06
59069	Tpm3	0.671996361515878	1.00888166516326e-07	2.20776125422481e-06
75796	Cdyl2	1.8215796292432	1.01103639316189e-07	2.21069655106572e-06
14289	Fpr2	2.32866275240327	2.40857651040752e-06	2.2229621482521e-05
110196	Fdps	-0.82638580403392	2.40870654792392e-06	2.2229621482521e-05
23880	Fyb	2.95264403219534	1.01982505430129e-07	2.22812099283398e-06
14205	Vegfd	-1.25739368898815	1.02360694245585e-07	2.23431616520231e-06
19414	Rasa3	3.22352317631319	1.02563282134476e-07	2.23431616520231e-06
22323	Vasp	2.52443607472058	1.02647139623199e-07	2.23431616520231e-06
233016	Blvrb	-0.869243855258453	1.02656294224927e-07	2.23431616520231e-06
216011	Lrrc20	-1.46775719320327	1.0267709961138e-07	2.23431616520231e-06
68875	Tmcc2	-1.9932486964136	1.02958435164552e-07	2.23754496733512e-06
229603	Otud7b	-0.834527155365658	1.02990130399803e-07	2.23754496733512e-06
102098	Arhgef18	2.58966788683165	1.0318124531111e-07	2.23990660248455e-06
13361	Dhfr	-1.13950313961609	1.03352577046568e-07	2.24183534840277e-06
74253	Klrg2	-1.43431762108826	2.43843051766062e-06	2.2450576910399e-05
192196	Luc7l2	-0.942508592091226	1.03821001590094e-07	2.25020016125771e-06
241447	Cers6	3.45875379573098	1.04107973191628e-07	2.25315029531436e-06
100504539	Gm20275	-1.6256573892198	1.04122917359536e-07	2.25315029531436e-06
217653	Mis18bp1	-1.28040671818388	1.04395519636649e-07	2.25725205107756e-06
212919	Kctd7	-1.38024049314191	1.04786829946315e-07	2.26391196431709e-06
17776	Mast2	-1.62784426664683	1.0533388899074e-07	2.27392356543235e-06
70799	Cep192	-0.931308421986631	1.06178238062445e-07	2.29033200976127e-06
66043	Atp5f1d	-1.14934148530846	1.06576358527455e-07	2.29709662840421e-06
280645	B3gat2	-1.5812322359525	1.06819922058633e-07	2.30014362033693e-06
70356	St13	0.754561399556908	1.06886985999689e-07	2.30014362033693e-06
218503	Fcho2	-0.813264045952074	1.07027309193992e-07	2.30134116818315e-06
19729	Slc50a1	2.57337119888277	1.07443592908305e-07	2.30846593806706e-06
382038	Urb2	-0.771246786298588	1.08399885891652e-07	2.32479405798249e-06
24018	Rngtt	-1.07733834597662	1.08442342179329e-07	2.32479405798249e-06
71643	Zgrf1	-1.2562330433251	1.08460166508032e-07	2.32479405798249e-06
54446	Nfat5	1.16029701927335	2.55095166275064e-06	2.3289323225361e-05
57914	Crlf2	2.62518555750358	1.09005173754606e-07	2.33463484434708e-06
56354	Dnajc7	0.720232105317401	2.56728961544694e-06	2.3407032693134e-05
101602	AI467606	1.8714749132723	1.0946636389297e-07	2.34266638129687e-06
12372	Casq1	-2.01276107585391	1.09767353814567e-07	2.34653875516318e-06
19262	Ptpra	-0.717255491572904	1.0988723487607e-07	2.34653875516318e-06
11772	Ap2a2	-1.58975758388987	1.0990631867702e-07	2.34653875516318e-06
107769	Tm6sf1	3.36690582369923	1.09998675731355e-07	2.34666719599882e-06
17169	Mark3	-0.823453198648556	1.10190317268878e-07	2.34891186905948e-06
14957	H1f3	-1.59374597143462	1.10338250570176e-07	2.35022203154139e-06
217593	Slc25a21	-1.45381400255155	1.10845242945785e-07	2.35917216759867e-06
22193	Ube2e3	-0.906441186723327	1.11475194783475e-07	2.36996442449448e-06
13383	Dlg1	-0.621356617063962	1.11526711760125e-07	2.36996442449448e-06
71839	Osgin1	4.23652815974932	1.11702426414281e-07	2.37184394337011e-06
72278	Ccpg1	1.32847064731194	1.11860482439143e-07	2.37334586433525e-06
104082	Wdr7	-0.946685745621466	1.12111282738615e-07	2.37675551696514e-06
71207	Nudt4	-0.975484178596489	1.12196082573541e-07	2.37675551696514e-06
235574	Atp2c1	1.14793787768296	1.12375037157053e-07	2.37869247265696e-06
76117	Arhgap15	2.22709014184363	1.13011439078736e-07	2.39030186982177e-06
74645	Tent5c	1.22369124578221	2.64893686216698e-06	2.3974510481797e-05
224617	Tbc1d24	-1.97664051319565	1.13776382918835e-07	2.40274150066124e-06
192193	Edem1	1.18427702353354	1.14299332996871e-07	2.41191115801393e-06
209334	Gen1	-1.2122844034344	1.1491963878642e-07	2.42311936584647e-06
11990	Atrn	1.48949697988254	1.15053976226679e-07	2.42407133322861e-06
67231	Tbc1d20	1.58909408735185	1.15156803539907e-07	2.42435845345556e-06
16578	Kif9	2.0826635964776	2.71427446893585e-06	2.4392883247433e-05
76936	Hnrnpm	-0.549966922257071	2.71490753241417e-06	2.4392883247433e-05
16190	Il4ra	2.1153700064224	1.16091724671468e-07	2.44214936907571e-06
56430	Clip1	1.35943860133045	1.16278660138187e-07	2.44419002621484e-06
235283	Gramd1b	3.0780409969022	1.16484330046701e-07	2.44662102499172e-06
213673	9530068E07Rik	1.05455611086714	2.72931201041523e-06	2.4473761508108e-05
63959	Slc29a1	-1.63472937599631	1.1668476511103e-07	2.44893840228006e-06
27008	Micall1	3.02423954744802	2.73943228183874e-06	2.4532135086687e-05
28019	Ing4	0.608449432889293	1.17328781406867e-07	2.46015715964575e-06
56205	Ensa	-0.823307209266898	1.17431956062831e-07	2.46015715964575e-06
74355	Smchd1	-0.870403563680079	1.17490856662136e-07	2.46015715964575e-06
69792	Med6	-1.1857699112439	2.76449982165023e-06	2.4651030397845e-05
18111	Nnat	2.97216982662523	1.17970191064355e-07	2.46829239641117e-06
70934	4931403G20Rik	-2.51822259525978	1.18144290454041e-07	2.46845713634168e-06
52683	Ncaph2	-1.39000408641508	1.18159709127655e-07	2.46845713634168e-06
14020	Evi5	-1.27649946868206	1.18688157277671e-07	2.47759249358665e-06
67070	Lsm14a	-0.554077335396015	1.19028897464561e-07	2.47958922312821e-06
108737	Oxsr1	-0.912106886756241	1.19038120042176e-07	2.47958922312821e-06
239170	Fhip2b	-1.5543112965634	1.19180676944893e-07	2.47958922312821e-06
53619	Blcap	2.80488840096962	1.19267588786404e-07	2.47958922312821e-06
16319	Incenp	-1.6721693995002	1.19279172413183e-07	2.47958922312821e-06
17101	Lyst	3.04456701199412	1.19331200700971e-07	2.47958922312821e-06
14420	Galc	2.32316300382253	1.19694158358612e-07	2.48523111537718e-06
231225	Tapt1	-0.883474420998109	1.20728506769023e-07	2.50479395837807e-06
79043	Spsb3	-1.00783343094216	1.21510727625761e-07	2.51717992846079e-06
328780	Prss34	3.51155579098792	1.22474138213793e-07	2.53134950761421e-06
101513	Mob2	-1.15007695397011	1.23009720629659e-07	2.53855823613782e-06
14430	Galt	2.09389619927977	2.87703370544115e-06	2.5395587802998e-05
668101	Sirpb1b	4.88367181021588	2.87789876129489e-06	2.5395587802998e-05
110751	Adam33	-1.99707272554083	1.23297059068383e-07	2.54166627740016e-06
54393	Gabbr1	3.8874982343112	1.23347357146724e-07	2.54166627740016e-06
227659	Slc2a6	2.76892323748003	1.23492308115419e-07	2.54272533505225e-06
18607	Pdpk1	-0.682727365017936	1.23616612645193e-07	2.54335799779236e-06
74561	Nkx6-3	-4.75917291798722	1.24010847401009e-07	2.54953919932832e-06
21917	Tmpo	-1.23772114961424	1.2439074139257e-07	2.55491446615331e-06
77582	Mboat7	2.91996166948984	1.24460309547334e-07	2.55491446615331e-06
20660	Sorl1	3.63561070722224	1.24610081059537e-07	2.55605840989974e-06
58864	Tssk3	-2.10560863246389	1.25184683208435e-07	2.56397475879581e-06
72140	Cep89	-1.53648967487202	1.25320914988234e-07	2.56444001168145e-06
67092	Gatm	2.7244236251079	1.25464035506485e-07	2.56444001168145e-06
18738	Pitpna	1.41159462705504	1.25535682949466e-07	2.56444001168145e-06
19303	Pxn	3.41343317230882	1.25724343339687e-07	2.56444001168145e-06
69207	Srsf11	-0.729155651013324	1.25737285299801e-07	2.56444001168145e-06
23825	Banf1	-1.05574176606245	1.25847699520098e-07	2.56444001168145e-06
56187	Rabggta	2.16113383666647	1.2586787503525e-07	2.56444001168145e-06
66151	Prr13	1.60317435586838	2.92074314224833e-06	2.5681940428071e-05
12857	Cox4i1	-0.808149578230365	1.27144847297566e-07	2.58851670764086e-06
240756	Klhl12	-0.904837124974242	1.2729471156345e-07	2.58962796825074e-06
237542	Osbpl8	-0.790568133626239	1.27783721858963e-07	2.59630439291727e-06
100126227	Gm13031	3.39067692511343	1.27813947449255e-07	2.59630439291727e-06
23790	Coro1c	0.740814179781919	1.28104413152075e-07	2.59837710951262e-06
14156	Fen1	-1.64714586118668	1.28107190358251e-07	2.59837710951262e-06
67121	Mastl	-1.09823797181144	3.00235214586939e-06	2.6246680274231e-05
105445	Dock9	2.05401170287489	1.31279694024321e-07	2.66073885450187e-06
12671	Chrm3	3.16423513228322	1.31782336946839e-07	2.66893601779294e-06
66783	Aknaos	2.04995414842716	3.06888794918493e-06	2.6743415308878e-05
11979	Atp7b	-2.04442674441241	3.06901329513192e-06	2.6743415308878e-05
74442	Sgms2	3.05194044085619	1.3226356036126e-07	2.67668749594839e-06
246293	Klhl8	-2.20997934894983	3.1296903995487e-06	2.7212436836193e-05
12051	Bcl3	2.18764912965242	3.12984574671398e-06	2.7212436836193e-05
224481	Tfb1m	-0.807344699630925	3.13427094851e-06	2.7228923159203e-05
100503002	Gm38424	1.98527890469862	3.13474743607735e-06	2.7228923159203e-05
260423	H3c7	-1.63321750160163	1.34881950201362e-07	2.72359325744637e-06
60530	Fignl1	-1.44282866407832	1.35043794553535e-07	2.72375044985393e-06
66656	Eef1d	-0.689602744014359	1.35090165436664e-07	2.72375044985393e-06
56456	Actl6a	-0.891761869968981	1.3536269219182e-07	2.72722209865194e-06
228839	Tgif2	1.28280932847814	3.18680198509532e-06	2.7619289270697e-05
67399	Pdlim7	2.93393460357745	1.37420593884263e-07	2.76496016769312e-06
232341	Wnk1	-1.44812161659546	1.37449837076518e-07	2.76496016769312e-06
15007	H2-Q10	2.78389130652544	1.37540974528905e-07	2.76496016769312e-06
100043676	Gm4583	2.44426850923908	1.37709173953071e-07	2.76629537240984e-06
72007	Fndc3b	2.68471047456414	1.38470667016153e-07	2.77953785733533e-06
16432	Itm2b	0.637902818160912	1.39356034829763e-07	2.79524551338608e-06
105245	Txndc5	1.55870827672163	1.40141779843413e-07	2.80796086217576e-06
18584	Pde8a	3.13979780394525	1.40196581550922e-07	2.80796086217576e-06
194655	Klf11	-1.42420660774547	1.40441560635815e-07	2.81079615354994e-06
70101	Cyp4f16	3.19088982229326	3.29638315579376e-06	2.8271504509725e-05
433771	Micos10	-0.761880880880685	1.42026151054732e-07	2.84041851325722e-06
70078	Nol7	-0.689713983527387	1.43065335717661e-07	2.85699688425444e-06
110078	Pygb	1.85850238092119	3.34408354004358e-06	2.8623920589898e-05
207952	Klhl25	-1.26876665084267	3.34461756074709e-06	2.8623920589898e-05
236899	Pcyt1b	-1.14314193623704	3.34484608681394e-06	2.8623920589898e-05
81535	Sgpp1	-0.651545379805164	3.37279481083273e-06	2.8781535373194e-05
102566	Ano10	3.60255457157468	1.44764360370774e-07	2.88456785228539e-06
17977	Ncoa1	1.77377734464427	1.44916510115687e-07	2.88548412339506e-06
381305	Rc3h1	-0.960941660882281	1.46539133149137e-07	2.91139407884532e-06
67131	Acbd4	-1.52967535321386	1.46713793125999e-07	2.91234696249671e-06
21778	Tex9	-1.07013062431394	1.46801403238548e-07	2.91234696249671e-06
67547	Slc39a8	-1.67582226395771	1.47119980906564e-07	2.91653826481365e-06
191578	Helq	-0.94262738823734	1.47246429659515e-07	2.91691742836439e-06
210992	Lpcat1	-1.801418656074	1.47578207770382e-07	2.92092293101256e-06
19326	Rab11b	-0.765646724878908	1.47663567725496e-07	2.92092293101256e-06
54650	Sfmbt1	-1.02868262362005	1.48182746257608e-07	2.92906098948039e-06
329260	Dennd1b	2.29135294723339	1.48628909127178e-07	2.93574500084854e-06
16923	Sh2b3	1.48012025099307	1.48809329416508e-07	2.93717412070534e-06
319651	Usp37	-0.916137098705381	3.48319758822402e-06	2.9492158021913e-05
19361	Rad51	-0.83859478520888	1.4954624158508e-07	2.94957714081343e-06
69104	Marchf5	-0.709029762918719	1.50858470731998e-07	2.97330121539156e-06
13680	Ddx19a	-1.12794301669311	1.50988930393529e-07	2.97371604287371e-06
20193	S100a1	1.64520480063129	1.51191435970667e-07	2.97378919720976e-06
99887	Tlcd4	-1.62487983022568	1.51212031791741e-07	2.97378919720976e-06
66729	Ankrd61	-1.96556181231759	1.5132088964793e-07	2.97378919720976e-06
100502789	NA	3.89020396746497	3.53449528629879e-06	2.9759618149416e-05
66626	Cdip1	1.40913248857139	1.52328424374291e-07	2.99142647837344e-06
17355	Aff1	-1.39640649590494	3.563160787092e-06	2.9929197971589e-05
100910	Chpf2	0.773496603990146	3.56344547761367e-06	2.9929197971589e-05
109065	Dnaaf2	-1.0504912533169	1.52617864512376e-07	2.99352495282889e-06
242126	Slc22a15	3.9056624758982	1.52774142404444e-07	2.99352495282889e-06
52690	Setd3	-0.802607760496187	1.52864902033058e-07	2.99352495282889e-06
102103	Mtus1	5.26171110726312	1.52875846592093e-07	2.99352495282889e-06
216198	Tcp11l2	-1.04471572061179	1.53317172697543e-07	3.00000535402917e-06
72085	Osgepl1	-1.05588509383422	1.5358830696035e-07	3.00061621918407e-06
245945	Rbm47	3.91137890912267	1.53641798273927e-07	3.00061621918407e-06
71770	Ap2b1	-0.572184200324742	1.53679597376807e-07	3.00061621918407e-06
68153	Gtf2e2	-1.13674133666506	1.54312026854801e-07	3.00841463521472e-06
433470	AA467197	2.99917114671447	1.5441106796146e-07	3.00841463521472e-06
105988	Espl1	-1.82304727203835	1.55332783385179e-07	3.02420467021904e-06
223527	Eny2	-1.17280385680459	1.55564841756931e-07	3.02655464145428e-06
73699	Ppp2r1b	-0.801726444741641	1.56596616499117e-07	3.04444881246746e-06
74760	Rab3il1	-1.73965075037469	1.5680969040461e-07	3.04641213402923e-06
18019	Nfatc2	3.30169886983305	1.57322741598808e-07	3.05419628136715e-06
57738	Slc15a2	-1.36509043215435	1.57864412850085e-07	3.06252453736793e-06
74206	Sipa1l3	1.54151832399669	1.58019418548417e-07	3.06334506185979e-06
29870	Gtse1	-1.44217944740815	1.58156819491042e-07	3.06382337629866e-06
20868	Stk10	2.61587208784457	1.58422902411405e-07	3.06561486227704e-06
230861	Eif4g3	1.51524335401069	1.58474884340823e-07	3.06561486227704e-06
68233	Fam229a	-2.28659632977553	1.58787393541639e-07	3.06787500856409e-06
22042	Tfrc	-1.32364932013126	1.58826911015237e-07	3.06787500856409e-06
12751	Tpp1	-0.807113237045902	1.58930351082021e-07	3.06787500856409e-06
16001	Igf1r	1.15572616699245	1.60382991037248e-07	3.08939770290673e-06
15466	Hrh2	1.75001958927447	1.60386333522256e-07	3.08939770290673e-06
77433	Redrum	-0.732034306613751	1.60633308262552e-07	3.09050415661049e-06
27221	Chaf1a	-1.62942223203062	1.60671193689636e-07	3.09050415661049e-06
71862	Gpr160	2.17857833951265	1.60979801125197e-07	3.09425036406063e-06
50884	Nckap1	-1.31701390051721	3.7246478532212e-06	3.0976806610373e-05
12545	Cdc7	-1.09715060969636	1.61952611763188e-07	3.11074914142168e-06
74585	Sppl3	-1.19679142410388	1.62108852812235e-07	3.11155120803937e-06
70292	Afap1	2.86374165340247	1.62499189372536e-07	3.11684224979263e-06
68250	Ciao2a	-0.986376820493387	1.6265432570293e-07	3.11721795780034e-06
226744	Cnst	-0.962477121748383	1.6274816152613e-07	3.11721795780034e-06
13497	Drp2	-1.016590704747	1.63430986939152e-07	3.12809210846423e-06
19896	Rpl10a	-0.465324890371376	1.64010625306816e-07	3.13697732949609e-06
22381	Tceal9	-1.43633248161027	1.64932668144878e-07	3.15017919009814e-06
18612	Etv4	-1.99010052205349	1.66816547896324e-07	3.17945789289916e-06
171171	Ntng2	2.54385168195514	1.6743760661624e-07	3.18682542732688e-06
19698	Relb	-1.50485361557088	3.86525285637764e-06	3.1887369225517e-05
27261	Dok3	2.42217593278729	3.86581116295958e-06	3.1887369225517e-05
666938	Bend4	3.03395979862137	1.67849736749163e-07	3.19243386641392e-06
73274	Gpbp1	-0.74319591995703	1.68478720608012e-07	3.20006560766388e-06
19171	Psmb10	1.46830466869828	1.68588711837915e-07	3.20006560766388e-06
94185	Tnfrsf21	-2.04434143373939	1.68604214657444e-07	3.20006560766388e-06
20841	Zfp143	-0.565813168090369	3.89626913107268e-06	3.2060762553262e-05
50496	E2f6	-0.774778233310269	1.69254799184157e-07	3.21017179834348e-06
22320	Vamp8	-0.780441042570353	1.69978946092266e-07	3.22165814214902e-06
216853	Wrap53	-1.21683425710834	3.92305154717018e-06	3.2232351269812e-05
66214	Rgcc	-1.96321916716035	1.70388972106204e-07	3.22717900548748e-06
22278	Usf1	1.04053563857817	1.7100348330559e-07	3.23656244621352e-06
229776	Cdc14a	0.62127567514161	3.95680225210879e-06	3.2421443596643e-05
229600	BC028528	3.68000250013414	3.96455071978953e-06	3.2475142861109e-05
269717	Orai2	3.24191959056403	1.72638935047686e-07	3.25844001087573e-06
72361	Ces2g	-1.44424375157057	1.73136538121341e-07	3.26374339263817e-06
100038363	F630028O10Rik	3.26334625620506	1.73160085808317e-07	3.26374339263817e-06
20663	Sos2	0.709861676500585	1.73513940389121e-07	3.26721344834849e-06
11754	Aoc3	-1.84213099609947	1.7358461383477e-07	3.26721344834849e-06
75317	Parpbp	-1.05937790162689	1.7392080119081e-07	3.27098726894154e-06
67785	Zmym4	1.42946361457579	1.74025813712406e-07	3.27098726894154e-06
234094	Arhgef10	-1.26355939459043	1.74358708964868e-07	3.27497950999043e-06
69863	Ttc39b	2.43108864648004	1.74883766192471e-07	3.28257312247594e-06
216971	Fam222b	1.47631674072578	1.75127956391378e-07	3.28488801018721e-06
18718	Pip4k2a	-0.890357693249201	1.75453794937937e-07	3.28801987342287e-06
70231	Gorasp2	1.20056229420049	1.75536879073424e-07	3.28801987342287e-06
69263	Rfc3	-1.35332558101986	1.76175823441454e-07	3.29659480159231e-06
66193	Pithd1	-0.984045578752655	1.76237251065662e-07	3.29659480159231e-06
74044	Ttf2	-1.11930144563181	1.7638327484883e-07	3.29705710255594e-06
17000	Ltbr	4.1245439968666	1.76954053909387e-07	3.30387329934936e-06
74724	4930512B01Rik	-2.36094799123192	1.76991041754762e-07	3.30387329934936e-06
100042480	Nhsl2	3.85689369188494	1.77238798917646e-07	3.30456086385331e-06
12400	Cbfb	2.74948338840806	1.77271045273856e-07	3.30456086385331e-06
97287	Mtmr14	-1.5317554144442	1.78036811915377e-07	3.31422274171129e-06
64099	Parvg	2.52407150920092	1.78162849400694e-07	3.31422274171129e-06
106821	Oard1	-0.752758994118038	1.78277112784941e-07	3.31422274171129e-06
71776	Tha1	-1.6184714095062	1.78511934679888e-07	3.31631980359855e-06
16337	Insr	0.730341305744633	1.78994754223085e-07	3.31965891372158e-06
56802	Gnasas1	-3.04104650965562	1.79090745597012e-07	3.31965891372158e-06
69228	Zfp746	2.03992558033945	1.79151434708109e-07	3.31965891372158e-06
76788	Klhdc10	-0.642234984855052	1.79180235712482e-07	3.31965891372158e-06
326622	Upf2	-0.402345170434858	4.08961996743455e-06	3.3318879225091e-05
54004	Diaph2	2.31028180262502	1.8004221842228e-07	3.33335657663429e-06
110006	Gusb	0.65700571939432	1.80360928503923e-07	3.33576571053703e-06
100861803	NA	1.90965492804504	1.80417807663616e-07	3.33576571053703e-06
66412	Arrdc4	3.68138018399519	1.80973557055216e-07	3.34376635431932e-06
12166	Bmpr1a	5.14510069708828	1.81111845999539e-07	3.34404814023198e-06
12986	Csf3r	4.44545328244519	1.81984872758323e-07	3.35560845094875e-06
13448	Dok1	-1.51180237078804	1.82868133855819e-07	3.36960882038461e-06
276905	Armc7	3.1830802647688	1.83171831046584e-07	3.37291815448178e-06
192176	Flna	2.97887705257369	1.83781411478883e-07	3.38136360077867e-06
77056	Tmco4	1.72419771112127	1.83984747413344e-07	3.38136360077867e-06
12289	Cacna1d	1.97999401764972	1.84003707478261e-07	3.38136360077867e-06
80986	Ckap2	-1.33301376378857	1.84478690435606e-07	3.38780157253333e-06
13828	Epb42	-0.839835751583605	1.84690996647572e-07	3.38941026190707e-06
66877	Crnkl1	-0.759212971813541	1.85449338074888e-07	3.40103074192806e-06
17218	Mcm5	-1.89339452773711	1.85890939920142e-07	3.40557820174024e-06
22031	Traf3	1.68536663206584	1.85947902843464e-07	3.40557820174024e-06
59028	Rcl1	-0.593463282125421	4.21300084084698e-06	3.4139877714186e-05
53621	Cnot4	-0.742679380583096	4.21576434820001e-06	3.4152089186208e-05
111173	Erc1	-0.970594761015548	1.86785363358181e-07	3.41861238431785e-06
101565	Ccp110	-1.08455552773093	1.87074254439832e-07	3.42159566717375e-06
319758	Rfx7	1.49819183617006	1.87810397032012e-07	3.43044272912168e-06
17988	Ndrg1	2.37630584522659	1.88431601631351e-07	3.43733994040876e-06
12484	Cd24a	-0.688413554528148	1.88440947467127e-07	3.43733994040876e-06
11656	Alas2	1.36321513899447	1.88683705763465e-07	3.43945971760242e-06
214459	Fnbp1l	2.58801310426727	4.29470050203094e-06	3.4605889399555e-05
233103	Garre1	-1.48768248652173	1.90344749600959e-07	3.46277105047153e-06
71801	Plekhf2	-0.505545871375098	4.30923920834916e-06	3.4702462946288e-05
70729	Nos1ap	-2.52249428398132	1.91392106438067e-07	3.47949569289647e-06
319182	H2bc9	-1.78097134315572	1.91800203914597e-07	3.48133011288543e-06
55936	Ctps2	2.81126299724104	1.91825808057573e-07	3.48133011288543e-06
99929	Tiparp	1.96677785336011	1.9187727690873e-07	3.48133011288543e-06
105349	Akr1c18	5.28364152921184	1.92638412876916e-07	3.49148122087304e-06
243912	Hspb6	-0.778235882861716	1.92693691133212e-07	3.49148122087304e-06
619883	Gm6109	-1.94752473382259	4.3412940855644e-06	3.4919216321857e-05
71242	Spata24	-0.843936852625172	4.3471425842031e-06	3.4955913697058e-05
11429	Aco2	-1.09356929042461	1.93141547039953e-07	3.49726456162484e-06
380840	Lyrm4	-1.18722650113875	1.93458826347208e-07	3.50067739100584e-06
13014	Cstb	2.50826882257216	1.9401717109753e-07	3.50758179580592e-06
212285	Arap2	3.0041636035979	1.94098495930391e-07	3.50758179580592e-06
170716	Cyp4f13	3.04718023163773	1.94603620894185e-07	3.51322888051522e-06
26943	Serinc3	-0.880769762953927	1.94715323004783e-07	3.51322888051522e-06
15937	Ier3	-1.32532562189222	1.94860970613004e-07	3.51322888051522e-06
15115	Hars1	-1.35032895576475	1.94928038258102e-07	3.51322888051522e-06
17688	Msh6	-0.824654950656434	1.95124657509254e-07	3.51444205861101e-06
71865	Fbxo30	-1.28522143977954	1.95768857707652e-07	3.52370979048761e-06
16580	Kifc5b	-1.30053125127418	1.96082722211358e-07	3.52702336663302e-06
56753	Tacstd2	5.04164201204035	1.9635888849625e-07	3.52787299556269e-06
215015	Fam20b	-0.981595222790784	1.96389559670568e-07	3.52787299556269e-06
237500	Tmtc3	-0.768944881472743	1.96519764979532e-07	3.52788024595687e-06
17973	Nck1	1.31173164741111	1.97111553391119e-07	3.53616825717309e-06
229700	Rbm15	-1.05208210634118	1.97589599344323e-07	3.54240614813941e-06
11957	Atp5pf	-0.800686283939905	4.42898726023125e-06	3.5425381031732e-05
613254	AA465934	-0.729298679337262	1.98438328423541e-07	3.55527707859157e-06
98388	Chst10	-1.3835653277076	1.98586137530488e-07	3.55558144396649e-06
13350	Dgat1	1.80318329780569	1.98829006134552e-07	3.55758627895392e-06
108089	Rnf144a	2.95355683507434	1.99408442301183e-07	3.56326236246144e-06
15461	Hras	-1.06885123717474	2.0033524996299e-07	3.57747158918797e-06
227358	Erfe	-1.90702793288075	2.00542255382586e-07	3.57881678203762e-06
74388	Dpp8	-0.383319980065709	2.00956548656997e-07	3.58385697896884e-06
270201	Klhl18	2.03599093275229	2.01174905169921e-07	3.58539852302511e-06
70153	Qng1	-0.8797340972051	2.0130854730274e-07	3.58542923141623e-06
79059	Nme3	-1.33846308590209	2.02319816655813e-07	3.59585132238628e-06
380732	Milr1	1.63940113440242	2.02348291831384e-07	3.59585132238628e-06
229593	Golph3l	-1.05002784160316	2.02515065800525e-07	3.59585132238628e-06
68166	Spire1	-1.25745263856381	2.02555221846771e-07	3.59585132238628e-06
76478	Haus8	-0.933783590110852	2.04939783692572e-07	3.63580834267652e-06
59021	Rab2a	0.903159398091453	4.61816862273739e-06	3.6636662287618e-05
338368	Pheta2	-1.36122654652839	4.63769681257146e-06	3.6770117172952e-05
17231	Mcpt8	2.98680477675217	2.08834725380592e-07	3.70249119446778e-06
66107	Wfdc21	2.95837753524791	2.09011530496912e-07	3.70321016126177e-06
29877	Hdgfl3	3.93910724301995	2.09671318128363e-07	3.71247997095165e-06
13476	Reep5	-0.748903899861555	2.10315233391254e-07	3.72128890198834e-06
19687	Rfc1	-0.869759126782871	2.1044318218024e-07	3.72128890198834e-06
76799	Tmem234	-0.727930627802704	2.10599738416601e-07	3.72128890198834e-06
76179	Usp31	-0.858384629241773	2.10716495094008e-07	3.72128890198834e-06
12452	Ccng2	0.86513857841221	4.71757810969954e-06	3.7294664177872e-05
72325	Vps9d1	1.80341885440593	2.1199509093814e-07	3.73947153623887e-06
234852	Chmp1a	-0.674267151841418	2.12085018628346e-07	3.73947153623887e-06
230098	Arhgef39	-1.08190674060227	2.12158839871972e-07	3.73947153623887e-06
69582	Plekhm2	1.11668789132179	4.75094450971732e-06	3.7493008370966e-05
20354	Sema4d	2.24603168027465	2.13093846098275e-07	3.75015353329344e-06
72029	Cnpy3	2.36121030579742	2.1328940979168e-07	3.75015353329344e-06
11938	Atp2a2	-1.02753103407795	2.13313057964696e-07	3.75015353329344e-06
19214	Ptgdr	3.78008356250236	2.13316802033616e-07	3.75015353329344e-06
108086	Rnf216	-0.269493166540735	4.773959157464e-06	3.7620016219401e-05
208104	Mlxip	1.95226254356984	2.14493846680437e-07	3.76697626419122e-06
13197	Gadd45a	-1.17088112261873	2.14614875297133e-07	3.76697626419122e-06
69684	Aarsd1	-0.836287054535273	2.14815596004754e-07	3.76697626419122e-06
239319	Card6	2.88010710373385	2.14843431956013e-07	3.76697626419122e-06
80744	Cwc22	1.51478307675809	2.14966709068052e-07	3.76697626419122e-06
50909	C1ra	5.32031990720854	2.15665190887398e-07	3.77678107160347e-06
68730	Dus1l	-0.697090168330886	4.8016282321264e-06	3.7791103612171e-05
80911	Acox3	2.06498932288871	4.80395710379617e-06	3.7791103612171e-05
217119	Xylt2	1.81288084552356	4.80401276647599e-06	3.7791103612171e-05
381232	Mirt1	3.37444573062468	2.16077330711985e-07	3.78156199061238e-06
54473	Tollip	-1.06266480912771	2.16349163350466e-07	3.78296132601348e-06
76131	Depdc1a	-1.51697333706593	2.16587041283932e-07	3.78296132601348e-06
217379	Ubxn2a	-0.726644450703152	2.16654226335094e-07	3.78296132601348e-06
57314	Nelfcd	-1.29514310718679	2.16714036005849e-07	3.78296132601348e-06
100038909	Pira12	3.37115425346059	2.17020459249645e-07	3.78587873038902e-06
21810	Tgfbi	4.30696669497386	2.17702212041848e-07	3.79340163566299e-06
14583	Gfpt1	1.94696748140581	2.1773084188654e-07	3.79340163566299e-06
78514	Arhgap10	2.6295925592301	2.18490822423701e-07	3.80420375570388e-06
234595	Slc38a7	2.05603769541036	2.18958550239065e-07	3.80748930400027e-06
100503932	NA	3.36704553764165	2.18959703526709e-07	3.80748930400027e-06
330662	Dock1	3.70757769008741	2.19705008510589e-07	3.81800666643817e-06
13030	Ctsb	-0.569762857415215	2.21700128544677e-07	3.85021584262989e-06
17085	Ly9	2.45701160757248	2.22324387383971e-07	3.85859165051657e-06
73750	Whrn	2.03912554399192	4.94014161824253e-06	3.8649426897586e-05
56458	Foxo1	1.22819604779235	4.96004173030134e-06	3.8730617527536e-05
68837	Foxk2	-0.947181736493305	4.96049448520375e-06	3.8730617527536e-05
67468	Mmd	2.61390861335883	2.23692736524553e-07	3.87809749072338e-06
20556	Slfn2	2.85531013787045	2.23733649709491e-07	3.87809749072338e-06
66140	Ska2	-1.2854843746313	2.23934461893217e-07	3.87825170838272e-06
224742	Abcf1	-1.13503805217779	2.24027932674524e-07	3.87825170838272e-06
18010	Neu1	2.70429434981291	2.24200223181141e-07	3.87876375928723e-06
21899	Tlr6	3.06417185021725	4.97811664221266e-06	3.8834739442795e-05
73728	Psd	-1.39809802504643	2.24710268912334e-07	3.88511475748621e-06
109801	Glo1	-0.962578524262526	2.25045188851894e-07	3.88843177864313e-06
75819	4930509K18Rik	4.00239479713116	2.25701830588013e-07	3.89564710709586e-06
12521	Cd82	-1.19059060413924	2.25749446030979e-07	3.89564710709586e-06
227867	Epc2	-0.591910234608727	4.99936568780033e-06	3.8966951542508e-05
27223	Trp53bp1	-1.10528554394821	2.26677731404311e-07	3.90670517554709e-06
52679	E2f7	-1.51879279501008	2.26853073648168e-07	3.90724948585776e-06
236604	Pisd-ps1	1.83752559361874	2.27577774322743e-07	3.91542902399292e-06
19246	Ptpn1	1.5364438065729	2.27616095437979e-07	3.91542902399292e-06
63828	Fn3k	-1.2080021187022	2.28120395951816e-07	3.92162191117925e-06
104271	Tex15	3.5175608621616	2.29196324997509e-07	3.93762763407541e-06
227331	Gigyf2	-0.35872979145784	2.29595470021859e-07	3.94199322787373e-06
66096	Lamtor4	2.53989613673647	2.30189027027175e-07	3.94968911967903e-06
14131	Fcgr3	4.01181934030229	2.31749506886515e-07	3.97381437992741e-06
12867	Cox7c	-0.932631104345758	2.32004618899162e-07	3.97381437992741e-06
14466	Gba1	1.27456867083339	2.32033681185651e-07	3.97381437992741e-06
406217	Bex4	-1.42512033338118	2.3316457330488e-07	3.99066746716205e-06
12346	Car1	-1.11465419725844	2.34280075901268e-07	4.00723611259948e-06
103677	Smg6	-0.919748609213237	5.18835446463486e-06	4.0152131547355e-05
66052	Sdhc	-1.05650576307869	2.3497368962927e-07	4.01657227071316e-06
20638	Snrpb	-0.928364081897652	2.35318777909966e-07	4.01927050384519e-06
109079	Sephs1	-0.565389513959749	2.35505809544383e-07	4.01927050384519e-06
13036	Ctsh	3.59513507278265	2.35575183510261e-07	4.01927050384519e-06
17916	Myo1f	3.79440957200167	2.36008645325372e-07	4.02112526958783e-06
268903	Nrip1	-1.63896456306353	2.3609279891955e-07	4.02112526958783e-06
69639	Exosc8	-0.807379636989864	2.36127743120136e-07	4.02112526958783e-06
54124	Cks1b	-1.05925491153786	2.3713605861188e-07	4.03576764997639e-06
68044	Chac2	-0.945623617928877	2.38748929436861e-07	4.05813455482454e-06
68614	Letmd1	1.7192338640379	2.39253232301047e-07	4.06416475044384e-06
12231	Btn1a1	-2.57721804913345	2.39722113028563e-07	4.06733204152659e-06
19275	Ptprn	-2.16964254818128	2.39748801479918e-07	4.06733204152659e-06
232975	Atp1a3	5.01111450370393	2.39888636909641e-07	4.06733204152659e-06
68342	Ndufb10	-0.921099751843171	2.40224582944546e-07	4.07048874055475e-06
15212	Hexb	2.49699814553608	2.40936618524553e-07	4.08001018995566e-06
70218	Kif18b	-1.77371955210562	2.41409384851388e-07	4.08547052981064e-06
54721	Tyk2	1.17834035468538	2.41814019443594e-07	4.08977177004197e-06
18247	Oaz2	1.45687586313413	2.42970138919978e-07	4.10676953091174e-06
228961	Npepl1	1.99582472455277	2.4348345962253e-07	4.11288809762632e-06
207521	Dtx4	3.15162651164599	2.43652104825873e-07	4.11318047022509e-06
17425	Foxk1	1.32358120424888	2.43951047474461e-07	4.11555913561177e-06
69162	Sec31a	1.57010678141534	2.44160004014953e-07	4.11555913561177e-06
207304	Hectd1	-0.974102314303634	2.4441103550664e-07	4.11555913561177e-06
20641	Snrpd1	-0.903371117588115	2.44584794760829e-07	4.11555913561177e-06
276950	Slfn8	2.75047042544019	2.44668877004865e-07	4.11555913561177e-06
140780	Bmp2k	-1.6327720415141	2.44742719690366e-07	4.11555913561177e-06
18986	Pou2f1	-0.709590040644405	2.44852979222349e-07	4.11555913561177e-06
15531	Ndst1	3.47059254004625	2.46910531472324e-07	4.14757808089387e-06
68926	Ubap2	-1.12974245426961	2.47140716397898e-07	4.14888050091319e-06
18749	Prkacb	1.33923269328972	2.48406417943282e-07	4.16755434153115e-06
228875	Slc35c2	2.74358563927489	2.49041345096686e-07	4.17082011078573e-06
269378	Ahcy	-1.14389360318992	2.49061445962149e-07	4.17082011078573e-06
214855	Arid5a	2.23188142254762	5.43613927210332e-06	4.1748750855184e-05
104681	Slc16a6	-0.835252869233181	2.52266541787802e-07	4.21941530186569e-06
56532	Ripk3	2.98269405978052	2.5227380939445e-07	4.21941530186569e-06
81003	Trim23	-0.76263176622266	5.51050988269056e-06	4.2248278731071e-05
270096	Mon1b	1.00132715248323	2.52962761860841e-07	4.22833634970221e-06
30928	Zbtb18	0.803515744677091	2.54146874862606e-07	4.24551807737601e-06
214899	Kdm5a	-0.449085396352016	2.54611643033067e-07	4.25066943857231e-06
235040	Atg4d	-1.33801519983015	2.54772358410407e-07	4.25074151579893e-06
74427	Eaf1	-0.802311677615368	2.55181326008983e-07	4.25495291999887e-06
74120	Zfp263	1.02416714815817	2.55532854810778e-07	4.25775104592875e-06
11491	Adam17	1.48645724343254	2.55687945799849e-07	4.25775104592875e-06
15365	Hmga2-ps1	3.01999715534872	2.55819105117983e-07	4.25775104592875e-06
13665	Eif2s1	-1.16678561935666	2.56333966156062e-07	4.26188362213801e-06
19177	Psmb7	-0.943499161927372	2.56381019249996e-07	4.26188362213801e-06
108160	Fam50a	-0.444555863396771	5.58175924606158e-06	4.2686166164521e-05
12492	Scarb2	1.71508148989783	2.60131198815979e-07	4.31894065523488e-06
233805	Dcun1d3	1.27847359428243	2.6055405249082e-07	4.32085994509852e-06
77578	Bcl9	2.47066369992194	2.6056475403865e-07	4.32085994509852e-06
329739	Eeig2	2.70947848623155	5.67197814173e-06	4.3254403455129e-05
319800	Slc22a30	3.43000501729167	2.61195900226774e-07	4.32612841751877e-06
83436	Plekha2	1.87738643160615	2.61200806988789e-07	4.32612841751877e-06
16852	Lgals1	2.379483152716	2.61394904351795e-07	4.32670651971829e-06
68428	Steap3	-2.154215959091	2.63108561141456e-07	4.35242092712332e-06
14680	Gnal	-0.985604623897048	2.6366109178973e-07	4.35890803756269e-06
237877	Atad5	-1.62603459265959	2.6417266981626e-07	4.36372687074876e-06
20466	Sin3a	-0.715402372335317	2.6427368296304e-07	4.36372687074876e-06
74360	Cep57	-0.915551736298061	2.64751364549331e-07	4.36896013180708e-06
55988	Snx12	0.793401791875607	2.66863007980266e-07	4.40037480921746e-06
75612	Gns	1.49399714147954	2.669788461827e-07	4.40037480921746e-06
100855	Tbc1d14	0.609633705927859	2.67190181041803e-07	4.40118904880919e-06
224132	Slc49a4	-0.775032375161384	2.68180326842309e-07	4.41482320002853e-06
98396	Slc41a1	1.57049191375537	2.68739855482211e-07	4.41879277400799e-06
209837	Slc38a5	-1.27010464911379	2.68844364984921e-07	4.41879277400799e-06
56384	Letm1	-0.941641959516074	2.6890920373116e-07	4.41879277400799e-06
231510	Gpat3	2.06388499390032	2.69189496956541e-07	4.42072588385609e-06
77605	H2az2	-0.809467538351295	2.69848455914238e-07	4.42887148749582e-06
229615	Pias3	1.59174305147183	2.73223439891746e-07	4.48155695402399e-06
226419	Dyrk3	-1.7189044366947	2.74069346609803e-07	4.48730769367942e-06
22288	Utrn	2.52400705031631	2.75092106706656e-07	4.49847877035532e-06
22025	Nr2c1	1.76248667681136	2.75248176721031e-07	4.49847877035532e-06
12952	Cry1	1.66676801457313	2.75778526751197e-07	4.50243761801135e-06
269713	Clip2	2.83618798623695	2.75828832538349e-07	4.50243761801135e-06
18413	Osm	2.66703228495763	2.76107553289788e-07	4.50243761801135e-06
16443	Itsn1	-0.966177593857109	2.76315837585648e-07	4.50243761801135e-06
66866	Nhlrc2	-0.68328165852594	2.76606316298512e-07	4.50243761801135e-06
75406	Ndufs7	-0.772582106333178	2.766563388753e-07	4.50243761801135e-06
228983	Osbpl2	0.95253343724274	2.76726030191545e-07	4.50243761801135e-06
18174	Slc11a2	-1.45331517805698	2.76917807258676e-07	4.50243761801135e-06
67492	Zfand4	1.23879566114634	2.76999992342e-07	4.50243761801135e-06
11747	Anxa5	3.25567767813626	2.77146993448361e-07	4.50243761801135e-06
26429	Orc5	-1.23916526984802	2.78221379775142e-07	4.51544494217527e-06
93834	Peli2	3.60151948849745	2.7827993223237e-07	4.51544494217527e-06
433375	Creg1	-0.589637616201934	2.78657702985057e-07	4.51887691493488e-06
12500	Cd3d	3.613440583242	2.7948270097324e-07	4.52955296944049e-06
12626	Cetn3	-1.22894330079561	2.79659295181566e-07	4.52971393548258e-06
242083	Ppm1l	-1.34194606563298	2.79849117415561e-07	4.53008883992705e-06
76614	Immt	-0.893250222092793	2.80581044937885e-07	4.53923346450403e-06
67713	Dnajc19	-0.997031554748122	2.82108040024911e-07	4.56122214148545e-06
70381	Tecpr1	2.30176197966178	2.82516212122403e-07	4.56414221654331e-06
13185	Vps26c	1.36027165223264	2.82624502389433e-07	4.56414221654331e-06
19921	Rpl19	-0.51499658126212	2.82890775132674e-07	4.56572944022028e-06
210029	Metrnl	2.40497597705114	2.8510602272327e-07	4.59875168640698e-06
268936	Brpf3	-1.52715525776857	6.15941352311815e-06	4.6193901805968e-05
14102	Fas	1.37983569953207	2.86861480785278e-07	4.62158161604213e-06
277463	Gpr107	0.68070479466359	2.87472696749825e-07	4.62738621269778e-06
104248	Cabin1	-1.42886586906953	2.87562283867933e-07	4.62738621269778e-06
71914	Antxr2	3.22613250825114	2.87820360913914e-07	4.62879857353803e-06
242418	Dcaf10	-0.867511723931803	2.88109858057567e-07	4.63071427093235e-06
70093	Ube2q1	1.73120714681322	2.88382796254103e-07	4.63236171358763e-06
381290	Atp2b4	-1.87069363661627	2.88910312019048e-07	4.63809413488819e-06
244416	Ppp1r3b	4.78078086014732	2.89597626104478e-07	4.64371008038319e-06
381318	Nsl1	-1.24943928537185	2.89601846508315e-07	4.64371008038319e-06
100043497	Nat8f7	-2.87542545614112	2.89956552465611e-07	4.64572634962956e-06
11750	Anxa7	-0.966756841890978	2.90069451242553e-07	4.64572634962956e-06
71742	Ulk3	1.83613368370216	2.9099001528513e-07	4.65626148476995e-06
14423	Galnt1	-0.693084228604287	2.91176349123655e-07	4.65626148476995e-06
23945	Mgll	-1.62711595482795	2.91242499030836e-07	4.65626148476995e-06
52468	Ctdsp2	1.15135408120512	2.91412516486761e-07	4.65626148476995e-06
57752	Tacc2	4.30135941401001	2.91775448526612e-07	4.65932133695933e-06
71904	Paqr7	3.67740325406834	2.92014754728337e-07	4.66022560108428e-06
106878	Smim3	0.89878459650373	2.92318525756033e-07	4.66022560108428e-06
17164	Mapkapk2	1.49115765583728	2.92379668170992e-07	4.66022560108428e-06
18648	Pgam1	2.49098192800334	2.92536693805363e-07	4.66022560108428e-06
18081	Ninj1	2.16092386756435	2.92689396263691e-07	4.66022560108428e-06
23887	Ggt5	4.24433498310839	2.93638087583961e-07	4.67259343234455e-06
108124	Napa	-0.613700652831436	2.94323327909168e-07	4.67839840694926e-06
69386	H4c8	-1.28177804427564	2.94347153165431e-07	4.67839840694926e-06
271221	Rubcnl	2.07297826091641	2.951069329985e-07	4.68773309875292e-06
67629	Spc24	-1.02348242464187	2.955749838553e-07	4.69034731605213e-06
20383	Srsf3	-0.672661608245858	2.95616650811189e-07	4.69034731605213e-06
22143	Tuba1b	-1.61033529284712	2.96690643909981e-07	4.69915793171875e-06
57912	Cdc42se1	1.67162538223412	2.97191811525929e-07	4.70374248385565e-06
240444	Kcng2	-2.04683720688749	2.97326229341183e-07	4.70374248385565e-06
19139	Prps1	-0.62080529769427	2.97932968287664e-07	4.71059926997697e-06
225432	Rbm27	-0.718934697041319	2.9831132466709e-07	4.71229759086006e-06
26965	Cul1	-0.714312958476469	2.98387142789292e-07	4.71229759086006e-06
100862290	NA	3.7781899541552	2.99136516760075e-07	4.72138872765509e-06
105298	Epdr1	-1.36765468132896	3.00207640136916e-07	4.73554466121953e-06
218333	Ice1	1.72764839760064	3.01176547385842e-07	4.74793807955521e-06
27370	Rps26	-0.828291439248138	3.01342697937111e-07	4.74793807955521e-06
76925	Spata46	-2.86713627907448	3.01659682908655e-07	4.75017874957957e-06
100504461	5430401H09Rik	-0.848953043132378	3.01976222112594e-07	4.75240980937938e-06
20842	Stag1	-1.12756879884923	3.03254134855072e-07	4.76975933520024e-06
66230	Mrps28	-1.02038468385499	6.41503420719501e-06	4.7860064429688e-05
667823	Trim5	3.4067492815881	3.04694424182122e-07	4.78964126943083e-06
106344	Rfc4	-1.45063392131279	3.07071349960437e-07	4.81584933914039e-06
12468	Cct7	-0.598355514137105	3.07109858809376e-07	4.81584933914039e-06
22146	Tuba1c	-1.47604792285116	3.0714327200926e-07	4.81584933914039e-06
319162	H2ac25	-1.85015970994684	3.07247608597426e-07	4.81584933914039e-06
13169	Dbnl	0.973692441735165	3.07551365496788e-07	4.81783202469003e-06
66914	Vps28	1.07489253928663	3.08144360661791e-07	4.82434077098319e-06
224860	Plcl2	-0.91075279208352	3.08697962607088e-07	4.83022563367763e-06
626848	Zfp971	2.19186350229958	3.09077278668593e-07	4.83337822608383e-06
13842	Epha8	-2.48983976922662	6.5002317149724e-06	4.8336469981186e-05
107766	Haao	3.16253253568007	3.09357585975548e-07	4.83497977529007e-06
98758	Hnrnpf	-0.642564340564679	3.10321933801124e-07	4.84589022755565e-06
270672	Map3k15	2.87613189760985	3.1051332622649e-07	4.84589022755565e-06
230603	Ttc39a	-1.43296048851846	3.1059055801913e-07	4.84589022755565e-06
18636	Cfp	3.40158342503562	6.54408923843865e-06	4.8569579850225e-05
16881	Lig1	-1.97215187884694	3.11492280542378e-07	4.85717079337997e-06
215653	Rassf2	3.57209902724044	3.12901128517098e-07	4.87634161236594e-06
320332	H4c16	-1.63485923581267	3.1496678074489e-07	4.90572042055322e-06
66540	Fam107b	1.0014939443856	6.6870707501321e-06	4.9374598184689e-05
107569	Nt5c3	-0.861308941066495	3.17807393625144e-07	4.94429716733702e-06
16351	Ipp	-0.879923190932955	6.71434207473231e-06	4.9495281597274e-05
77987	Ascc3	-1.03498095418882	3.18371628999629e-07	4.95024170742616e-06
321022	Cdv3	-0.59409679119302	3.19487325720879e-07	4.96228894293503e-06
17961	Nat2	-0.664287170303436	3.19511595354366e-07	4.96228894293503e-06
231452	Sdad1	1.23353875775251	3.2023407100387e-07	4.97066922662146e-06
56380	Arid3b	2.08737681128964	3.20965062509541e-07	4.97902089817207e-06
66647	Nsmce3	-0.68805175078343	3.21138512619877e-07	4.97902089817207e-06
436583	Snora74a	-0.844253710556951	6.78688891264801e-06	4.9800446478634e-05
16016	Ighg2b	5.9993600528265	3.2193722905342e-07	4.98855869352502e-06
225164	Mib1	0.872624121499994	6.82484383772483e-06	5.0024927363949e-05
76789	Mzt1	-1.32055971530763	3.23052552177422e-07	5.00298878383485e-06
328232	Gfod1	2.39284151676598	3.23726908409557e-07	5.00795486311319e-06
100042807	Eif3j2	-1.23686284221476	3.23741737903892e-07	5.00795486311319e-06
320541	Slc35e2	-0.41858143657497	3.24259589760974e-07	5.01311228106571e-06
54391	Rfk	0.744609570720965	6.85352868243953e-06	5.0175824358929e-05
66071	Ethe1	1.39375237645868	6.85466116651471e-06	5.0175824358929e-05
57354	Cramp1	-0.998238354456067	3.24762689700114e-07	5.01782304113021e-06
667118	Zbed6	-0.697407494603061	3.24933535170137e-07	5.01782304113021e-06
85305	Kars1	-0.597571141823002	3.25967256001582e-07	5.03092791077059e-06
104732	Tedc1	-0.903991002827631	3.27098537707269e-07	5.04552279020765e-06
93692	Glrx	1.19022263514103	3.28387866823681e-07	5.05879064319639e-06
107503	Atf5	0.829869790352	3.28411936781945e-07	5.05879064319639e-06
59015	Nup160	-0.966780476978224	3.28517071461114e-07	5.05879064319639e-06
18704	Pik3c2a	2.37894968108483	6.94028976184321e-06	5.0652560536288e-05
14934	Gypa	-1.03321076383845	3.29685820021307e-07	5.07391330824412e-06
17685	Msh2	-0.666112789821707	3.30122856979474e-07	5.07776408027454e-06
74364	4931431C16Rik	1.59239790722443	3.30901437000761e-07	5.08686094810164e-06
71778	Klhl5	2.93237005100152	3.31445090646917e-07	5.09233811118856e-06
270627	Taf1	-0.915433659051045	3.31867553482072e-07	5.09594815598262e-06
30055	Timm13	-0.805086663551801	3.32621970078224e-07	5.10464851764882e-06
74735	Trim14	1.99152237812079	3.33001219642832e-07	5.10758473401384e-06
15289	Hmgb1	-0.940323120193948	3.33609681514259e-07	5.11403132198311e-06
56526	Septin6	2.52657416602898	3.3513004313955e-07	5.13222309703272e-06
74180	Muc5b	-0.860941658750824	3.35258769243551e-07	5.13222309703272e-06
23912	Rhof	1.43049590599034	3.35362898573535e-07	5.13222309703272e-06
106581	Fam234a	3.03364176663625	3.36450499127471e-07	5.14596967686299e-06
66059	Krtcap2	1.30096626293673	3.37049769338449e-07	5.15223604097285e-06
20021	Polr2c	-0.946600556507594	3.38254269952362e-07	5.16193868783562e-06
71532	Fam217b	5.38301610883863	7.14090300859433e-06	5.1727772620092e-05
223646	Naprt	-1.62817697093538	3.39403259647742e-07	5.17656632658023e-06
68497	Arel1	-0.926947504482761	3.40396614037276e-07	5.18864668925044e-06
672511	Rnf213	-0.736035408728941	3.40604178444912e-07	5.18864668925044e-06
56349	Net1	-1.43914965826489	3.40837442169037e-07	5.18864668925044e-06
67971	Tppp3	-2.04093004290707	3.41077168494489e-07	5.18864668925044e-06
66141	Ifitm3	1.11725464286076	3.412075830551e-07	5.18864668925044e-06
667728	H2af-ps2	-1.44879923601764	3.4136796925782e-07	5.18864668925044e-06
213233	Tapbpl	1.71873301881373	3.41531657789802e-07	5.18864668925044e-06
12859	Cox5b	-0.828263233087529	3.41723218030691e-07	5.18865661612075e-06
68859	Smim1	-1.87764365309695	3.4280013765879e-07	5.20030006616969e-06
71779	Marchf8	-0.881954293379438	3.429338010159e-07	5.20030006616969e-06
67996	Srsf6	-0.755201303954676	3.43064057494472e-07	5.20030006616969e-06
12608	Cebpb	2.15936471162074	7.22204794136345e-06	5.2187945570452e-05
235534	Pxylp1	3.99929909943067	7.22363042187131e-06	5.2187945570452e-05
319159	H4c11	-1.45085159373737	3.46793215753223e-07	5.24662287022143e-06
18479	Pak1	3.41774599808144	3.46802067607252e-07	5.24662287022143e-06
118445	Klf16	-1.47647477981974	3.46933128026217e-07	5.24662287022143e-06
56464	Ctsf	-0.803493192157194	3.47085173135808e-07	5.24662287022143e-06
101185	Pot1a	-0.925442803627628	3.47815972071762e-07	5.25474725121646e-06
52150	Kcnk6	3.09369267448732	3.4914120583697e-07	5.27183824080167e-06
16145	Igtp	-0.653176920746917	3.49756056328278e-07	5.27818981396239e-06
[truncated: 25,180 more rows]

## Sheet: Upreg. (log2FC≥1, adj. P<0.05)
ENTREZID	SYMBOL	log2FC	P.Value	adj.P.Val
78921	9130019O22Rik	1.15558489712	0.00159682174335965	0.00485730477479259
75627	Snapc1	1.40409687906	0.00363525787936547	0.0099500252474331
320616	B130006D01Rik	1.67644516064	2.43578248098899e-05	0.000140199347841592
223881	Rnd1	1.90104885407	0.000189661832841023	0.000779851581662051
16579	Kifap3	2.06185612136	0.000102529580831059	0.000464596778494056
20817	Srpk2	2.23697856505	1.36179011378083e-08	6.31605691168077e-07
68789	Trmt61b	1.071172447398	0.00153897445338072	0.00470450867938754
18634	Pex7	1.081352478014	0.00160380219274177	0.00487526448904246
70574	Cpm	1.121214214134	0.0126885647233148	0.0210500214011459
103425	Ncln	1.160777007746	3.15339648372342e-08	1.03944495035121e-06
223658	Mroh1	1.190948537666	9.81015064631432e-07	1.11003365701989e-05
18679	Phka1	1.292307855151	1.32397930926531e-06	1.40344905017636e-05
18576	Pde3b	1.307910477158	2.11589480466587e-05	0.000124919544389191
74775	Lmbr1l	1.322131861843	4.34926300604012e-07	6.17599891542134e-06
107589	Mylk	1.446883207188	0.0013513749061581	0.00419904179426902
381077	Ccdc78	1.507209217371	0.00534009738532932	0.0139932999263272
218311	Zfp455	1.557934585326	0.00623708346859962	0.0160300417582098
22040	Trex1	1.626537756286	9.41168850101433e-06	6.4498306043638e-05
53625	B3gnt2	1.627411626105	1.52161444592409e-06	1.55007342675303e-05
212503	Paox	1.687049839728	5.55399050574273e-06	4.24977218343417e-05
11796	Birc3	1.745214474271	2.6567554116054e-08	9.16344610812476e-07
70599	Itprid2	1.751199263828	5.40387914214519e-08	1.45784635087796e-06
67980	Gnpda2	1.790645067799	0.000413148832291141	0.00151783889062462
21685	Tef	1.837817713692	0.000223290340525583	0.000898284216273654
17268	Meis1	1.982913773635	1.3012770973813e-05	8.43285890074542e-05
55927	Hes6	2.040035988608	2.79385131495584e-05	0.00015757045721053
20729	Spin1	2.137761512584	1.094341110016e-10	6.23854620257278e-08
244885	Sh2d7	2.156901111072	0.00310629711942157	0.00868938343029631
268973	Nlrc4	2.158057743033	0.00026923787152362	0.00105319748274906
16852	Lgals1	2.379483152716	2.61394904351795e-07	4.32670651971829e-06
50755	Fbh1	2.399425712954	9.48549009622213e-07	1.07874238434532e-05
235952	Igkv4-57	2.659508346078	0.00737801571367531	0.018637088783043
18755	Prkch	2.665461501968	3.23024784674634e-05	0.000177928668799365
14344	Fut2	2.732618118619	0.00198430976541416	0.00585486768219012
100504250	Gm10088	2.791307149526	0.00239552901750101	0.00689558177998939
319508	Syt15	2.815159376401	0.00171983252126172	0.00517816861586044
652925	Tmem243	2.841575365117	9.05084502037673e-08	2.05822377648926e-06
16854	Lgals3	2.956427219514	1.29469820435436e-11	3.90984472179414e-08
57257	Vav3	3.012931803099	1.6196326869557e-06	1.62255793581898e-05
18792	Plau	3.218890307517	1.88747671918203e-06	1.8287193218555e-05
233806	Ldaf1	3.332437788171	7.63075406657917e-05	0.000363661695205252
11482	Acvrl1	3.598060497253	0.000661632047949379	0.00227516647200197
12500	Cd3d	3.613440583242	2.7948270097324e-07	4.52955296944049e-06
12512	Cd63	3.636823298438	1.44184736267389e-06	1.48890461512589e-05
73458	Aldh3b3	4.073236860189	0.000397373174451999	0.00146881619861701
546643	Ly6a2	4.285909512233	2.59164471868218e-06	2.35737321984815e-05
378425	Nlrp12	4.441191675911	3.77470719673702e-10	9.41218044955187e-08
100302688	Gm17455	7.211652459483	3.73101652327724e-05	0.000199420448547005
66540	Fam107b	1.0014939443856	6.6870707501321e-06	4.9374598184689e-05
208080	Ubap1l	1.0022919896771	0.0046040803019644	0.0122668658491413
70560	Wars2	1.0051452935728	0.000207893996040137	0.000844120154526332
665825	NA	1.0182122126414	0.00131160395375226	0.00409465700195644
16561	Kif1b	1.0243807461999	6.23887999184105e-07	8.01732951764766e-06
63985	Gmfb	1.0268721785552	0.000174406002128264	0.000724576693953543
67976	Trabd	1.0323953545568	4.60809736684751e-06	3.65781186721812e-05
15516	Hsp90ab1	1.0370822044585	1.27603716778785e-09	1.5836262184158e-07
18803	Plcg1	1.0385607197017	1.49609809753764e-05	9.44345678964427e-05
211484	Tsga10	1.0512275386171	0.00168693534459608	0.00508986505777985
19165	Psen2	1.0525199576009	0.000177223943626646	0.000734487582163556
66812	Ppcdc	1.0607875966156	2.35665797747393e-05	0.000136268941722419
72560	Naalad2	1.0641167636704	0.00933585670554631	0.0195994831598425
71268	Lrrfip2	1.0874381342577	2.74480455019994e-07	4.4913331047492e-06
630294	H2-T25	1.0894314702343	0.00451863687290794	0.0120687924104525
67870	Enoph1	1.1008684455965	0.00196892220156858	0.00581747260940864
319945	Flad1	1.1039133235638	0.000232911304220124	0.000930690235036484
13353	Dgcr6	1.1163560044813	0.000965163279302182	0.0031430832456451
433016	Cstdc4	1.1244103257125	0.000224853428114583	0.000903541684851867
434130	Ccdc8	1.1295658512794	0.0218920948043232	0.0347736679135902
16904	Gzmm	1.1378147897457	0.00648733792106916	0.0166010128384087
69742	Tm2d2	1.1413557346335	0.000162298830117429	0.000680762122537947
11604	Agrp	1.1416182582795	0.00521797705494621	0.0137169357168375
110532	Adarb1	1.1432426758286	9.35947310082275e-05	0.000431520134702733
327744	E130307A14Rik	1.1548604654709	4.91157136495853e-06	3.84683056339227e-05
244418	Prag1	1.1549520953505	9.08569352886892e-05	0.00042104017804114
21926	Tnf	1.1554081018539	0.00099397846518869	0.00322109701983587
11883	Arsa	1.1593870672651	1.08152168631573e-05	7.24006845132395e-05
71916	Dus4l	1.1655632552446	0.0025527233254932	0.00729706218590446
80915	Dusp12	1.1706032937094	0.00430532881734652	0.0115778392449712
56437	Rrad	1.1773648244576	0.00792971286109121	0.0195994831598425
80280	Cdk5rap3	1.1848551507272	1.7318232724586e-05	0.000106059541960686
791367	Gm10099	1.1928239621752	0.000106213261401281	0.000478758472337029
67454	Ikbip	1.2000758325497	0.000820375217238848	0.00273515432155724
72145	Wdfy3	1.2078377424046	7.61163994152051e-06	5.45273489643084e-05
67769	Gpatch2	1.2079355128084	2.6986329140982e-06	2.42787633142254e-05
20617	Snca	1.2167024675175	3.48167645665362e-08	1.10806187840034e-06
233649	Cnga4	1.2195128630059	0.00499156363306267	0.0131816661468141
16416	Itgb3	1.2207782672386	0.00846633885148535	0.0195994831598425
26562	Ncdn	1.2269850710087	5.25270344299947e-06	4.05879894380387e-05
70178	Abhd17c	1.2281612849188	1.30391353182386e-05	8.4459165589706e-05
269344	Ell3	1.2298744915805	0.00034743156798178	0.00130606398149057
16150	Ikbkb	1.2334346676885	4.7821379429862e-07	6.63131260981745e-06
12050	Bcl2l2	1.2336247711181	2.43371629751277e-06	2.24223644915592e-05
110147	Ehmt2	1.2345847814688	0.000173836612554795	0.000722652996730924
630499	H2-K2	1.2397486635204	6.55315328940166e-05	0.000319591159613579
216527	Ccm2	1.2413044722817	5.06482806606157e-08	1.40180205710272e-06
668597	Ighv1-85	1.2472559441775	0.0303165370249283	0.0469768050057313
73919	Lyrm1	1.2500980858295	0.00595718141811498	0.0154009544148147
100042547	Gm3897	1.2508067386912	0.0102925796143121	0.0195994831598425
382014	Ano8	1.2532649925929	0.00111313569944802	0.00355176275831156
77592	4931406H21Rik	1.2577054650981	0.00116924943091842	0.0037047132528482
50791	Magi2	1.2626654219476	0.00182335565099078	0.00545039903642346
320775	B230319C09Rik	1.2648986782076	0.000604136217909531	0.00210321740317191
72667	Zfp444	1.2652998426241	7.10719791651633e-05	0.000342012691179838
74121	Acoxl	1.2699690861735	0.0128839678358204	0.0213455264742311
53858	Rwdd2b	1.2766404545011	0.00269953078035755	0.00766912794808591
227399	Ppip5k2	1.2912990771632	6.71731163114331e-05	0.000326600738502405
66079	Tmem42	1.2951018278011	8.82351708856335e-05	0.000410852100308486
14936	Gys1	1.3011402916681	0.00100848666236006	0.00325956225428517
16176	Il1b	1.3011708703016	0.000594736987445552	0.00207554655646927
74729	Setmar	1.3049026184356	0.00784207100351423	0.0195994831598425
74183	Perm1	1.3056896777955	9.16994864269315e-05	0.000423932699710422
17974	Nck2	1.3059704940035	1.53008698725576e-05	9.60421113778852e-05
14972	H2-K1	1.3166278147618	1.46380626202862e-08	6.59780935251671e-07
26466	Zfp260	1.3277702909454	1.88185979042982e-05	0.00011386619215053
19286	Pts	1.3318577120028	3.21437049825308e-05	0.000177207658766776
208092	Chmp6	1.3375225103184	8.18811611744543e-06	5.77139024782286e-05
432486	Gnptab	1.3413860613701	6.36182294229859e-05	0.000311883091177369
432763	Prr7	1.3453440333139	0.000937336417901441	0.00306163520035372
72672	Zfp518a	1.3503400021629	0.000105432870487842	0.00047588560981453
21813	Tgfbr2	1.3561186639874	8.03411568404974e-05	0.000379071518460344
21942	Tnfrsf9	1.3578255330945	0.00973651006850986	0.0195994831598425
332175	Zdhhc23	1.3736731983785	0.0320494238310114	0.0494673911240308
67378	Bbs2	1.3773808784036	0.000693307738514851	0.00237053856146624
23871	Ets1	1.3795286510508	0.00231594272645075	0.00669414095099488
68106	Nt5c3b	1.3842358672122	0.000259231688325222	0.00101933710315266
66423	Coprs	1.3867774742577	0.007985733421509	0.0195994831598425
329160	9130024F11Rik	1.3872944748927	0.00508807829109275	0.0134104809807612
12354	Car7	1.3942732531778	0.0204362556715199	0.0326766085949076
16570	Kif3c	1.3965440361302	8.69678885084329e-05	0.000405506989495745
16572	Kif5a	1.3982170688321	3.20718454195286e-05	0.000176883256221057
21413	Tcf4	1.3991701872448	0.00220809729894006	0.00641996967136199
16019	Ighm	1.4102635053247	0.000108111029058947	0.00048543691703174
105727	Slc38a1	1.4196700677671	5.5840846496475e-05	0.000278425677293652
16764	Aff3	1.4250222218668	1.29241345445521e-05	8.38741768830904e-05
268885	Stfa2l1	1.4257786494382	2.8688797540188e-05	0.000161168422559895
11865	Bmal1	1.4309223400828	6.90227420259025e-05	0.000333802331943417
56324	Stam2	1.4361555891321	5.19568645841446e-05	0.000261797482857335
317717	Sec22a	1.4384825167104	0.000207199273290442	0.000842147467820446
18985	Pou2af1	1.4406246181066	0.0101469700259039	0.0195994831598425
23938	Map2k5	1.4409287098437	2.8620819578832e-06	2.52970814742464e-05
13654	Egr2	1.4411090149383	0.000404207107525	0.00148941770274159
56012	Pgam2	1.4454275344564	0.00423007574022839	0.0114022838980132
69707	Iqcg	1.4487928347367	0.00532057742119667	0.0139529113981768
22364	Vpreb3	1.4508679233773	0.00565864838055035	0.0147176616002481
12296	Cacnb2	1.4554596941174	0.00050533209959559	0.00180383781651018
237926	Rsad1	1.4598744624998	0.000155283438264094	0.000656266298955031
387609	Zhx2	1.4706124178192	0.000536698885783544	0.00190380305621391
66880	Rsrc1	1.4801766394766	8.00893675503069e-05	0.000378170417069109
270151	Nlrx1	1.4812106846214	5.58387905819365e-07	7.38512160207519e-06
71998	Slc25a35	1.4868748542715	0.00649585368551333	0.0166196749805673
19342	Rab4b	1.4899269484722	1.64287980441663e-08	7.03273732628147e-07
68273	Pomgnt1	1.4938060493763	4.29286037690011e-05	0.00022355940253644
230582	Cyb5rl	1.4959269313715	0.0060035969682598	0.0155106237642902
11513	Adcy7	1.4966197931276	9.82184465844722e-05	0.000448802817706686
74704	4930518I15Rik	1.4971681745932	0.000265104426400607	0.00103882254976097
74558	Gvin1	1.5064367512968	3.84468113527238e-05	0.000204051139573458
21983	Tpbg	1.5249798595496	0.00850098666576326	0.0195994831598425
100732	Mapre3	1.5277283491689	8.39375413661787e-05	0.000393945507993675
622408	Mcidas	1.5295234797726	0.0306423928876129	0.0474600864082762
67471	Gpatch1	1.5296191573194	0.000184151295821931	0.000759837265696715
19246	Ptpn1	1.5364438065729	2.27616095437979e-07	3.91542902399292e-06
270802	Kics2	1.5509930892929	4.0362263611798e-06	3.29827409111563e-05
100039674	Gm10634	1.5535907082293	0.00281227361921708	0.00795698362447441
78284	Creb3l4	1.5551545264528	0.00210998882933901	0.00617036651523616
16440	Itpr3	1.5754049200014	4.00326981950918e-07	5.81222598421154e-06
104346	Gas8	1.5838943131957	0.024279441256455	0.0382656383826727
207278	Fchsd2	1.5875689697023	4.21301998962284e-05	0.000219991681648336
103140	Gstt3	1.5961396010824	0.0111129366736883	0.0195994831598425
93702	Pcdhgb5	1.5967937481912	0.00450322013801895	0.0120347119106408
16469	Jrk	1.5986752804321	7.79130494215764e-06	5.55946119776588e-05
229285	Spart	1.6039102503041	0.00267060402990129	0.00759806834802546
30840	Fbxl6	1.6141925655773	7.01630726838542e-05	0.00033842623332032
72852	Mblac2	1.6224698115036	0.019890937312807	0.0318721722217181
59027	Nampt	1.6234659563697	2.37170258197772e-10	8.23251941300165e-08
76373	Zfp773	1.6302571739383	1.4320057733654e-05	9.11060040128705e-05
71952	Riox1	1.6359033859538	2.45335568329705e-06	2.25421751576506e-05
244895	Peak1	1.6431703817492	2.82429306278262e-08	9.60719163371324e-07
243834	Zfp324	1.6447617449845	1.92601680653563e-05	0.00011609494518703
73809	Satl1	1.6450267552933	0.00977210050785977	0.0195994831598425
18655	Pgk1	1.6538663191197	3.18816498283079e-09	2.69941233857813e-07
19211	Pten	1.6548352124308	5.56634013278051e-09	3.66313700893079e-07
56009	Alyref2	1.6580665369858	0.000110936460360022	0.000496728510070025
22035	Tnfsf10	1.6681602537554	0.000239848952085993	0.000955003613938645
100044509	Tgfbr3l	1.6707471071552	0.00199401788991155	0.0058812167368319
68047	Mpnd	1.6728299854329	2.85687826689805e-06	2.52725915630552e-05
72076	Mospd4	1.6804810877798	0.00808930735932199	0.0195994831598425
29813	Zfp385a	1.6809468162223	0.0006737349424377	0.00231175886889462
66175	Mustn1	1.6847700640776	0.0229988961903438	0.0364163704956222
23872	Ets2	1.7090025195824	4.56246942105274e-06	3.62795074297227e-05
75516	Ttc32	1.7097657988802	0.000100172026483568	0.0004559952249386
56364	Zmym3	1.7102087405785	8.90256040267628e-05	0.000413894439247928
52535	Mettl17	1.7146714701841	5.78934129582781e-06	4.39440899742769e-05
67458	Ergic1	1.7170350425052	0.000539530047830693	0.00191110219861728
68614	Letmd1	1.7192338640379	2.39253232301047e-07	4.06416475044384e-06
76187	Adhfe1	1.7267673505467	0.000441801161945009	0.0016076838489831
100165	AI507597	1.7324200974839	0.0149418035698226	0.0244728985913107
67946	Spata6	1.7385114531047	7.55031811302774e-05	0.000360586392823438
240752	Pik3c2b	1.7722792191263	1.43421446934645e-05	9.12038256021692e-05
70772	Ggnbp1	1.7748841128648	0.00346056323574089	0.00954772593484943
68133	Gcsh	1.7754223227452	0.0025479486084711	0.00728494584784726
109334	B230398E01Rik	1.7764962553983	0.0048118953469708	0.012736901405855
67014	Riox2	1.7824824084549	0.000264833001156703	0.0010380582835936
22194	Ube2e1	1.7830206829366	1.76894467467776e-05	0.000108050716291956
319997	A630001G21Rik	1.7986922445118	2.21246378451319e-05	0.000129540183540034
547176	Zc3h12b	1.8021032811049	0.000758617998752864	0.00255685498364386
69519	Rwdd2a	1.8163833093824	3.44821878903855e-06	2.93020595160519e-05
75796	Cdyl2	1.8215796292432	1.01103639316189e-07	2.21069655106572e-06
21938	Tnfrsf1b	1.8236735009192	1.12739862437153e-05	7.49732498453484e-05
93691	Klf7	1.8250954213993	2.11061910894389e-05	0.000124749613052352
382793	Mtx3	1.8254459601882	7.4215690869765e-05	0.00035506218309265
27414	Sergef	1.8333726746168	0.00461899454587214	0.0122945502656213
77577	Spns3	1.8339016965855	0.00819748446545611	0.0195994831598425
16553	Kif13a	1.8354888740415	6.8897156537892e-06	5.03917066077332e-05
16142	Iglv1	1.8373330685581	0.000205933941988359	0.000837509892159449
433752	Frg2f1	1.8424423530211	0.0247671236172254	0.0389845168699003
12514	Cd68	1.8431528995329	4.25106333123363e-05	0.00022172260656227
17698	Msn	1.8477336370706	1.20751735159622e-06	1.30711023863265e-05
101602	AI467606	1.8714749132723	1.0946636389297e-07	2.34266638129687e-06
623688	Gm6445	1.8721864479765	0.0224170636410168	0.0355510195296532
237887	Slfn10-ps	1.8742848268458	4.67513044976919e-06	3.70129246997602e-05
18767	Pkia	1.8758468552992	0.0253143828262484	0.0397791171851645
18783	Pla2g4a	1.8758750322911	3.78631188783699e-06	3.13744423169273e-05
100504333	Gm16712	1.8807604701665	4.47996320088941e-05	0.000231377601743708
408068	Zfp738	1.8836674377148	4.17039892992923e-05	0.000218227324829701
26378	Decr2	1.8880808167535	0.0113220144793613	0.0195994831598425
27405	Abcg3	1.8891903729877	0.00291275124684162	0.0082070978786967
54610	Tbc1d8	1.8924553427707	1.40265476169516e-06	1.46120175423966e-05
70097	Sash1	1.8958072980093	0.000340717537627685	0.0012852688348623
216558	Ugp2	1.8978178785079	3.02556624053908e-09	2.61884919909591e-07
52710	Slc52a2	1.8984661521279	1.92184448398998e-05	0.000115952381131075
21812	Tgfbr1	1.8999371326693	3.62196321951638e-05	0.000195049214074174
17242	Mdk	1.9001401533336	0.00103673693827305	0.00334093825531458
257632	Nod2	1.9095205974951	7.48931406221742e-07	9.19386029345109e-06
66901	Proz	1.9132746195692	0.00198783252386662	0.00586360974236714
67211	Armc10	1.9152548093162	0.000199221799340261	0.000813376788984372
107607	Nod1	1.9202769611259	4.98136653703524e-06	3.88489414950016e-05
353287	Clec18a	1.9360834288189	0.0139016307830631	0.0229003226288183
228368	Slc35c1	1.9367010090262	2.91544127399763e-06	2.56602261612635e-05
69106	Stoml1	1.9401046256677	5.50872556824537e-06	4.22465158632452e-05
73162	Otud3	1.9509723823201	0.00193819776919105	0.00574087589024014
110786	Iglc2	1.9610310958093	0.00816896090636695	0.0195994831598425
76467	Msrb2	1.9613426417951	8.00434915294079e-05	0.000378085167931487
328789	Lhfpl5	1.9623201929744	0.00261159202817782	0.00745279921606939
235406	Snx33	1.9659571469779	1.02392056400994e-06	1.14759327873098e-05
215335	Slc36a1	1.9701529051215	1.70247574966503e-06	1.687512341362e-05
57279	Slc25a20	1.9728444882947	6.25908930815269e-08	1.61707023104831e-06
780938	Ighv8-8	1.9737081109214	0.000377354106028274	0.00140417678638314
209488	Hsh2d	1.9742756376192	0.000252674177701267	0.000997853676661734
21767	Tex264	1.9784822585844	5.71680015987972e-06	4.34742337843791e-05
20964	Syn1	1.9808747430894	8.6835268665163e-05	0.000405027590020674
100862081	NA	1.9958667878865	0.0101821693659059	0.0195994831598425
665037	Gm7457	1.9976676789064	0.000125291263493784	0.000550127827220932
239556	Cacna1i	2.0019357651898	0.0015616935704896	0.00476431356519663
21846	Tie1	2.0031062533581	0.00551505393821183	0.0144017727696637
19108	Prkx	2.0046368291227	4.87385865477375e-07	6.74473545713318e-06
20893	Bhlhe40	2.0090567094355	6.45642572380262e-06	4.80370092382238e-05
19038	Ppic	2.0128530745651	0.00286556947007343	0.00809093212415602
321019	Gpr183	2.0151334899696	0.018337947704878	0.0295720351649982
100043034	Rex2	2.0197858452581	0.00822285637028846	0.0195994831598425
75284	Bcdin3d	2.0257060813718	7.8824339704012e-06	5.61416857656012e-05
69282	1700001J03Rik	2.0322933331107	0.0215331854333344	0.0342552207721741
109342	Slc5a10	2.0331266452153	0.00130852432152915	0.00408692053951283
20256	Clec11a	2.0377816447223	0.00087636250513245	0.00288921112651563
11813	Apoc2	2.0386731806649	0.000897180582523899	0.00294640781203686
13385	Dlg4	2.0473300149201	0.0142145024168875	0.023371806484488
54667	Atp8b2	2.0566723752786	0.000279474344826214	0.00108620523638377
20409	Ostf1	2.0705860094118	2.8429320318547e-10	8.61396486750847e-08
16578	Kif9	2.0826635964776	2.71427446893585e-06	2.4392883247433e-05
320977	A330023F24Rik	2.0891620656698	4.74791832095973e-07	6.60217247791592e-06
109232	Sccpdh	2.0907493190283	0.000537215567668488	0.00190439310208189
18146	Npdc1	2.0921281399821	0.0322791964457935	0.0497881096532672
94092	Trim16	2.0981785816701	8.50486899459421e-05	0.000398609819631102
73609	1700125H03Rik	2.1095449034212	0.0282067853208396	0.0439406326723849
16190	Il4ra	2.1153700064224	1.16091724671468e-07	2.44214936907571e-06
19241	Tmsb4x	2.1197526758401	0.00171026728816064	0.00515336525775145
107885	Mthfs	2.1278530396365	5.46636769567377e-05	0.000273308328919642
269643	Ppp2r2c	2.1370258234039	0.00208606501694893	0.00611092488636073
67784	Plxnd1	2.1492515093589	3.3146908827422e-05	0.000181413579343637
73938	4930412B13Rik	2.1551174099832	0.0196294296331584	0.0314828048565922
387150	Mir132	2.1643208892935	0.0193826562174672	0.0311164331562045
231670	Fbxo21	2.1649398058306	0.000233841328300474	0.000934093689282565
76630	Stambpl1	2.1715340379434	3.14477628128903e-05	0.000174148073653534
69150	Snx4	2.1734174996271	2.60961137341195e-09	2.38008817174374e-07
103710	Slc35e4	2.1734770449562	0.000164125836952866	0.000687542558961461
668166	Zxdb	2.1855296531315	0.000175695718276415	0.000729154668962387
665700	Hmcn2	2.1917067393519	0.0292997444298415	0.0455154180303306
13849	Ephx1	2.1919775730372	3.99186636099978e-08	1.20416132991801e-06
67702	Rnf149	2.1931875232995	1.04392485478663e-09	1.44565949585149e-07
16154	Il10ra	2.1940078736824	2.91357161737332e-05	0.000163274150491937
11898	Ass1	2.2133094131505	2.3807680189208e-07	4.0492424271745e-06
654472	Gm12070	2.2145115701516	0.0216336724313553	0.0343969570031477
54678	Zfp108	2.2148312650347	0.00100746554459687	0.00325703652154139
11787	Apbb2	2.2202400223744	0.000842228935308627	0.00279396316767401
330256	Gm20559	2.2234060579038	4.74594043648636e-08	1.35005178017489e-06
234911	Mmp27	2.2257521470465	0.0022519451831605	0.00653347759747216
16181	Il1rn	2.2333301501585	2.30418526107112e-09	2.21291347034106e-07
53330	Vamp4	2.2359265133706	2.29887574796782e-06	2.1397652039047e-05
16598	Klf2	2.2378088811523	2.66671696890563e-06	2.41271710077869e-05
17160	Man2b2	2.2449398481145	5.8521008553171e-08	1.54833883716007e-06
16168	Il15	2.2504556458264	1.01036167367006e-06	1.13688257309882e-05
83925	Trps1	2.2558622678442	7.37724182599897e-07	9.08912310012811e-06
319272	Sros1	2.2632614161731	0.0023722490187721	0.00683725939355323
66922	Rras2	2.2642075870726	2.03510506764993e-05	0.000121218760976676
107272	Psat1	2.2785908610882	6.05503102509622e-07	7.85059508917909e-06
68304	Poglut3	2.2795824449822	4.7425087037459e-05	0.000242606143533051
383787	Ankrd63	2.2906141582416	0.000314670048121454	0.00120050775377499
11982	Atp10a	2.2964041283916	0.00055962326371342	0.00197020734254754
77799	Sla2	2.2972651999004	9.57378438303009e-06	6.54276806000439e-05
50769	Atp8a2	2.3034485077212	0.000474906170360631	0.00170982577880932
16180	Il1rap	2.3122805720743	6.76975648751637e-05	0.000328621560232555
11981	Atp9a	2.3141723518478	0.00257324270153414	0.00734953377311859
53313	Atp2a3	2.3202761667038	5.33450501296672e-07	7.12114497777124e-06
170738	Kcnh7	2.3219408319489	0.000408581805213005	0.00150329563880929
60322	Chst7	2.3245583060339	0.000195360023117389	0.000799531707319307
665563	Mthfd2l	2.3263068303602	0.000157329665545077	0.000663263995633573
16410	Itgav	2.3349026286323	2.01679838688708e-11	4.01897073234122e-08
58212	Srrm3	2.3376498661956	0.0194990167303909	0.0312902979108044
108012	Ap1s2	2.3381421209729	7.61408409334412e-05	0.000363058230829824
231807	Trappc14	2.3432565966303	2.84474019202691e-06	2.52176104628505e-05
382018	Unc13a	2.3466568426961	0.000158507582365638	0.000667505048205093
68481	Mpzl1	2.3467742382521	0.00417447235272133	0.0112658111483083
20689	Sall3	2.3569886213799	7.70833312383866e-05	0.000366523418426891
72844	Kctd17	2.3630599109153	0.000652700644642799	0.0022492393585326
78668	E130112N10Rik	2.3630844873948	0.000304806293441223	0.00116828800584389
629849	Ighv8-2	2.3729014404941	0.032327720756171	0.0498516381521686
108083	Pip4k2b	2.3771146313841	2.08108664082629e-08	8.0229579873784e-07
279499	Kctd19	2.3820752354427	0.0239591865890686	0.0378025503485601
20308	Ccl9	2.3835777146071	0.00634999136821557	0.0162802014335186
93701	Pcdhgb4	2.3937404892281	0.00610445589523731	0.0157367928271512
77889	Lbh	2.4041702614661	9.09305246932568e-09	4.88419116726883e-07
244049	Mctp2	2.4088077225661	3.52840427555529e-06	2.97267513345683e-05
56431	Dstn	2.4143193077498	3.00341344970892e-08	1.00777498950171e-06
100503567	NA	2.4151663402723	0.0269363199930464	0.0421475095619463
102075	Plekhg4	2.4172100687794	0.0268444910437582	0.0420159183460008
100126471	Trav4-3	2.4179405087194	0.00233878835477706	0.00675012516666515
97487	Cmtm4	2.4203455702639	9.97243644880389e-05	0.000454537733090795
213393	Depp1	2.4214725009175	0.00233800553953727	0.00674858247229009
59049	Slc22a17	2.4245592336875	0.000539513132387554	0.00191110219861728
26921	Map4k4	2.4262725364736	9.02499287664671e-08	2.05780437411393e-06
71566	Clmp	2.4331658319109	0.0201885363531881	0.0323052239943066
791370	A130051J06Rik	2.4362735112325	8.30801921756548e-05	0.000390596184594728
268391	A830031A19Rik	2.4429979250044	0.00318230716681633	0.00887551836704988
109212	Pimreg	2.4431598591116	8.8145155217404e-08	2.02639317527094e-06
69279	1700001D01Rik	2.4494122314702	0.0041672195249447	0.0112473544655881
13618	Ednrb	2.4535762005415	0.00808856935111784	0.0195994831598425
382620	Tmed8	2.4583024633284	4.87788863769454e-07	6.74687711368447e-06
110173	Manba	2.4740246384941	2.21650860314804e-05	0.000129693191227041
66968	Plin5	2.4799031585736	0.000204766530346174	0.000833510487985421
243655	Klre1	2.4860063206387	0.0152541279135661	0.0249558744695608
56079	Astn2	2.5007911245074	0.0152776295305393	0.0249928188883188
723960	Mir24-2	2.5203172678226	7.93023637220249e-05	0.000375236584888739
100502653	C130060C02Rik	2.5218939567187	5.17454554616308e-05	0.000260877338896617
232974	Erfl	2.5245904169539	0.0013700175483279	0.00425065147785435
19085	Prkar1b	2.5369807313485	0.00696745540227569	0.0176975633437868
114230	Aipl1	2.5412223737687	0.0240826361244269	0.0379752823872011
244178	Ubqln3	2.5422720696555	0.000316180502055261	0.00120573543350483
26968	Islr	2.5472127976544	0.0322960254186658	0.04981124020281
433070	Vmn2r96	2.5476285069154	1.41840378270149e-05	9.04523613562738e-05
286940	Flnb	2.5555480830536	1.27368545606616e-09	1.5836262184158e-07
75686	Nudt16	2.5599739702863	2.39423543668261e-05	0.000138100434918499
223601	Cyrib	2.5601421206146	8.56265559637498e-09	4.75919052052915e-07
238330	Irf2bpl	2.5676695906473	0.000238445959871498	0.00095025260166385
100862130	NA	2.5704964121114	1.18608825103485e-05	7.81685076985358e-05
71275	Noxred1	2.5708035370385	3.16441896420771e-05	0.000174992123896899
75991	Slain2	2.5729416938005	9.60932181916229e-11	6.21837518388123e-08
16912	Psmb9	2.5756921808206	2.7262768999805e-08	9.35574240714269e-07
50917	Galns	2.5790508113613	1.68656870422669e-05	0.000103967454779263
320696	Ccdc158	2.5854548291777	0.0117407654220148	0.0195994831598425
12978	Csf1r	2.5860024289812	0.000445769634892505	0.00161993006741882
114229	Kiss1r	2.5964827270818	0.00156371925586594	0.00476995798599107
14545	Gdap1	2.6104578241311	0.00398675824327243	0.0108096670285217
83691	Crispld1	2.6129625129563	0.00699493019641922	0.0177627962074632
11488	Adam11	2.6204799580019	8.78524798291422e-05	0.000409280519245159
78514	Arhgap10	2.6295925592301	2.18490822423701e-07	3.80420375570388e-06
777648	Ighj1	2.6350111564016	0.00237932805484681	0.00685475484446487
52463	Tet1	2.6390274123167	6.43815748008218e-06	4.79404608633298e-05
50918	Myadm	2.6404727979113	0.000292946172302436	0.00112919926492808
14991	H2-M3	2.6558116254677	1.00420656105159e-09	1.43539930889439e-07
12267	C3ar1	2.6688743443368	0.00608545737884614	0.015698238999588
100861848	NA	2.6724438386675	0.0255287547742662	0.0400881688242304
100628604	Mir5135	2.6755439165906	0.00233914469131976	0.00675043677695686
75778	Them4	2.6760717934233	0.00936229182180054	0.0195994831598425
243428	Igkv11-125	2.6785432627312	0.00250944824516469	0.00718847953787217
320878	Mical2	2.6870208108338	0.00829045256589947	0.0195994831598425
16792	Laptm5	2.6926375825635	9.86703912483034e-08	2.18029476726637e-06
106763	Ttbk1	2.6973521198337	0.0132594878552454	0.0219049124980377
51801	Ramp1	2.7030988872188	0.00107268043281589	0.00343949507947132
100038628	Gm10768	2.7145952756281	0.0038908767204975	0.0105803039906355
67092	Gatm	2.7244236251079	1.25464035506485e-07	2.56444001168145e-06
100737	Dcun1d4	2.7297685501785	0.00144035923266113	0.00444605605729662
77300	Raph1	2.7302475583006	4.59445675325085e-05	0.000236188273305475
12654	Chi3l1	2.7334607633942	4.63765374758827e-10	1.04170901822894e-07
319565	Syne2	2.7378625857469	5.74392337337095e-09	3.75274262896272e-07
74890	Morn3	2.7451746931174	0.00265476943027378	0.00755855629011219
319482	Fcgbpl1	2.7505782193585	0.0022988436608234	0.00665050094107243
16651	Sspn	2.7518106173358	0.000425542650676229	0.00155475516907235
74096	Hvcn1	2.7628427299337	6.46609627613645e-05	0.000316196528767745
52614	Adgre4	2.7684718384443	0.00246702539016171	0.00708188456687845
107684	Coro2a	2.7779657918484	0.000468765900307093	0.00169107889626314
100775172	Ighv8-13	2.7790563707677	0.00435760917970715	0.0116961741946732
30951	Cbx8	2.7791768301597	0.020434471924391	0.0326756787923177
14676	Gna15	2.7811199071354	0.00136552503675274	0.00423864835243292
102626	Mapkapk3	2.7880243378892	6.70599540154932e-05	0.000326108872819304
13498	Atn1	2.7977249904014	1.05159121008633e-05	7.08156528714974e-05
58805	Mlxipl	2.8046627821597	0.00613282337271573	0.0157979344561692
404739	Iglj2	2.8059465254726	0.0020402914927175	0.00599622431667051
54338	Slc23a2	2.8098096843828	3.73617071037822e-08	1.15691192954292e-06
15893	Ica1	2.8103376652779	1.58417397798888e-05	9.87302557848198e-05
58179	Klrc3	2.8234357907691	0.00277916624589279	0.00787314565323329
100124451	Mir574	2.8257328563047	0.000201220668728624	0.000820674753207573
432555	Gm5431	2.8258944693427	0.00380071394805963	0.0103506617629572
434510	Gm5627	2.8269537611288	0.0276355066477656	0.0431429354200768
353188	Adam32	2.8343169321942	0.00287609608295936	0.00811728093860356
626583	Igkv3-2	2.8490592246094	0.0255276913786959	0.0400881688242304
12661	Chl1	2.8578278978373	0.0147093426388566	0.0241124984066034
77975	Tmem50b	2.8579843085454	1.20845584207872e-05	7.94499790320696e-05
16541	Napsa	2.8673372051216	6.96502581058782e-07	8.67166452157428e-06
59044	Rnf130	2.8722757743941	6.83705584921043e-10	1.18359452818911e-07
15377	Foxa3	2.8825184220442	0.00164938949966269	0.00498984385700494
434128	Pnma8b	2.8856581378086	0.0154680942126755	0.0252800560797539
414872	Zyg11b	2.8875565867383	1.07129224649578e-06	1.18504892012653e-05
20471	Six1	2.8974906737696	0.0115490859694009	0.0195994831598425
11682	Alk	2.8983747779406	0.000180038333246191	0.000744562060148849
75646	Rai14	2.9003099667143	0.000710290642309124	0.00241718209168927
223701	Mrtfa	2.9116542988392	5.04476746237525e-09	3.49774833826267e-07
213272	Txndc2	2.9145567134141	0.00194437249724304	0.0057560287662094
21366	Slc6a6	2.9184311644776	7.2705724620687e-08	1.76434722273719e-06
23833	Cd52	2.9207413402786	7.10703882294402e-08	1.74922668123908e-06
70933	4931402G19Rik	2.9230356887151	0.00487155255135451	0.0128847729460164
72310	Nkg7	2.9276890186127	1.23043431532076e-06	1.32298011918508e-05
78906	Misp	2.9384188357124	0.00294213927142398	0.00827960273949393
76850	Ago4	2.9637874029888	8.5043234885222e-08	1.97386001788681e-06
228071	Sestd1	2.9681714083678	3.52348993553198e-05	0.000190652862747011
102866	Pls3	2.9988353604521	2.12749818523116e-05	0.000125426584439426
70779	Prdm5	3.0023999524947	0.00895671042552281	0.0195994831598425
212285	Arap2	3.0041636035979	1.94098495930391e-07	3.50758179580592e-06
270198	Pfkfb4	3.0096639999287	1.10714210991715e-06	1.2197412000583e-05
100503283	NA	3.0109884995912	1.94215908212621e-05	0.000116964196084884
230991	Fndc10	3.0137098670437	0.000696659601759391	0.00237930526718001
14159	Fes	3.0191284227137	6.29964346983017e-08	1.62291952480108e-06
239099	Homez	3.0307667855897	1.94910714825492e-05	0.000117304657179851
100503432	Gm19688	3.0325265091833	0.00194104775429072	0.00574806460164169
320273	B230208H11Rik	3.0391812559909	9.89399023622187e-08	2.18270097914183e-06
100502937	Gm19463	3.0470474017302	6.23796452114454e-05	0.000306363638814939
22658	Pcgf2	3.0733607764548	0.000224031411546439	0.000900732209233825
235283	Gramd1b	3.0780409969022	1.16484330046701e-07	2.44662102499172e-06
268567	Tmem229b	3.0874248524838	0.000309023242556663	0.00118211720048523
15234	Hgf	3.0878848145958	0.000395747863094215	0.00146460119431341
545279	Ms4a15	3.0917399621161	9.15547798739868e-05	0.000423479809767714
20238	Atxn1	3.0966541620854	5.07569028453868e-07	6.89810301454552e-06
80719	Igsf6	3.0993100098139	4.25109888642248e-10	1.00470101420936e-07
70350	Basp1	3.1088762537568	5.98076656188673e-06	4.50995762580033e-05
52552	Parp8	3.1237419223505	0.000209874202497218	0.000851241747451407
277010	Marveld1	3.1287143370173	0.00542810632336715	0.0142033793937418
72027	Slc39a4	3.1395819287211	0.000749046083794154	0.00252867016661797
330428	Tmem52b	3.1443686764344	0.0128250979858734	0.0212596571211304
208258	Ankrd33	3.1473886933777	4.37992736986524e-05	0.000227136130481907
100503800	NA	3.1489524006727	0.00437744444849033	0.0117438381607589
93716	Pcdhga8	3.1582149314491	0.00353849689590508	0.00972523077498271
170740	Zfp287	3.1596671378142	0.000107664875868203	0.000483593399640039
18667	Pgr	3.1625510697899	0.000397315905222495	0.00146880426932021
233058	Zfp420	3.1676880671106	0.000356097056762446	0.00133421035370093
100125251	Trbj1-4	3.1707517525128	0.00742114912556605	0.0187331115523135
68190	Dubr	3.1739948477708	0.000794802240191231	0.00265968112363426
27226	Pla2g7	3.1783045215015	2.12940388538485e-06	2.0162162510812e-05
276905	Armc7	3.1830802647688	1.83171831046584e-07	3.37291815448178e-06
170625	Snx18	3.1879244584901	1.37415483297193e-08	6.36254756479455e-07
619806	Igkv4-51	3.1926155537144	0.0014551724046705	0.00448719432567956
72709	C1qtnf6	3.1980274841994	0.00665083383566422	0.0169714592826512
66892	Eif4e3	3.2124229763977	5.41214195821112e-08	1.45784635087796e-06
27052	Aoah	3.2172223403042	8.02860532300751e-08	1.89089656909897e-06
78403	2900041M22Rik	3.2180267592772	1.62557374104434e-05	0.000100940070157286
19224	Ptgs1	3.2324065931465	9.10148351082965e-06	6.29006828688316e-05
240690	St18	3.2330403390029	0.00836226948561197	0.0195994831598425
100504215	Gm20115	3.2332999610199	0.00276480814433904	0.00783655444311094
171283	Havcr1	3.2372503378142	0.00156807518919269	0.004780026420712
24051	Sgcb	3.2459273382775	0.00288010193938589	0.00812530982106372
626347	Igkv3-4	3.2651425263068	0.00458350338237611	0.0122204275485188
633568	Ighv5-16	3.2761283425966	1.058571533692e-05	7.11799003320508e-05
100526505	Mir3101	3.2784500423226	0.000121847364594804	0.00053743744276569
114570	Crip3	3.2926353693999	4.5237781769095e-05	0.000233172325185328
18173	Slc11a1	3.3049316879373	5.15160703938935e-07	6.95556521229822e-06
16780	Lamb3	3.3183944630377	7.13432879354119e-05	0.000343010653245455
170460	Stard5	3.3369886120055	4.68106808159866e-08	1.34347148246853e-06
109934	Abr	3.3390209195451	9.80083966908389e-08	2.17273263756958e-06
224419	Map3k7cl	3.3550340905102	0.000550331832232991	0.00194480156914061
667914	Igkv3-12	3.3574929440679	0.0089890894396313	0.0195994831598425
380921	Dgkh	3.3579290602105	9.79094480896905e-07	1.10832190321937e-05
331474	Rtl5	3.3632786813896	1.16728462270776e-05	7.70975182516989e-05
170745	Xpnpep2	3.3639116833225	0.000263226198127001	0.00103310105976805
20568	Slpi	3.3730905012739	8.54673238984885e-10	1.32803762877924e-07
53856	Prg3	3.3772103302405	1.62369697733298e-06	1.62543131296254e-05
667823	Trim5	3.4067492815881	3.04694424182122e-07	4.78964126943083e-06
71323	Rassf8	3.4100243297928	0.000513055355054691	0.00182756638204868
68151	Wls	3.4331363896604	1.33978765472128e-08	6.25671626592264e-07
12655	Chil3	3.4534310908075	2.80965718159713e-08	9.58138927711775e-07
18746	Pkm	3.4547590957524	6.72229775039003e-10	1.17118801639648e-07
100503871	4833432E10Rik	3.4670497967094	0.00518548911947895	0.013636807815996
14747	Cmklr1	3.4686627561112	0.00123051900636861	0.0038717615274476
17130	Smad6	3.4695213011471	0.00496232687769376	0.0131172030936431
674895	Nek10	3.4744705796055	0.00123426776857442	0.0038817592781861
104271	Tex15	3.5175608621616	2.29196324997509e-07	3.93762763407541e-06
83924	Gpr137b	3.5179190323024	8.73794272344426e-07	1.02542549775687e-05
73332	Ccdc30	3.5218490948275	0.00198366837764039	0.00585386784320176
626391	Zfp951	3.5377343456675	3.29113784494165e-06	2.82583373482581e-05
320311	Rnf152	3.5394438574269	0.00113208863205763	0.00360504240547093
18951	Septin5	3.5871913745522	7.74519806703569e-05	0.000368018773188747
230909	Gm572	3.5933231875674	0.000114870084239806	0.00051172824447692
69657	2310047D07Rik	3.6013068766394	0.00353379573248817	0.00971427472573034
17868	Mybpc3	3.6222383237478	8.6500985923585e-06	6.03059985422863e-05
239217	Kctd12	3.6265417613474	6.56268091892601e-08	1.66383402136523e-06
21946	Pglyrp1	3.6435447988503	1.92348738551183e-10	7.92097934103427e-08
381493	S100a7a	3.6498257868453	0.00151062279415121	0.00463190624122697
16199	Il9r	3.6530157770763	0.000112666551543738	0.000503397041658269
12523	Cd84	3.6557884954473	1.13922378570931e-08	5.68127766454925e-07
56318	Acp3	3.6647401442855	5.18481531731141e-08	1.42197876396778e-06
18054	Ngp	3.6662517841284	6.73861265645944e-11	5.79473075633877e-08
320761	D630008O14Rik	3.6682485290091	0.00507808615555431	0.0133893387293181
94282	Sfxn5	3.6714097857449	7.84201707261846e-06	5.59124297000779e-05
328516	Gm20555	3.6883306765992	0.00128738521309512	0.00403015926131216
54672	Adgrg3	3.7105978383424	9.46183861080897e-07	1.07825287883932e-05
74694	Tbc1d30	3.7300265284158	0.00230260310142679	0.00665912424916776
217303	Cd300a	3.7312459989449	2.11464529008803e-08	8.09492173792995e-07
16414	Itgb2	3.7670005800688	9.35447945507386e-07	1.0698220041017e-05
12310	Calca	3.7727694111536	1.24461932234249e-05	8.14335786276997e-05
192187	Stab1	3.7732517028184	0.00162432954782157	0.00492444537426018
100862290	NA	3.7781899541552	2.99136516760075e-07	4.72138872765509e-06
622070	Gm15133	3.8074010443683	3.90783097365817e-05	0.000206796997727911
26414	Mapk10	3.8704295424411	0.00188888030293495	0.005613150858678
54393	Gabbr1	3.8874982343112	1.23347357146724e-07	2.54166627740016e-06
320982	Arl4c	3.8939201939201	3.84602786151945e-08	1.17715305459726e-06
242126	Slc22a15	3.9056624758982	1.52774142404444e-07	2.99352495282889e-06
216864	Mgl2	3.9408719887014	4.89764795675263e-06	3.83943391452494e-05
64143	Ralb	3.9683827898508	3.05367415603878e-06	2.66353690266297e-05
11302	Aatk	4.0303232710596	0.0016181695680749	0.00491015191366614
76380	Cep112	4.0330020613941	0.00132245089790097	0.00412330996375479
237010	Klhl4	4.0532327592871	0.0005841250739915	0.00204402412591927
76113	Lpo	4.0919188700215	0.00233528877236448	0.00674150620850953
17000	Ltbr	4.1245439968666	1.76954053909387e-07	3.30387329934936e-06
18186	Nrp1	4.1255001557331	0.01209295398587	0.0201339224436352
12606	Cebpa	4.1314293909794	2.27528452461629e-05	0.000132504731293221
66838	0610009L18Rik	4.1520265713389	0.000356526789599947	0.0013354522622019
277496	Lkaaear1	4.2110014986467	6.5291735170645e-05	0.000318764876989934
279572	Tlr13	4.2387204001176	2.82173579433607e-08	9.60719163371324e-07
68737	Angel1	4.2626325336178	0.00420629780113794	0.0113460666868924
100038460	Gm10677	4.2742135418974	5.31354738087958e-05	0.000266796423914513
13371	Dio2	4.2773583979703	0.0157518852165057	0.0257144866538176
13861	Epx	4.2809635875589	5.64242032835066e-06	4.30652463084085e-05
381346	NA	4.3006151847049	1.70434268719099e-05	0.000104777945928894
320832	Sirpb1a	4.3468662394639	0.000322335945340776	0.00122562516206169
72131	2010310C07Rik	4.3886696671877	9.45520396324842e-05	0.000435121890479392
216984	Evi2b	4.3888822801945	2.9368591608929e-10	8.61396486750847e-08
667683	Igkv4-59	4.5111041781814	9.40541794701566e-05	0.000433197516322553
66501	1700029H14Rik	4.5950443196832	0.000263911129670589	0.00103486056640396
72244	1600014C10Rik	4.6033967480621	2.48435269526048e-08	8.82643423588032e-07
76561	Snx7	4.7395181102537	0.000396048343041072	0.0014653141730892
627214	Insyn2a	4.7986334280203	0.000308158245103551	0.00117930624382842
71884	Chit1	4.8493123136371	1.29641038812497e-05	8.4093407968612e-05
16017	Ighg1	5.1778820978249	4.96948151365819e-07	6.81864006513638e-06
74376	Myo18b	5.2909018807759	1.67492472301936e-05	0.000103460861470325
67847	Sncaip	5.3692470933112	0.00114600227379913	0.00364209492511536
71781	Slc16a14	5.5316982708577	2.42879581944968e-06	2.23922122038069e-05
319446	Dpep2	5.7991853476525	0.00248457003995931	0.00712472347711057
16016	Ighg2b	5.9993600528265	3.2193722905342e-07	4.98855869352502e-06
231932	Gimap7	6.0652103341306	5.59956971074746e-06	4.27982860428586e-05
209387	Trim30d	6.6818650530842	8.88003349031042e-06	6.16633700135786e-05
26363	Btd	1.00086307177304	0.00174910536774635	0.00525582474184389
58523	Elp2	1.00103490068416	0.00021049701059615	0.000853640443299426
270096	Mon1b	1.00132715248323	2.52962761860841e-07	4.22833634970221e-06
231834	Snx8	1.00202458516468	3.66272903748798e-05	0.000196698898458577
102182	Prmt9	1.00228630943024	0.00243767650716632	0.0070042932432893
66663	Uba5	1.00251869030772	0.000211999259539597	0.000859219784525308
100678	Psph	1.00278655877177	5.16276741218915e-05	0.000260380136381312
216760	Mfap3	1.00372640863515	7.00421821185485e-05	0.000338010736470176
107305	Vps37c	1.00401048848594	1.80653284294964e-08	7.39454158712777e-07
50788	Fbxl8	1.00408254504826	0.000119983486162288	0.000530335204164066
230801	Pigv	1.00504138022888	7.57894233340092e-05	0.000361636365308117
67742	Samsn1	1.00660523849347	0.000276231138288	0.00107625150061438
18203	Ntan1	1.00832459164879	0.000242895504581416	0.000965719268434508
622675	Zfp827	1.00843534972264	0.00086134608924485	0.00284868889749158
109169	Igip	1.00885617394951	0.00424461678739953	0.0114358088486055
54160	Copg2	1.00959142079046	4.20242327871874e-05	0.000219649350562109
69721	Nkiras1	1.01073115680166	0.000783807749767099	0.0026280669665581
245469	Pdzd4	1.01385189001822	0.000226317819367621	0.000908580799496688
76932	Arfip2	1.01410179502129	1.01185562717555e-06	1.1373541807694e-05
14369	Fzd7	1.01426179548424	0.0100816247703635	0.0195994831598425
237847	Rtn4rl1	1.01512724565001	0.0288320262885573	0.044852935864959
76972	Snhg20	1.01522077803822	0.00108950022870515	0.0034861698511864
102334	Ankrd10	1.01533804493399	1.66490593327169e-05	0.000102982426855692
21957	Tnnt3	1.01567285304943	0.0124588281378147	0.0206966866302588
229445	Ctso	1.01636251066508	8.86707313446541e-05	0.000412398342219533
100048534	Cfap43	1.01674974997293	0.00263839174946926	0.00752021188142798
100862128	NA	1.01874868644953	0.0234796701268609	0.0371149211572614
19025	Ctsa	1.01951393770464	4.06546679284118e-05	0.000213724027007022
224703	Marchf2	1.01979021152223	1.63577185250503e-08	7.02348233479212e-07
72825	Mon1a	1.01988341077988	0.00993103984601848	0.0195994831598425
66176	Nat9	1.01996030142846	0.0012228850765303	0.00385309453918583
23805	Apc2	1.02034044019256	0.0112990590158607	0.0195994831598425
74178	Stk40	1.02053384744599	8.41823802223464e-06	5.90602197228486e-05
100529082	H2-T27	1.02125231104255	0.0134370325583179	0.0221806928577299
235041	Kank2	1.02133310332938	0.00132376007910471	0.0041264451416432
16191	Il5	1.02136034948098	0.00627324554650492	0.0161107947376412
69504	Zfp932	1.02275238307267	0.0151349101187219	0.0247727625484337
54607	Socs6	1.02327522686935	6.80905549300183e-05	0.00032999878609896
74120	Zfp263	1.02416714815817	2.55532854810778e-07	4.25775104592875e-06
100042561	NA	1.02506555430702	1.68478378751641e-05	0.000103935224713635
108657	Rnpepl1	1.02589392779923	9.62575958118734e-06	6.56837860047931e-05
67983	Pdzd9	1.02597055511857	0.00756301322433288	0.0190452271309315
77777	Ulbp1	1.02961050108876	0.0022773353223188	0.00659798494033715
276919	Gemin4	1.02968244066976	0.00290580334632956	0.00819091777119801
328162	Trmt61a	1.02977655034172	0.00633999456470395	0.0162600397869504
50849	Rnf10	1.03029111036779	0.000391753770648409	0.00145140072688837
217351	Tnrc6c	1.03054170586685	3.21144393203069e-06	2.77277475213722e-05
57138	Slc12a5	1.03065127421261	0.000275199146279056	0.00107281478262087
76626	Msi2	1.03126927639078	4.10985701839436e-05	0.00021555732131019
109284	R3hdm4	1.03182678700562	0.000406199015903191	0.0014951358414454
232969	Zfp428	1.03201955385502	0.0271346075736219	0.0424406686564694
13603	Opn3	1.03298369344817	0.000863323099134469	0.00285349209394204
97761	Sgsm2	1.03298728138968	2.94789982950484e-05	0.000164973271686137
68628	Fbxw9	1.03305567305866	0.000395460439199104	0.00146373679381621
212555	Slc66a1	1.03329702836727	0.0015350052751006	0.00469395908775418
100037283	Rnaset2a	1.03360943895154	0.0210171213446349	0.0335186211140613
268566	Gphn	1.03386668219919	3.96913505740071e-05	0.000209673705976859
104215	Rhoq	1.03466235406168	4.40953768911268e-05	0.000228453726367506
18798	Plcb4	1.03506838149698	0.00159011793542101	0.00483962098172537
13867	Erbb3	1.03546819629134	0.00844875155749287	0.0195994831598425
227095	Hibch	1.03555670240359	3.26086242605912e-06	2.80731643578906e-05
431706	Zfp457	1.03669309983277	0.00981855175893485	0.0195994831598425
70225	Ppil3	1.03693823392546	0.000123027117688702	0.000541799623488803
73711	Mvb12a	1.03710970818214	0.000133270415994072	0.000579267013641914
17921	Myo7a	1.03723153646767	0.0178419705122152	0.0288406635275067
19143	St14	1.03750549725969	0.0224317415990261	0.035568070994687
58249	Fibp	1.03802052769837	3.94497519051192e-05	0.000208559581215568
12815	Col11a2	1.03805450096309	0.00407694591289553	0.0110256032802575
78752	Csgalnact2	1.03824412219013	8.40719288483764e-06	5.89979590542221e-05
68839	Ankrd46	1.03839762957737	1.08441670566983e-05	7.25230355398626e-05
387524	Znrf2	1.03910702370342	3.81920361274054e-05	0.000203135293523826
22278	Usf1	1.04053563857817	1.7100348330559e-07	3.23656244621352e-06
19734	Rgs16	1.04054575803452	0.00723502107085896	0.018309184141981
14585	Gfra1	1.04062816604149	0.00268378617980293	0.00762758805613968
626854	Gm38396	1.04117240329328	0.00257458826537955	0.00735260423082388
83397	Akap12	1.04227163988478	0.0175244423535771	0.0283611300897864
16210	Impact	1.04268057961792	0.00300348582017839	0.00843216001514602
74349	Fhip1b	1.04330518383682	7.45978174659386e-07	9.16174460418774e-06
19193	Pipox	1.04435185586109	0.0273875232652465	0.0428017649833899
20621	Snn	1.04462331317481	0.0215674791840994	0.0343017447916577
546726	Cyp26c1	1.04581024345586	0.00561443927291577	0.0146233679921972
209027	Pycr1	1.04641269648526	0.000113829805795453	0.000507593156967123
216233	Socs2	1.04670617477347	0.0231590398197504	0.0366464568736024
108058	Camk2d	1.04697618967471	9.769633561316e-05	0.00044681805984088
66965	Ctu2	1.04770250379756	0.00028369833135452	0.00109994820939865
80907	Lactb	1.04778559686278	0.000323470086660167	0.00122907779747472
23857	Dmtf1	1.04822146555571	2.18039392482967e-05	0.000128002211721161
320139	Ptpn7	1.04871915530315	0.00655961151835247	0.0167685901400405
20479	Vps4b	1.04932951568269	1.59371002921456e-08	6.94988617700953e-07
54561	Nap1l3	1.04979911713105	0.00348305919758154	0.00959712752748059
83410	Cstf2t	1.05055789013137	3.67395069555558e-05	0.000197223594616838
211482	Efhb	1.05143306184912	0.0238386335734151	0.0376210789624811
71116	Stx18	1.05144916107156	0.000207229194038896	0.000842147467820446
245847	Amdhd2	1.05197295220334	9.43919309809346e-06	6.46541908299098e-05
70497	Arhgap17	1.05392141593138	3.40821746908343e-05	0.000185784080610145
213673	9530068E07Rik	1.05455611086714	2.72931201041523e-06	2.4473761508108e-05
171508	Creld1	1.05506931220339	0.00677935106692489	0.0172702205125084
104383	Rcor2	1.05518137627555	0.00218803214387807	0.00636707983281179
66972	Slc25a23	1.05533152045971	0.0159109958519569	0.0259601966778928
66488	Fam136a	1.05582627705325	0.000397894093486485	0.00147054168709127
207785	Csrnp2	1.05631595613418	0.0031463587033153	0.0087851739467235
14794	Spsb2	1.05654056627525	0.000474698066727278	0.00170933500834737
68364	0610030E20Rik	1.05662574405103	2.8642618990051e-06	2.53017556216559e-05
22704	Zfp46	1.05734744030486	6.49689150331697e-05	0.000317416886875161
238276	Akap5	1.05759460058592	0.000910946480899063	0.00298512351149694
240869	Zbtb37	1.05764732482442	1.55781835735545e-05	9.74003798816741e-05
56149	Tamalin	1.05768521199098	0.0101178114351026	0.0195994831598425
18627	Per2	1.05832479646056	3.16095660889352e-05	0.000174937160808627
74166	Tmem38a	1.05926451903381	0.000972562070707224	0.00316414466360446
16859	Lgals9	1.06060484073658	1.05461574061396e-05	7.10017369684096e-05
58859	Efemp2	1.06153169520042	0.0217044210073245	0.0344973367577821
64424	Polr1e	1.06197260969969	0.0010831173823971	0.00346819596326233
213011	Zfp583	1.06411038197066	0.0258523067728855	0.0405681204261117
100416706	Zfp729b	1.06575871220028	2.09739487448771e-05	0.000124251556560707
59045	Stard3	1.06582247181853	3.36313206512177e-06	2.87442032697939e-05
70296	Tbc1d13	1.06628972060802	1.13697473224746e-06	1.24303444278977e-05
73130	Tmed5	1.06631651097833	0.00240946857476643	0.00693130253954032
402747	D630004N19Rik	1.06632886268753	3.53288033433263e-05	0.000191122919201486
76594	Dnajc18	1.06645536106911	0.000282324944996812	0.00109524831288444
74352	Zfp84	1.06778418369966	5.93676123836386e-06	4.48582801494277e-05
107999	Gtpbp6	1.06787684771963	0.00473486950419135	0.0125538014100494
69726	Smyd3	1.06862167121191	0.00837496858903359	0.0195994831598425
15361	Hmga1	1.06880306426288	2.52482584873323e-05	0.000144318992527551
238412	Ighv2-3	1.06883184969373	0.013851288970609	0.0228256947148598
19707	Reps1	1.06899427298801	7.54769782362691e-06	5.41692313568407e-05
15006	H2-Q1	1.06914658448367	0.000513783385310687	0.00182944040735742
67417	Ears2	1.06921812237495	0.00321279776188413	0.00894770267140575
14048	Eya1	1.07014105123596	8.1748628294532e-05	0.000385001900609441
100042014	NA	1.07020745834971	0.0033141318399102	0.00919881426439128
22781	Ikzf4	1.07158466082556	0.0118114773871104	0.0196862785248221
100038725	Cep85l	1.07186018551364	4.44303009575658e-05	0.000229794700233241
70797	Ankib1	1.07196231108572	7.78908238456836e-06	5.55946119776588e-05
214616	Afg2b	1.07252936673227	0.00113458984639568	0.00361067291548335
71371	Arid5b	1.07329678421526	0.0135322108086172	0.0223283121398377
16600	Klf4	1.07369513227665	0.000200498673914681	0.000818221239989057
328563	Apol11b	1.07380432104822	4.34367738236548e-08	1.2735362197984e-06
68682	Slc44a2	1.07417028672219	0.00456934938230833	0.0121922586748241
70713	Gpr137c	1.07469265999414	0.00027911919789089	0.00108513527098791
66914	Vps28	1.07489253928663	3.08144360661791e-07	4.82434077098319e-06
217473	Ankmy2	1.07532578373235	0.00112648165849079	0.0035892606134538
78251	Zfp712	1.07622745924853	0.00261848294905252	0.00747003992775112
26411	Map4k1	1.07623137542935	4.18468404986747e-05	0.00021884842753771
110157	Raf1	1.07631060481178	4.75976541257459e-07	6.60365820052908e-06
328365	Zmiz1	1.07672667495307	0.00140323311766825	0.00434280037634998
320208	Tmem91	1.07716050697599	0.00390449616162761	0.0106099081360605
80981	Arl4d	1.07795242954749	0.00304626407797335	0.00853990834195333
101835	AW146154	1.07798419044905	0.00587614629705285	0.0152148958725965
100504458	Gm12367	1.07839281643239	0.00171322507018307	0.00516056125263279
56357	Ivd	1.07841341657531	8.45798783558419e-06	5.92626066984642e-05
26949	Vat1	1.07914544702749	1.69079697426663e-05	0.000104180845530702
621976	Tmem170b	1.07976086423718	1.10352770259375e-06	1.21625220716933e-05
72194	Fbxl20	1.08005518373988	7.19281271498585e-09	4.32228876924532e-07
235584	Dusp7	1.08133016895525	2.74465639517205e-05	0.00015505511570231
101490	Inpp5f	1.08175088468167	3.5367922392747e-05	0.000191237368656533
100502913	NA	1.08213757328792	0.00718764794919979	0.0182011631054972
94091	Trim11	1.08241080085201	6.42489702951323e-06	4.78942063535765e-05
23849	Klf6	1.08251595994967	2.1421356747093e-06	2.02578655194586e-05
217026	Heatr6	1.08306284169334	5.09849410742848e-05	0.000257712425787239
319513	Pced1a	1.08324097097197	3.67703485225367e-05	0.00019727226657995
12902	Cr2	1.08427969044033	0.00207340540077994	0.00607711478354341
12614	Celsr1	1.08466873612099	0.00114861163767914	0.00364953421796602
100503000	Zfp993	1.08470700327022	0.0283288798744738	0.0441181885232824
69536	Hemk1	1.08558018807604	0.00108821658083236	0.00348247244206321
12769	Ccr9	1.08570626448273	0.029244855028893	0.0454405393797326
270086	Ogfod1	1.08588952859502	5.5512234444097e-07	7.35266578925981e-06
246710	Rhobtb2	1.08642287162226	0.000162257232897609	0.000680762122537947
69368	Wdfy1	1.08663711319686	4.62961404834724e-06	3.67167435716456e-05
68889	Ubac2	1.08666769186895	4.80744588959761e-05	0.000245327772875279
19703	Renbp	1.08794050191932	0.000296844276417147	0.00114131144274178
58231	Stk4	1.08802138647126	1.02173709741429e-11	3.90984472179414e-08
103850	Nt5m	1.08841310005663	0.00949427600385134	0.0195994831598425
69109	Ccnq	1.08842525163046	0.000258455893379824	0.00101716952304811
99696	Ankrd50	1.08871060516856	0.00064097267422759	0.00221443959741091
215999	Mcu	1.08959396537983	1.95076344175451e-05	0.000117352367382571
100177	Zmym6	1.08998383296673	0.000218797618348748	0.000883085902747346
381157	Greb1l	1.09045328443773	0.000130521629685013	0.000569596559603237
192236	Hps1	1.09056285482657	5.52116219159972e-06	4.22822392802166e-05
72050	Poglut2	1.09091228323048	0.000996933683461985	0.00322951854383949
71743	Coasy	1.09172233095751	3.97940290804243e-05	0.000210064260446954
68991	Ssu72	1.09176961926974	9.7971572131532e-05	0.000447900649110666
69020	Zfp707	1.09226349600346	0.0003798699551883	0.00141199200110268
71685	Galnt14	1.09265840150539	0.0289500191714427	0.0450184558336561
67220	Plekho1	1.09287346189444	0.00718043489937706	0.018191372122499
20540	Slc7a7	1.09528934810957	0.000422861858532361	0.00154704030866214
22095	Tshr	1.09540894760751	0.00946411448339975	0.0195994831598425
236794	Slc9a6	1.09689328428925	0.000445504714571483	0.00161941589371918
77619	Prelid2	1.09753709170797	0.0101907262963466	0.0195994831598425
52808	Tspyl2	1.09858331277715	4.05397560353074e-05	0.000213243667366677
100504712	Gm20367	1.09881703757052	0.00950692089159018	0.0195994831598425
69155	1810030O07Rik	1.09889827723688	0.000617516482069733	0.00214348409529672
66082	Abhd6	1.09917145940608	0.00094092245330996	0.00307215980319636
243529	H1f10	1.09996483874645	0.00851025326484728	0.0195994831598425
381650	Thap6	1.10094533550439	9.95990768605794e-05	0.00045404282287717
77733	Rnf170	1.10114898792965	0.00287049611434069	0.00810231736334672
73212	3110082I17Rik	1.10198704609419	0.000561881425275491	0.00197687705599516
66084	Rmnd1	1.10200282269967	1.9222376842469e-05	0.000115952381131075
30933	Tor2a	1.10206110335957	0.000205275941993824	0.000835208806504512
77480	Kidins220	1.10238478423729	9.93461711079916e-08	2.18633974457012e-06
76686	Clip3	1.10269918734563	0.00131719968687835	0.00410929411038415
22718	Zfp60	1.10351640610354	0.00440780984983887	0.0118122524067019
100862400	Gm37254	1.10369599258421	0.000929152422287848	0.0030378243336174
11881	Arsb	1.10407753109122	3.69870821119e-05	0.000197966109633582
75729	Fam227a	1.10438847804641	0.000104381337541712	0.000471650934837274
107515	Lgr4	1.10450192607644	0.0209642091666149	0.033446010855801
67015	Ccdc91	1.10454027360172	4.54937009559916e-05	0.000234180548917215
55950	Bri3	1.10480571392539	4.22271443557789e-05	0.00022044296616811
103743	Tmem98	1.10493713163813	0.0059060680287934	0.0152818947976557
69816	Mzb1	1.10496809147611	0.0293674324150295	0.0456153529322257
209018	Vps8	1.10500374153963	2.27814790217215e-05	0.000132643063052993
54201	Zfp316	1.10509520998826	0.000491217093096709	0.00176108552608831
60611	Foxj2	1.10634458258262	6.73908906688147e-06	4.95546315624485e-05
57816	Tesc	1.10639555520922	0.00250667079119222	0.00718128021859527
18685	Phtf1	1.10759742937216	0.00427741109302258	0.0115081920508078
101489	Ric8a	1.10796616455331	2.93099699917592e-09	2.56146519101616e-07
381510	Dpy19l4	1.10826071700018	0.000364216160133743	0.00135931713139322
244654	Mtss2	1.10838226887575	0.000343815264718939	0.00129471904709044
50505	Ercc4	1.10957930261087	3.05771075355058e-05	0.00017001947743607
110762	Igkj4	1.11051514669179	0.00565069807237161	0.0147051247519138
13591	Ebf1	1.11054545503363	0.0316953764090911	0.0489570718016985
20603	Sms	1.11113593906501	3.75791849159836e-07	5.55693507525309e-06
14783	Grb10	1.11125093345338	0.00152258036436207	0.00466278441949259
26399	Map2k6	1.11140670974892	0.0086608873980445	0.0195994831598425
100037278	Niban3	1.11156614002417	0.0215548727376177	0.0342857076219178
100504672	AA666905	1.11160219222326	0.00263574131483355	0.00751461378326455
66387	Nudt8	1.11200583072124	0.0130335073141024	0.0215643571735551
76438	Rftn1	1.11239944592117	0.000557436694733497	0.0019641963224524
11622	Ahr	1.11343526737253	0.00127451171971328	0.00399538108766865
14670	Gnl1	1.11348378276126	5.81085172349648e-06	4.40587108320524e-05
74772	Atp13a2	1.11393189857412	0.000214504752879502	0.000867950674186687
226089	Ric1	1.11532009959176	2.95924576537186e-07	4.6906424625403e-06
667090	Gm8451	1.11607723183763	0.025390582254744	0.0398850211017042
242819	Rundc3b	1.11639639911524	0.0324326913092028	0.0499964901079248
319520	Dusp4	1.11659971495989	0.000486309106722598	0.00174628935952584
72349	Dusp3	1.11661669803372	0.000153011079513354	0.000648073574893789
69582	Plekhm2	1.11668789132179	4.75094450971732e-06	3.7493008370966e-05
73137	Prrc1	1.11714808848921	3.40907841606992e-05	0.000185793748286273
66141	Ifitm3	1.11725464286076	3.412075830551e-07	5.18864668925044e-06
170763	Zfp87	1.11741159891367	0.000107136619089671	0.000481777989781297
234825	Klhdc4	1.11812664196869	1.41892738086276e-06	1.47250963285487e-05
192192	Shkbp1	1.11816552982227	0.000262044692209381	0.00102876104139228
66092	Ghitm	1.11825925804217	4.73059061774177e-08	1.35005178017489e-06
93681	Zkscan8	1.11910136655411	9.03352522608302e-05	0.000418908346902765
56772	Mllt11	1.11967028485311	6.49567125544313e-06	4.83157769709055e-05
668415	Gm53177	1.12008282889632	0.00288578489725289	0.00814039934846251
11766	Ap1g2	1.12169795600172	4.19236725351329e-06	3.40305446729615e-05
228061	Agps	1.12180367163416	1.72371733107773e-05	0.000105658352145606
18628	Per3	1.12194922829691	0.00010049472388307	0.000457055061000012
18038	Nfkbil1	1.12256791490161	0.000322972397644802	0.00122787338027529
219135	Mtmr6	1.12303194162446	3.84441164867563e-07	5.65407273806033e-06
235293	Sc5d	1.12537269266869	2.1810156462e-05	0.000128002211721161
76763	Mospd2	1.12545863653583	6.3002845185785e-05	0.000309200853973357
68299	Vps53	1.12640654677725	0.000292267327325719	0.00112722203624035
207777	Tspoap1	1.12714081901932	8.07397582446206e-05	0.000380514286341346
68229	Spindoc	1.12753719050355	2.45121415622964e-05	0.000140878726056598
75304	4930563E22Rik	1.12755724859387	0.0177280389474339	0.0286718459120683
211378	Zfp1008	1.12898510105062	0.0093319930703601	0.0195994831598425
12345	Capzb	1.12916869410534	2.78944451158919e-06	2.48245947545785e-05
110761	Igkj3	1.13051645499746	0.010601067495785	0.0195994831598425
99712	Cept1	1.13091443967944	3.32934789688448e-08	1.07415039871096e-06
11481	Acvr2b	1.13104885026284	0.000729953562501482	0.00247466731635622
77590	Chst15	1.13127789521849	4.9679302332642e-05	0.000252191587242973
53374	Chst3	1.13132071497256	0.0178786708840685	0.0288948323695129
22770	Zhx1	1.13174641415185	8.45761857185892e-05	0.000396532025469301
52585	Dhrs1	1.13233455756038	5.0034043345305e-05	0.000253802774184779
240334	Pcyox1l	1.13302319559074	0.000240731998518603	0.00095781803363155
100041581	Zkscan16	1.13325353833787	0.0232466520827892	0.0367701074875242
384763	Zfp667	1.13340928280532	0.00158047473194179	0.00481404491084231
78321	Ankrd23	1.13370980331779	0.00214526429434436	0.00625701487475271
58239	Dexi	1.13435817851513	0.000591193748038461	0.00206609937995851
66911	Nudt16l1	1.13446826327176	0.000605542256854908	0.00210649340830149
72668	Skida1	1.13554455975529	0.0178655090869972	0.0288752777994468
100042025	Gapdh-ps15	1.13597310952141	0.00810911063593673	0.0195994831598425
26433	Plod3	1.13621245578857	0.000401171402336097	0.00147943521629481
12812	Coil	1.13651393001933	0.00188594219381985	0.00560503257362817
69962	Mettl18	1.13852478611293	0.00753684533581654	0.0189951705658529
338354	Zfp780b	1.13855180761152	0.00565020075778653	0.0147051247519138
239647	Pced1b	1.13858627138101	0.00039843328266874	0.00147153392983472
74456	4933424G05Rik	1.13876290323559	0.016916418002729	0.027458870335414
76074	Gbp8	1.13905157421284	0.0110873399500431	0.0195994831598425
246229	Bivm	1.13930465622832	0.000290807948896158	0.00112223047608245
22433	Xbp1	1.13949673720307	8.18515097051044e-08	1.9194496827222e-06
629842	Ighv13-2	1.14023021682841	0.0262955457200528	0.0412113157147569
229599	Ciart	1.14040979564247	0.000196133496370949	0.000802314781033369
110763	Igkj5	1.14082894043885	0.0210712831474629	0.0335912021036362
230709	Zmpste24	1.14090798426953	3.96132464758681e-08	1.19627602885291e-06
72139	Zfp1006	1.14158731143834	0.000118540677779093	0.000525324813526492
20338	Sel1l	1.14231944853677	4.00054572778946e-05	0.00021100491429379
26456	Sema4g	1.14259446469345	0.00152404167969303	0.00466568245239659
100040654	NA	1.14357213077568	0.0279028848297499	0.0435021228008819
208111	Zfp976	1.14550243163216	0.00138785686722559	0.00430158077253099
21982	Tmem165	1.14609944249047	6.87713135685932e-05	0.000332764025544026
212728	Tarbp1	1.14723315903361	0.000807221391503104	0.00269725475776529
227683	Coq4	1.14730123106455	0.00212654506536288	0.00621076384391767
75135	4930526I15Rik	1.14750040484762	7.86426246232194e-06	5.604163331501e-05
100038478	Gm10616	1.14761060571535	5.06888598770175e-05	0.000256454304280986
13340	Slc29a2	1.14778304884316	0.0160887832921421	0.0262230173934823
109019	Nabp1	1.14785623727335	2.98423010920913e-06	2.61302803280268e-05
235574	Atp2c1	1.14793787768296	1.12375037157053e-07	2.37869247265696e-06
109267	Ssc4d	1.14816632689363	6.57403663061844e-05	0.000320494603737361
74597	4833418N02Rik	1.14829660423524	2.72621881555973e-05	0.000154205829735896
242474	Tmem245	1.14834997421354	2.5191651954125e-05	0.000144113253106291
545938	Zfp607a	1.15051386192453	1.81390470382119e-05	0.000110414593382209
252966	Cables2	1.15094058166715	3.77221392118446e-05	0.000201147738206538
53612	Vti1b	1.15116739287493	0.00135692642038621	0.00421484607767734
52468	Ctdsp2	1.15135408120512	2.91412516486761e-07	4.65626148476995e-06
53314	Batf	1.15177112680112	0.00286758838005095	0.00809495062125102
74147	Ehhadh	1.15184744297611	0.000748560192523108	0.00252765778016966
78255	Ralgps2	1.15244641535761	0.00090521420603752	0.00296884480582765
75345	Slamf7	1.15301446654546	0.0205910946203909	0.0328951602120499
18391	Sigmar1	1.15420070274407	0.000594629493256582	0.00207543790897915
16001	Igf1r	1.15572616699245	1.60382991037248e-07	3.08939770290673e-06
192232	Hps4	1.15577429260407	0.000234958513278933	0.000937591753400104
100504036	Gm20026	1.15671626681308	0.00246318123667431	0.00707309063196736
20910	Stxbp1	1.15739271353725	0.000113476625539865	0.000506433695492283
269997	Zfp747	1.15813541739704	8.67933388882814e-05	0.000404971014187914
66253	Aig1	1.15888064095039	0.00272302319834905	0.00773021177229256
269585	Zscan20	1.15895526408277	3.04757692348409e-05	0.000169589652003607
54446	Nfat5	1.16029701927335	2.55095166275064e-06	2.3289323225361e-05
634731	Susd1	1.16032981335392	0.00101645644245907	0.00328258907433401
75079	Zbtb49	1.16050791689171	4.78371239836377e-05	0.000244409596143976
18408	Slc25a15	1.16126991691006	0.00120728460405316	0.00381062259445511
50907	Preb	1.16136218394942	1.65322000643903e-06	1.6477032106713e-05
328949	Mcc	1.16167604525231	0.00014580806588277	0.000623296228787008
14824	Grn	1.16183721230384	0.000395913454022978	0.00146501453599599
70494	5730409K12Rik	1.16195283790307	0.0158761069651575	0.0259048274722949
56805	Zbtb33	1.16318185112031	0.00011415288445418	0.000508783412033481
23821	Bace1	1.16395431448815	1.42813542560722e-06	1.47867781838394e-05
50766	Crim1	1.16400842661464	9.11996384721652e-05	0.00042231888206231
97998	Deptor	1.16563280891202	0.000506049119143202	0.00180592292662724
319982	5930430L01Rik	1.16594178553358	0.0134324631901885	0.0221744969051344
64138	Ctsz	1.16595476191523	6.01045643554555e-05	0.000296422056725989
100504005	NA	1.16597850181793	0.0195026802017287	0.0312924815634207
14264	Fmod	1.16647611160143	0.0101177040517704	0.0195994831598425
68904	Abhd13	1.16834151363532	0.000592517260294688	0.00206992630045621
68742	Tmem219	1.16897520066879	3.99225400927345e-05	0.000210649333562498
102607	Snx19	1.17052425058227	8.80426922161082e-06	6.11998038808594e-05
22346	Vhl	1.17070951422765	0.000593308856455645	0.00207189276751998
59047	Pnkp	1.17159844693347	3.23058323067932e-05	0.000177928668799365
81879	Tfcp2l1	1.17202639286722	0.018617428547986	0.0299871453422847
107358	Tm9sf3	1.17279342416346	4.19450033681965e-06	3.40305446729615e-05
74123	Foxp4	1.17297021734496	4.67431453512995e-05	0.000239738739439398
56032	Nprl2	1.17331645998255	4.78566122058381e-05	0.000244445567213395
233168	AI987944	1.17363864678707	0.0045992191673581	0.0122563170653619
319583	Lig4	1.17456632892992	4.01041825313407e-07	5.81949587303421e-06
52712	Zkscan6	1.17559587211811	4.12010955894205e-06	3.35170481001155e-05
241576	Ldlrad3	1.17639957398875	0.000871889771294914	0.00287586069102239
225912	Cyb561a3	1.17662049701468	0.00243607479301078	0.00700117128045257
66383	Iscu	1.17671234423833	3.36652041065318e-06	2.87460440594228e-05
75210	Prr3	1.17705376451605	0.000179521553876848	0.00074265088475173
380855	Rsl1	1.17795984276771	5.20726721719581e-05	0.000262186579652029
54721	Tyk2	1.17834035468538	2.41814019443594e-07	4.08977177004197e-06
72203	2610507I01Rik	1.17960927976053	0.00152471648990616	0.00466722260154966
228852	Ppp1r16b	1.18036443614958	0.000177459095799037	0.000735013831868643
67542	Cog6	1.18062770004834	0.00201352117688406	0.00592973150574623
53970	Rfx5	1.18070913519041	0.00106769688262416	0.00342770299702836
74026	Msl1	1.18164096697283	1.37151284568171e-06	1.43939907304506e-05
327954	Dnah2	1.18177501320239	0.0205435623129369	0.032828873477382
74198	Dtx2	1.18181580348683	0.000296113507121715	0.00113930761750582
14447	Gapdhs	1.18184934380707	8.06598063088777e-05	0.000380203412360213
100042856	Gvin2	1.18240581949302	0.00087401923691856	0.0028825347458087
18587	Pde6b	1.18258134391834	0.00427650107362693	0.0115068827522133
434484	Sp140	1.18407983357021	7.54575158389928e-07	9.25060813255744e-06
235623	Scap	1.18411234851198	1.46787360391134e-08	6.6051881921699e-07
192193	Edem1	1.18427702353354	1.14299332996871e-07	2.41191115801393e-06
52377	Rcn3	1.18459280429812	0.00869378301519676	0.0195994831598425
269198	Nbeal1	1.18521786164115	0.000605264628628374	0.00210606674452574
100043600	Gm4544	1.18534298200844	0.00232287871484369	0.00670990759812272
68718	Rnf166	1.18544060030872	3.53003526774947e-06	2.97312762758485e-05
218271	B4galt7	1.18626074365682	9.0014141008702e-06	6.2378743969289e-05
54200	Sult2b1	1.18648205689819	0.0316112311043763	0.0488326503459044
327900	Ubtd2	1.18666423003603	0.00919911450917504	0.0195994831598425
16886	Limk2	1.18785521835658	2.80534672441545e-08	9.57870836970948e-07
71999	Fbxo22	1.18862849784237	0.000498429655269942	0.00178294545940797
100043074	Gm4211	1.18902806100082	0.0127705318908962	0.0211730791351593
235582	Glyctk	1.18927209130774	0.000276944117620174	0.00107837595598835
100503175	Gm19582	1.18935343208507	0.0193439995039255	0.031059878449648
237988	Cdr2l	1.18959777073678	0.0301725441285996	0.0467643463088052
50773	Nt5c	1.18967364286634	3.21837767037206e-06	2.77601671542502e-05
56212	Rhog	1.18976684354736	5.68142771491792e-06	4.32842499708429e-05
240038	Zfp994	1.18997438087707	0.000130889010722608	0.000570924798977652
93692	Glrx	1.19022263514103	3.28387866823681e-07	5.05879064319639e-06
434156	Eid2b	1.19052949943139	0.0015168900625274	0.00464692910385846
57440	Ehd3	1.19066963830601	0.000904090147319831	0.00296622581705749
225791	Ptgr3	1.19119239115126	2.83609811290525e-06	2.51902975851803e-05
21941	Tnfrsf8	1.19153670656363	0.0122101469201844	0.0203121301960884
100504116	Brd3os	1.19167112783128	0.00475305020839345	0.0125958611168024
104099	Itga9	1.19181107637128	0.00286444978858479	0.00808861099261777
106794	Dhx57	1.19227035197204	2.63831880112463e-06	2.38863646554852e-05
100503605	Hbb-bs	1.19296665842154	0.000497455655319073	0.00178039863786109
228139	P2rx3	1.19347557869654	0.0123167141321185	0.0204768762782511
54137	Acrbp	1.19381267846367	2.41336852139865e-05	0.000139085969132939
415115	Neurl2	1.19388593889028	0.0160894454561872	0.0262230173934823
100503570	NA	1.19392081992973	0.00644824426967882	0.0165102996708055
57267	Apba3	1.19438305092808	0.000439451929317856	0.00160105415374397
93739	Gabarapl2	1.19451772926913	4.3285346649153e-08	1.27224182702064e-06
319748	Zfp865	1.19480199082377	9.10218866489256e-06	6.29006828688316e-05
66568	Rwdd3	1.19557663101652	0.000669185823741434	0.00229847106071887
20907	Stx1a	1.19638382703251	0.00470850305053566	0.0124960847974327
20397	Sgpl1	1.19644942590679	5.53045947957341e-07	7.32879249153183e-06
12183	Bpgm	1.19646042983818	4.93217310115882e-07	6.79774506675435e-06
14786	Grb7	1.19694892097838	0.00931785691961977	0.0195994831598425
52822	Rufy3	1.19697884010844	1.55356612979489e-06	1.57380105566218e-05
193736	Zbtb12	1.19700285815288	0.0200604645548761	0.0321135213886782
195733	Grhl1	1.19718767881704	0.026638802778016	0.0417204114730723
243743	Plxna4	1.19863506635589	0.00925376164394383	0.0195994831598425
100862031	NA	1.19881228723527	9.78814944354082e-05	0.000447564121342523
14385	Slc37a4	1.19938639845619	0.000144322624076557	0.000617626295036489
320560	Dennd5b	1.20040733865226	0.0011851048891366	0.00375014155103547
70231	Gorasp2	1.20056229420049	1.75536879073424e-07	3.28801987342287e-06
68521	Entrep3	1.20121872191518	0.00549210794961977	0.0143473665861895
50759	Fbxo16	1.20136461338764	0.0164949317163459	0.0268372193426258
114584	Clic1	1.20149380513865	3.51977427806541e-05	0.000190595436965389
12497	Entpd6	1.20356399858103	0.000124199623484453	0.000546040369893879
78416	Rnase6	1.20435756943158	0.00175674705405714	0.00527703671333102
69812	Abhd11os	1.20466242129163	0.00613929915671623	0.0158116186658192
100503730	Gm19860	1.20479166886046	0.0121459888595503	0.0202128233660126
216724	Rufy1	1.20522463083514	7.73964026239492e-05	0.000367818994040272
654424	Mccc1os	1.20569610523032	0.0273096138503266	0.0426922808488455
100271841	Uckl1os	1.20585916686696	0.000441803990877324	0.0016076838489831
18476	Pafah1b3	1.20627321828127	0.021571117732824	0.0343055242165257
100504616	Gm15910	1.20684114201571	0.00468847663834467	0.0124526635936255
100502985	Gm10814	1.20689869810773	4.36714623467116e-05	0.00022667600284645
109042	Cavin3	1.20718440225593	0.0205643493695632	0.0328582276023139
381404	Pabpc1l	1.20808369319086	0.00263853491671133	0.00752021188142798
434178	Zfp141	1.20809824066263	3.30976664498974e-05	0.000181232050962945
77532	Jrkl	1.20877970374828	5.04057692106265e-05	0.00025535478124429
14252	Flot2	1.20957612038539	0.000379347573842824	0.0014106290476774
73390	Msl3l2	1.21052313299896	2.76429014996705e-05	0.000156131841201069
73683	Atg16l2	1.21063679007518	0.000135659759657392	0.000587585116769445
228993	Slc17a9	1.21078534569416	0.00942218535061916	0.0195994831598425
20911	Stxbp2	1.21146908830053	0.000119747803816611	0.000529551832074793
13543	Dvl2	1.21167171089717	1.24940283263625e-05	8.16482798466472e-05
100124351	Traj38	1.21213482218511	0.00174573996473966	0.00524629218284599
56218	Patz1	1.21230995231881	0.000249776838842221	0.000989459947951135
76701	Ctrc	1.21351583459974	0.00119202847891988	0.00376985594933249
73172	Exo5	1.21365799360763	7.5924447849524e-05	0.000362127002236964
16475	Ajuba	1.21372861410471	0.00438137820725864	0.011749529185504
69179	Stimate	1.21453597872286	0.00209227758087364	0.0061271428047155
73451	Zfp763	1.21457438630712	0.00472465415046266	0.0125322002748624
66161	Pop4	1.21500708217149	0.00148724588522241	0.00457260813511989
259301	Leap2	1.21668413892091	0.000417085166564182	0.00153023187662634
622208	Gm6297	1.21679482474792	0.000161560789184862	0.000678560720088576
23922	Jtb	1.21710674101425	8.79571719275112e-05	0.000409627823135337
234479	Gm4890	1.21749770246325	0.00919361262933509	0.0195994831598425
19339	Rab3a	1.21764952558218	6.566211475847e-06	4.86938776813221e-05
66460	Sys1	1.21808073133702	4.67971759717291e-06	3.70384521181021e-05
30791	Slc39a1	1.21856689131228	6.83316650460158e-07	8.53986728361081e-06
72039	Mccc1	1.21966665138654	0.000252404745619067	0.000997108805404158
12794	Cnih2	1.21971870352726	0.0108622962981409	0.0195994831598425
56748	Nfu1	1.21977610122035	1.2505071711762e-07	2.5631624740119e-06
54712	Plxnc1	1.21980623822033	1.55085352394124e-08	6.83154747604519e-07
383766	Tldc2	1.22013157507222	0.00133150392954629	0.00414773012047434
381269	Mreg	1.22064719560368	7.19712256072509e-06	5.20531706088519e-05
101502	Hsd3b7	1.22073322204257	0.000286221404768824	0.00110830767348794
100502610	NA	1.22182780279073	0.00568631021719594	0.0147808172717261
54397	Ppt2	1.22207443696041	8.78713374588065e-05	0.000409298214360394
56088	Psmg1	1.22284951438883	0.003494344665275	0.00962432039496445
320184	Lrrc58	1.22288594026861	6.12851861747065e-06	4.60256997801146e-05
219022	Ttc5	1.22292666154368	1.97227388308987e-06	1.89147607157726e-05
74154	Unkl	1.22355072312616	5.44307837412714e-09	3.60614894744485e-07
74645	Tent5c	1.22369124578221	2.64893686216698e-06	2.3974510481797e-05
56321	Aatf	1.22421143276342	0.00183843038228848	0.0054872281309267
546143	Pierce2	1.22430638616127	0.00247049997865895	0.00709036102639615
67620	Lrp2bp	1.22440316803577	0.00187808805664815	0.00558657713600088
68328	Rab13	1.22458809723378	0.000309256720344145	0.00118267741694576
381549	Zfp69	1.22494818489118	4.55129462838823e-05	0.000234190906294895
27212	Snord35b	1.22495650866062	0.017937741566813	0.0289834063399566
11596	Ager	1.22505028455974	0.000194222769355915	0.000795836069399127
110355	Grk2	1.22555497509723	0.000195685057674116	0.000800741370449384
268417	Zkscan17	1.22594650717768	0.00207268843814863	0.00607566857856358
225870	Rin1	1.22613944331559	0.00283955297725343	0.00802664694422996
12193	Zfp36l2	1.22651430720533	0.00546556487089973	0.0142862653997099
100042498	Mir22hg	1.22684661894648	2.04716502638758e-08	7.94855689316973e-07
56696	Gpr132	1.22712940037213	0.00374944374777617	0.010227431916982
56373	Cpb2	1.22781606661217	0.0301521993910619	0.0467354791702122
223669	Zfp7	1.22798193809055	9.23836132293655e-05	0.0004265875338024
56458	Foxo1	1.22819604779235	4.96004173030134e-06	3.8730617527536e-05
329384	Ptrh1	1.22865135284066	0.00163737071097896	0.00495955628593526
68170	Iftap	1.23038959142663	0.00497599138784634	0.013144374568012
240058	Cpne5	1.23221326545756	0.0131407038825998	0.0217205613832744
52245	Commd2	1.23318172134411	0.0061707999539491	0.0158837173925923
16558	Kif16b	1.23327176137864	1.64366548470437e-06	1.64033058229932e-05
231452	Sdad1	1.23353875775251	3.2023407100387e-07	4.97066922662146e-06
320590	Svopl	1.23387505672572	0.0217111714846432	0.0345060481715174
101148	Bmt2	1.23446777121741	5.81297648203636e-05	0.000287884270782191
70351	Ppp4r1	1.23468527781748	5.68865353734529e-07	7.50179109614302e-06
217166	Nr1d1	1.23512960735909	0.00354993544056493	0.00974976711187491
666794	Rbm24	1.23594438127099	0.0231016092568361	0.0365640949214738
77591	Ddx10	1.23637621898929	1.41691159456156e-05	9.04208505014998e-05
58887	Repin1	1.23702426505395	5.16767893875301e-06	4.00285208575148e-05
83435	Plekha3	1.23705972585889	6.98384707494915e-05	0.000337267199093893
54418	Fmn2	1.23799145039947	0.00601484682932513	0.0155323061258174
67492	Zfand4	1.23879566114634	2.76999992342e-07	4.50243761801135e-06
229595	Adamtsl4	1.23908918856137	0.000184039507467018	0.000759491310878541
60504	Il21r	1.23982682142979	0.00534764609224919	0.014010379134494
235907	Zfp65	1.23998084589811	5.25827676669068e-05	0.000264394453448845
433855	AI506816	1.24190998817412	0.000268932766557418	0.00105215541417361
56468	Socs5	1.24290892675457	0.000357517179941604	0.00133860854575463
240667	Sec31b	1.24373904197182	0.000599037099374053	0.00208787244471498
18190	Nrxn2	1.24403905378712	0.018377034201153	0.0296297925225803
67460	Decr1	1.24476811866091	0.00124996641864344	0.00392613397576679
18099	Nlk	1.24505139376153	2.93151222808501e-06	2.57599647097066e-05
238690	Zfp458	1.24567786307311	0.00362551197879174	0.00992624056326993
237038	Nox1	1.24583114407515	0.0131754298563972	0.0217713404710007
67841	Atg3	1.24662516212604	2.3112915104858e-06	2.14837865812221e-05
80718	Rab27b	1.24759511653282	0.000827393447505279	0.00275449859257055
117167	Steap4	1.24796307673773	0.00772674852255616	0.0194071987888877
622334	Gm12900	1.24874918145819	0.0151257210574288	0.0247592129980641
791088	Tmem147os	1.24878461230602	8.97631562271725e-05	0.000416895561021586
77862	Thyn1	1.24961897835535	0.000189055773393476	0.000777477207604975
330836	Slc7a6	1.25011080911975	9.36477693075963e-05	0.000431618233340878
320473	Heatr5b	1.25029850347531	1.43154058045628e-05	9.10977322318453e-05
226519	Lamc1	1.25082489324326	6.56492814690934e-05	0.000320107969330551
20613	Snai1	1.25116343848374	0.00555597397936638	0.0144905303507532
20317	Serpinf1	1.25140114875412	0.00316663938285956	0.00883635439288911
70556	Slc25a33	1.25144893304998	0.000497586020294806	0.00178046912937652
68644	Abhd14a	1.25168387868868	0.0232448875067689	0.0367694562650723
66237	Atp6v1g2	1.25186135161876	0.00055571884193521	0.00195925313334506
100043823	Gm4673	1.25415361258508	9.21269342540878e-06	6.35350912482073e-05
233199	Mybpc2	1.25435456125921	0.000715557855072481	0.00243193034175503
20615	Snapin	1.25482115525498	4.96545122164876e-05	0.000252191587242973
69550	Bst2	1.25500282460873	8.95754211045167e-05	0.000416237026876331
67708	Pcnx4	1.25525705919268	0.0063403326708893	0.0162600397869504
13819	Epas1	1.25564739104527	0.00767943250439446	0.0192990564990233
71339	5430400D12Rik	1.25605315999024	0.00541991552495438	0.0141860443039999
338363	Tmem241	1.25619474121495	5.97806558153217e-06	4.50951552707363e-05
75758	9130401M01Rik	1.25625671516011	0.000822290154292717	0.00274019422554215
19377	Rai1	1.25640291252228	0.000136989502458162	0.000591835588509041
99526	Usp53	1.25724841495273	0.000676755863518115	0.00232065955268216
100038618	Gm10847	1.25731906878909	0.00328484287138769	0.00912963947248654
78885	Coro7	1.25750692964848	4.6064454131651e-06	3.65756879592212e-05
268515	Bahcc1	1.25766482376034	0.00190348361996537	0.00564913532507522
22689	Zfp27	1.25785921131595	0.000245762011356579	0.000975652418681427
72345	Amer1	1.25862951067619	0.000277370655192498	0.00107988211394885
236690	Nyx	1.26007237751499	0.00110202325768559	0.00352116184259704
12482	Ms4a1	1.26077629256471	0.000574129990503316	0.00201345535637286
56524	Pals2	1.26174386602844	9.85112828484913e-07	1.1137429935687e-05
269881	Map3k10	1.26369257356829	0.000296611187985967	0.00114057660982889
57869	Adck2	1.26412130901337	7.81597894598204e-06	5.57560345860488e-05
106557	Ldhal6b	1.26479419862743	0.0103290818448747	0.0195994831598425
74396	4933407K13Rik	1.26622452336804	0.00062168234111681	0.00215601688773941
234836	Il17c	1.26711120945424	0.000162424494275514	0.000681150336354605
12569	Cdk5r1	1.26749041719731	3.53401509845628e-07	5.32728765174394e-06
17035	Lxn	1.26761197539843	0.00308386377602612	0.00863284927063693
54152	Dnal4	1.26794691163809	0.00480627769357176	0.0127245101727632
57432	Zc3h8	1.26834135665936	0.000384740699056529	0.00142814360279396
213391	Rassf4	1.26886725489839	0.00014105807593691	0.000606520716008428
12014	Bach2	1.26905858695534	0.00894016162702707	0.0195994831598425
218756	Slc4a7	1.26953706380916	9.47932251736104e-07	1.07874238434532e-05
64295	Tmub1	1.26985424165341	0.000194694750700419	0.000797289231473057
631323	Gm12250	1.27087605226178	0.000788739467865405	0.0026419953163808
83396	Glis2	1.27105353380203	0.000344020844353443	0.00129521298361023
217946	Cdca7l	1.27165377061286	9.17252513355238e-06	6.33384300317124e-05
76367	Trp53rkb	1.27213013821907	0.000891374414624894	0.00293052681929236
329584	Slc2a4rg-ps	1.27267399782613	1.1139790688701e-05	7.42079341000501e-05
108075	Ltbp4	1.27308071019029	0.000553888933705007	0.00195508406872317
18214	Ddr2	1.27382788886586	0.00530756567586915	0.0139214753430272
14466	Gba1	1.27456867083339	2.32033681185651e-07	3.97381437992741e-06
227736	Cfap157	1.27603880881632	0.0142704681832759	0.0234581501604726
319710	Frmd6	1.27616076610996	0.00311833654224366	0.00872036926449639
12481	Cd2	1.27678233635348	0.00355476965475901	0.00976107137267077
12568	Cdk5	1.27720246638922	1.11034028988188e-06	1.22128444915823e-05
319734	Cacna2d4	1.27838618309783	0.000666926554865243	0.00229157987796238
233805	Dcun1d3	1.27847359428243	2.6055405249082e-07	4.32085994509852e-06
19057	Ppp3cc	1.27850839906262	8.93639656435476e-07	1.04075037854715e-05
76889	Coq8b	1.27863021480357	0.000117719142252835	0.000522365480373845
70377	Derl3	1.28027898019554	0.00012626227222209	0.000553765095485588
321000	Lrif1	1.28053211821142	0.00224862126913702	0.00652592391605713
12053	Bcl6	1.28085852684078	0.000641985435553671	0.00221765660306472
74238	Mterf2	1.28121209283809	0.000524920319120538	0.00186518621432568
100502925	NA	1.28159661046823	0.00186039868361378	0.00554289659487474
58244	Stx6	1.28167327409869	5.40650976779534e-05	0.000270913585875571
53376	Usp2	1.28173052471161	3.59174900664724e-05	0.000193716410564225
100504360	D730003I15Rik	1.28207969552537	0.00173420591249334	0.0052190497084745
108154	Adamts6	1.28214853279597	7.02304703464976e-05	0.000338512784590702
228839	Tgif2	1.28280932847814	3.18680198509532e-06	2.7619289270697e-05
72136	Chst14	1.28357673469984	0.0082038020319787	0.0195994831598425
19668	Rbpjl	1.28461545442939	0.000129218601800231	0.000564907894214007
67171	Dram2	1.28497717103473	3.69067420927723e-06	3.07130539907978e-05
18439	P2rx7	1.28674309669776	0.000292663770602691	0.00112843078751745
66211	Rpl3l	1.28687954918031	0.00344714532303683	0.00951940283832736
17151	Ccndbp1	1.28795059644212	1.15015456412424e-09	1.52507912926376e-07
109815	Selenos	1.28807183543649	0.000463350182716668	0.00167443087568891
319996	Golm2	1.28810044187405	0.0103182609242352	0.0195994831598425
100040462	Mndal	1.28906741288917	9.271943001523e-06	6.37980098325047e-05
56360	Acot9	1.28942340088946	8.13244530609989e-07	9.73153708638869e-06
30843	Fbxl12	1.28976157071229	1.36315119022265e-06	1.43323350866776e-05
78038	Mccc2	1.29001302684422	0.01101644562642	0.0195994831598425
20170	Hps6	1.29032170009954	1.14636892901802e-05	7.6030163791559e-05
56515	Rnf138	1.29214038334765	3.36134342648362e-05	0.000183670995151585
241944	Zfp267	1.29298513505431	0.00293239130204867	0.00825730037281193
68556	Uckl1	1.29372658352156	5.16323778844537e-07	6.9678073412193e-06
227449	Zcchc2	1.29407213761267	1.48949741317891e-06	1.52651018826507e-05
66505	Zmynd11	1.29417369646006	2.59704367744794e-09	2.37660101378309e-07
74568	Mlkl	1.29445607277065	0.000167014319127959	0.000697921614326384
66257	Nicn1	1.29458033568334	0.000820923476742241	0.00273664653187506
74754	Dhcr24	1.29467444705359	1.52942329664514e-05	9.60342734279049e-05
50874	Tmod4	1.29469336497697	0.000909661865162496	0.00298163287907037
11768	Ap1m2	1.29470165242046	0.0107737940366558	0.0195994831598425
69181	Dyrk2	1.29534704424763	0.000270240561498905	0.00105651153926622
100503384	Gm19665	1.29535359864938	0.028457954997262	0.0443065107905472
106639	Vmac	1.29575262949235	2.87726726547184e-05	0.000161506086345021
100502914	Gm19451	1.29583061966238	0.0267540231167852	0.0418839694885724
21687	Tek	1.29661083208199	0.0209295022608037	0.033394560405447
16974	Lrp6	1.29704262908338	4.03062300784345e-05	0.000212220656199491
102371	Myzap	1.29794927828364	0.000494546563300264	0.00177138653715575
270118	Maml2	1.29817793497715	0.00515092268236016	0.0135550859395688
171167	Fut10	1.29852324159632	0.000196546222010324	0.000803660262978574
106073	Mfsd5	1.29870678961865	2.15945379642015e-06	2.03437763372282e-05
239570	Ttc38	1.29945647670753	8.08182073375075e-06	5.71898902177239e-05
13537	Dusp2	1.29960125972835	0.00314808026219739	0.00878817516909027
66059	Krtcap2	1.30096626293673	3.37049769338449e-07	5.15223604097285e-06
78286	Nav2	1.30128542290232	0.0121178823228617	0.0201685195133532
216565	Ehbp1	1.30152888822885	0.00190111730734103	0.00564272876446673
654801	Zfp784	1.30341240942594	0.000886031536289756	0.00291613600445862
65945	Clstn1	1.30413877305366	0.000184464204374959	0.000761012843155282
72729	Cdc42se2	1.30461903150883	1.75911983273686e-05	0.000107489024132093
93671	Cd163	1.30469405458336	0.0273849954482132	0.0428002755196657
66902	Mtap	1.30490140563915	0.00547846793490786	0.0143186152517416
72181	Nsun4	1.30497757604924	0.000352134485452468	0.0013204557367705
79233	Zfp319	1.30498734499422	4.22883524576664e-06	3.41866487640367e-05
18124	Nr4a3	1.30521623469196	0.00237754750351682	0.00685035127722715
272382	Spib	1.30595080968793	0.00271132556556597	0.00769861236382338
76156	Fam131b	1.30614391639228	0.00715440493407256	0.0181372606756047
434025	Igkv9-120	1.30631827469679	0.028800712051598	0.0448119162382861
16429	Itln1	1.30682564370899	0.000554117361412308	0.00195551702515227
330050	Fam185a	1.30861706570059	9.07024340741857e-05	0.000420395882623174
100529079	5830418P13Rik	1.30891908589272	0.0307869435619044	0.0476622430547391
66799	Ube2w	1.30908486296736	3.23315673299245e-05	0.000177990615446631
619309	Muc3a	1.31006965185334	0.0273941408769075	0.0428096455205536
214804	Syde2	1.31109803930515	0.00436391920112061	0.0117107977850767
434377	Zfp560	1.31120027876525	0.000487983623333688	0.00175134119880976
11544	Adprh	1.31142742025002	1.52092446865688e-06	1.54995148607519e-05
17973	Nck1	1.31173164741111	1.97111553391119e-07	3.53616825717309e-06
67457	Frmd8	1.31184734581239	1.06125886867416e-05	7.13216982181079e-05
13844	Ephb2	1.31330843603439	0.000729345929860039	0.00247374677091521
19419	Rasgrp1	1.31437702076051	0.00173478128233898	0.00521913000583254
319689	NA	1.31478462011417	0.000178665685203095	0.000739447945505545
320893	6430562O15Rik	1.31511530083553	0.00457820068205555	0.0122110810929919
666752	Gm8273	1.31513215583671	0.0180058197821065	0.0290882177756701
320720	Fastkd1	1.31574238629104	0.000143551800424134	0.000614908492313243
414076	BC051537	1.31578372476541	0.023483575577973	0.0371189357739883
107767	Scamp1	1.31613468383012	0.000137393724880213	0.000593110554085024
72723	Zfp74	1.31705296834681	0.000870220169923734	0.0028724452269076
12662	Chm	1.31819186708042	4.0738886181069e-06	3.32205876842266e-05
73692	Cplane1	1.31906270075258	0.00340359228678961	0.00941251879961894
433323	Sgpp2	1.31939429474008	1.215084613443e-05	7.98278576474915e-05
20728	Spic	1.32088926024844	0.00764135261047057	0.019215980813376
21885	Tle1	1.32101196747657	3.42044492444153e-05	0.000186301147497788
246278	Cd207	1.32123886182169	0.00970150862525364	0.0195994831598425
20509	Slc19a1	1.32135117525184	0.000186185743233411	0.000767416183703498
108655	Foxp1	1.32304137105176	0.000496678934917435	0.00177785286080877
17425	Foxk1	1.32358120424888	2.43951047474461e-07	4.11555913561177e-06
100121	Tdrd7	1.32394390103492	3.21400501170979e-06	2.77312514962732e-05
212139	Cc2d1a	1.32481232843564	0.000575931011976436	0.00201794881713389
213043	Aox2	1.32688569161714	0.00216227634823888	0.00630090156200112
67307	Pbld2	1.32758677988547	0.0161788223264172	0.0263560424364476
20148	Dhrs3	1.32804853974022	0.00552490350808106	0.0144177966822981
239719	Mrtfb	1.32830333445975	8.00897274497754e-06	5.68218942308673e-05
232223	Txnrd3	1.32840628311407	0.00354485421441974	0.00973679562341729
72278	Ccpg1	1.32847064731194	1.11860482439143e-07	2.37334586433525e-06
72023	Cyb561d1	1.32871389987665	1.7805653988632e-06	1.74960184293937e-05
18515	Pbx2	1.32874418108523	4.3451891889161e-05	0.00022589498271911
213948	Atg9b	1.32928698349062	0.0245319808580605	0.0386479659019955
72129	Pex13	1.32949573492316	0.000192410566571725	0.000789720143287967
19027	Sypl1	1.33041229088107	1.99733393254216e-05	0.00011949271175999
84004	Mcam	1.33054549542471	2.18767280236531e-05	0.000128309795199583
224093	Fam43a	1.33116198045404	0.000356688627591317	0.00133587435707653
20163	Rsu1	1.33164950698257	4.01989819973676e-05	0.000211738010020631
93706	Pcdhgc3	1.33232511248988	0.00532216295465427	0.0139557228118233
75373	4930597O21Rik	1.33303951867308	0.00124294559207358	0.00390588718313883
66821	Bcs1l	1.33322032868743	1.74655282720299e-05	0.000106865284310108
237433	Gm4925	1.33336127980133	0.0171497915680039	0.0278044729794069
735261	Mir684-2	1.33425353856035	0.00510347236187709	0.0134458390193348
26390	Mapkbp1	1.33445546075793	0.0119325927292245	0.0198808274252187
12478	Cd19	1.33485784845684	0.00694445480420268	0.0176511116733774
100502942	Gm4814	1.33487216456264	0.00469319119417743	0.0124615321870407
474156	Zbtb9	1.33542476875326	4.07011925876737e-05	0.000213927231355711
320717	Pptc7	1.33591023523927	3.51705954840426e-05	0.000190532512390032
100043761	Gm14399	1.33678697135479	0.0258993042773057	0.0406371776326573
93840	Vangl2	1.33822835132573	0.0198693348339097	0.0318431895424749
17295	Met	1.33889199169927	6.42950274723739e-06	4.79093070476445e-05
18749	Prkacb	1.33923269328972	2.48406417943282e-07	4.16755434153115e-06
19054	Ppp2r3d	1.33947750176432	0.000276838986711638	0.00107812105170305
77976	Nuak1	1.33983391356994	0.00765323365475254	0.0192403327631597
233056	Zfp790	1.34008329931189	0.00011396327869124	0.000508104978928676
217265	Abca5	1.34029122117922	0.0314653082242704	0.0486348733068383
59092	Pcbp4	1.34049229469461	0.024915078300731	0.0391926980283503
170826	Ppargc1b	1.34085700989061	0.00113148612947086	0.00360354599401084
243910	Nfkbid	1.34132739160479	0.00192058740728632	0.00569367857140432
75089	Bltp3b	1.34158162503137	2.64022918041197e-05	0.000149981806959369
320226	Ccdc171	1.34226590220142	0.000998988941534861	0.00323579078083375
109032	Sp110	1.34248909404366	8.98171928411546e-06	6.22581352774736e-05
223513	Abra	1.34275024921562	0.00632969907160452	0.0162388985338059
66614	Gpatch4	1.34288879433726	0.00119446725273429	0.00377668979316719
17161	Maoa	1.34417410840538	0.000134133037394912	0.000581992628249729
228413	Prrg4	1.34438937225495	0.000999914701656294	0.0032384034409338
17001	Ltc4s	1.34527524672977	0.00586763100141795	0.015195459074563
279029	Stkld1	1.34552208845924	0.000574279992779458	0.00201372157447464
100503387	Gm19667	1.34820810221004	0.000143041838674548	0.000613207276551348
100040667	NA	1.34830318157549	0.0025447409841866	0.00727730589322471
671650	Gm20783	1.34835126133149	6.47754603671058e-05	0.000316683540242638
16500	Kcnb1	1.34846233972717	0.000810956072400645	0.00270707136966066
68703	Rere	1.34919271269784	4.74111861678541e-06	3.74263325255913e-05
229541	Dennd4b	1.34999463246846	0.000114228642148124	0.000509037590579417
212281	Zfp729a	1.35051333090601	7.51462210748224e-06	5.40158649262667e-05
73397	1700055C04Rik	1.35056338246308	0.0236129335858581	0.0372930398006879
100502928	9430032J07Rik	1.35068249556625	0.00994537318070274	0.0195994831598425
110417	Pigh	1.35085499520154	4.58353814649935e-06	3.64257261063468e-05
74653	Pomk	1.35149880333176	0.00160602075172134	0.00487889027136329
69553	Ripor3	1.35437314263389	0.00196796957649358	0.00581574917032936
26405	Map3k2	1.35460184872265	0.000141408559687809	0.000607643200593668
67510	Tvp23b	1.35492437152104	0.00196898085043416	0.00581747260940864
217340	Rnf157	1.35565529458305	0.000175517981089309	0.000728528284671097
226844	Flvcr1	1.35748080345141	0.00631331864718917	0.0162029922107606
20737	Spn	1.35752264306955	0.0117172795202793	0.0195994831598425
104009	Qsox1	1.35763314749903	1.14228227277852e-06	1.24733185583959e-05
19374	Rag2	1.35791317713659	0.00545092105737354	0.0142534715622816
67490	Ufl1	1.35793253510378	0.00100638207966432	0.00325430797658495
11540	Adora2a	1.35842104080238	0.00509303092343061	0.0134222328583264
13713	Elk3	1.35855882585142	0.000277950318457809	0.00108136440099697
434437	Amt	1.35890025495065	0.00565972458167362	0.0147176616002481
625421	C230062I16Rik	1.35898222219664	0.0107888845554902	0.0195994831598425
56430	Clip1	1.35943860133045	1.16278660138187e-07	2.44419002621484e-06
67621	Bend5	1.35961321194506	0.00136269442011193	0.0042317952061497
13185	Vps26c	1.36027165223264	2.82624502389433e-07	4.56414221654331e-06
624866	Lekr1	1.36038894945526	0.0014758708706865	0.00454123110997266
385674	Zfp174	1.36064487099199	0.000428369012367379	0.0015642404120829
629845	Ighv6-3	1.36081884539865	0.0225871388127749	0.0357998510492424
21827	Thbs3	1.36168216603412	0.00717819373988162	0.0181890851814509
71176	Fbxo24	1.36226733951686	0.0123226994316378	0.0204855617102829
67169	Nradd	1.36234540458987	0.000187461816904156	0.000772090426070321
225362	Reep2	1.36240124196036	0.000856150667815812	0.00283357513401924
75541	Nat8f4	1.36259932318416	0.0323971560752222	0.0499473767637678
73884	Zdbf2	1.36266997905164	0.01395850455911	0.0229828675962956
11656	Alas2	1.36321513899447	1.88683705763465e-07	3.43945971760242e-06
12039	Bckdha	1.36463084732603	9.64919177923796e-05	0.000442251911244365
116873	Stim2	1.36528549209866	2.43621153243452e-06	2.24377476245469e-05
56743	Lat2	1.36680972469998	0.000306396127069723	0.0011740505198968
229524	Msto1	1.36687483671934	0.00187727676611388	0.00558498869080489
22648	Zfp11	1.36702511165568	0.00056519496253105	0.00198545093532783
54135	Lsr	1.36743814808853	2.15157254249539e-05	0.000126629688463582
208967	Thnsl1	1.36753136454876	0.0100781617058059	0.0195994831598425
208228	Mob3a	1.36783136686499	3.81654166298256e-07	5.61612267775869e-06
17540	Irag1	1.36898272035904	0.00617178842594396	0.0158841949989881
105559	Mbnl2	1.36920860707593	2.25499230991499e-10	8.23251941300165e-08
66234	Msmo1	1.36955811806501	0.000117955328599116	0.000523157290469218
320116	Fndc9	1.37021640517851	0.000465133934080125	0.00167929491169619
241075	Plekhm3	1.37039038149846	4.92347730382253e-08	1.3838178866659e-06
76071	Jakmip1	1.37046070471066	0.00427282345497916	0.0114992641531715
68515	Myadml2	1.37169068185543	0.00112288332150734	0.00357866390657223
224105	Pak2	1.37180945673015	3.43513538811185e-10	8.97726391475885e-08
329514	Il1bos	1.37199299415724	0.000929043186893804	0.0030378243336174
320950	9330104G04Rik	1.37252807772942	0.00497280710788795	0.013137283987747
66054	Cndp2	1.37309656423526	2.63550622760613e-05	0.000149760451097861
74855	Fam228a	1.37337979166305	0.00151013718580544	0.00463093970134333
74091	Npl	1.37347676923338	0.000870118367316884	0.0028724452269076
14924	Magi1	1.37363118278428	1.28498314314103e-08	6.15953383552558e-07
269514	Fbxl4	1.37401908562793	0.000149766505080844	0.000637011555804737
26930	Ppnr	1.37464615735724	0.000961649877536455	0.00313276783190259
57080	Gtf2ird1	1.37478894888891	0.0168595748112933	0.0273764119844749
56737	Alg2	1.37495777304031	0.00102287022353553	0.00330094868267301
226123	Morn4	1.37550649528688	0.013742960473681	0.0226595439647037
414093	A830082N09Rik	1.37659242378858	0.00133980512724706	0.00416928824747513
320706	Soga1	1.37763171470374	0.000176627870214116	0.0007323522325781
74747	Ddit4	1.37783176900475	6.04547925544958e-07	7.84670872415779e-06
69930	Zfp715	1.37796914287103	4.27317872554377e-05	0.000222747841544983
67226	Tmem19	1.37839769404977	0.00049907022162616	0.0017850019151964
70511	Eef2kmt	1.37953542164999	0.000343842013388968	0.00129471904709044
14102	Fas	1.37983569953207	2.86861480785278e-07	4.62158161604213e-06
414068	Bach2os	1.38219160667768	0.0259373023825901	0.0406897513106156
19299	Abcd3	1.38227290157209	0.00107276205116739	0.00343949507947132
227059	Slc39a10	1.38269579161198	2.74148021347686e-06	2.45343071195547e-05
26568	Slc27a3	1.38310442921017	0.0161609375949472	0.0263347996218641
16706	Ksr1	1.38435213334413	9.59061097536108e-06	6.54768188142022e-05
66358	Adprm	1.38437569755411	9.99046406722051e-05	0.000455206744145828
11977	Atp7a	1.38448974549821	9.72266349109649e-06	6.62151248224153e-05
66405	Mcts2	1.38452325468936	0.000139058653795801	0.000599345885111969
75458	Cklf	1.38465920318798	0.000298330834509021	0.00114659769382909
68066	Slc25a39	1.38570570045837	3.00133094357575e-05	0.000167329587108606
100504375	Gm15880	1.38603741673489	0.00137914792813859	0.00427751472542264
16491	Kcna3	1.38652390475277	0.000784489894473288	0.00262964994532427
108755	Lyrm2	1.38699803346318	4.41442242534561e-05	0.000228663211546538
18759	Prkci	1.38703403563881	0.000341518246920733	0.00128793179312593
66349	Dmac2	1.38709706142498	1.39197143632185e-06	1.45509198722275e-05
21339	Taf1a	1.38718480678234	3.69088761885594e-05	0.000197753835528628
18744	Pja1	1.38845548375674	0.000150290363797086	0.000638596659697329
72536	Tagap	1.38853682702107	0.000764587829645679	0.002575378934433
100504223	NA	1.38878655590576	0.00530475015675402	0.0139167764971446
84113	Ptov1	1.38988855776299	4.90338205810263e-06	3.84282067350551e-05
70333	Polr1g	1.38993242811879	0.000120715189295874	0.000533195770816999
66408	Aptx	1.39028404373397	2.6936626525592e-06	2.42501017667792e-05
107022	Gramd2b	1.39087013864417	1.18813093784114e-05	7.82651739204661e-05
215705	Arrdc1	1.39107679168975	1.9955508312169e-06	1.90908398597832e-05
211429	Pla2g4b	1.39133167911833	0.00822362403175262	0.0195994831598425
72713	Angptl1	1.39192177600185	0.00445622840396023	0.0119243705613109
623661	Lipt1	1.39260050275985	0.00221142968838476	0.00642897074559947
229877	Rap1gds1	1.39263548834442	4.70794007370488e-07	6.5678447381074e-06
225266	Klhl14	1.39268205395669	0.00318403046985252	0.00887850252796979
232943	Klc3	1.39282242928256	0.0145079827802465	0.0238140152182823
80884	Maged2	1.39304373061062	0.0011953202320163	0.00377894714272082
66071	Ethe1	1.39375237645868	6.85466116651471e-06	5.0175824358929e-05
56198	Heyl	1.39390822218634	0.0278377419888377	0.0434080315269431
20768	Sephs2	1.39461225399099	7.8255676784799e-10	1.26953338933188e-07
17132	Maf	1.39534049540305	4.17991992908816e-05	0.000218641346714179
13180	Pcbd1	1.39554335820525	0.0169499139966322	0.0275066702002905
69556	Bod1	1.39604805138236	0.00134318433049136	0.00417803399636947
15284	Hlx	1.39674983639654	0.000222726327494241	0.000896811682217181
259148	Or2t29	1.39693670845845	0.0189623379642947	0.0304920946356388
14718	Got1	1.39774926601324	3.33205510405932e-05	0.00018225382506184
12142	Prdm1	1.39791926821715	0.0213853920820034	0.0340420271404926
629884	Ighv1-26	1.40025840314712	0.00484693436518411	0.0128246523667581
319934	Sbf2	1.40083988546089	0.000225021214331732	0.000904043101895363
76927	Tsacc	1.40097000138429	0.0119099118516131	0.019845472025933
68750	Rreb1	1.40197805248981	0.000143460450505587	0.00061461405805349
232089	Elmod3	1.40312472565651	0.00017859006421615	0.000739247541171299
407831	Tmem204	1.40369765893531	0.000841466800286777	0.00279245740720321
11910	Atf3	1.40393501442095	4.70579813079007e-05	0.000241010821874545
236193	Zfp709	1.40411998398927	0.000124597390498016	0.000547346448415318
70615	Ankrd24	1.40483210638288	0.000655877400868903	0.00225846850097756
94047	Tmem121b	1.40501882873427	0.00209340767238657	0.00612954666673212
14182	Fgfr1	1.40519195632722	0.00140451141108333	0.00434504972268412
66323	1700001K19Rik	1.40591543488436	1.03167584562348e-05	6.96297934149504e-05
19364	Rad51d	1.40606764405572	9.34978541017023e-06	6.41549653276992e-05
104111	Adcy3	1.40622088986167	4.20556655120114e-05	0.000219729129748358
18197	Nsg2	1.40635978356839	0.00135120940733914	0.00419900760142584
16842	Lef1	1.40763675270787	0.0108987496756839	0.0195994831598425
213811	BC002059	1.40776693340112	0.000978356179991626	0.00317956984526993
108897	Aif1l	1.40841014694952	0.0201473096129636	0.0322430505782686
66626	Cdip1	1.40913248857139	1.52328424374291e-07	2.99142647837344e-06
100037260	9430060I03Rik	1.40952987731247	0.010235445447085	0.0195994831598425
66248	Alg5	1.40973445442289	0.000250750376618254	0.000992304089415773
22791	Dnajc2	1.41006082758484	8.55788585789234e-06	5.98972409493258e-05
18738	Pitpna	1.41159462705504	1.25535682949466e-07	2.56444001168145e-06
101095	Zfp282	1.41185551757257	0.000458610675627271	0.0016595099923943
227327	B3gnt7	1.41223859803669	0.000683069665692771	0.00234083349437194
18222	Numb	1.41245626124954	3.60092196936765e-06	3.02121485845632e-05
17258	Mef2a	1.41250782665231	3.56731040242023e-08	1.12790267021415e-06
14939	Gzmb	1.41258876738925	0.00106579305152582	0.00342199519756883
100041244	Gm3230	1.41297447483605	0.00106939124969765	0.00343192641109134
11705	Amh	1.41352176441788	0.0223937363348342	0.0355194268296416
56791	Ube2l6	1.41386427621845	3.32611574096387e-09	2.78155383765099e-07
56856	Insm2	1.41425118493922	0.000434360403624234	0.0015842030877755
277414	Trp53i11	1.41500478252408	2.53713360116757e-06	2.31943337188474e-05
407788	Tsbp1	1.41602874059623	0.00467595295506501	0.0124233162620733
791341	Gm9990	1.41668690307061	0.0277474088743591	0.0432969816165005
54651	Usp27x	1.41687208206628	0.00858250629765714	0.0195994831598425
767814	AU019990	1.41734630823952	0.014326034875542	0.0235437962197579
78248	Armcx1	1.41773807745758	0.00674395842373397	0.0171929505673638
666528	Zfp541	1.41806286553365	0.0119863191804128	0.0199629982844807
18578	Pde4b	1.41897823771858	2.1649909156741e-05	0.000127254083254988
236848	Tmem185a	1.42042458128561	0.000269726277822054	0.00105480438919793
110524	Dgkq	1.42150391505346	2.52763617018641e-05	0.000144385505400371
12972	Cryz	1.42157809092733	0.00193336008949422	0.00572724729649187
320095	6430550D23Rik	1.42179592517403	0.000261456595239652	0.00102689722572522
99470	Magi3	1.42204136814035	0.00438461399640422	0.0117558867325906
71665	Fuca1	1.42235027375334	1.39552112391571e-06	1.457121345636e-05
70858	4921511I17Rik	1.42235737900277	0.0311358779295311	0.0481667725110551
16136	Igll1	1.42270926902609	0.00512811993463685	0.0135016150056665
69923	Agk	1.42288737300537	0.000146790088729764	0.000627001072070763
100041995	NA	1.42296693836869	0.00103730456833294	0.0033423711751892
619295	Lrp8os2	1.42360793168629	0.000157070142134043	0.000662375390699947
13039	Ctsl	1.42439192553833	2.08011801004865e-05	0.000123413070061367
70989	Jhy	1.42445474563354	0.00616916505733778	0.015881013174217
245282	Apol10a	1.42501400689284	1.06351795398136e-05	7.13712456080476e-05
13982	Esr1	1.42544349606373	0.00220227599013694	0.00640372944644613
12111	Bgn	1.42671313569988	0.0162061910584181	0.0263942993034963
21752	Tert	1.42688929843789	0.00978321311398113	0.0195994831598425
100503866	Gm15558	1.42797848670047	0.00666260450766474	0.0169998993535317
22678	Zfp2	1.42800943185841	0.00962471848452589	0.0195994831598425
230899	Nppa	1.42833833447006	0.0082615147916343	0.0195994831598425
545622	Ptpn3	1.42843627547512	0.0101798465014764	0.0195994831598425
71591	Zfp251	1.42863652851989	0.000155489003963222	0.000656828666259935
319876	Cobll1	1.42888436605435	1.32567789839281e-06	1.40432822075659e-05
68731	Rbfa	1.42925636152648	2.38877219510265e-05	0.000137873092993618
67785	Zmym4	1.42946361457579	1.74025813712406e-07	3.27098726894154e-06
72665	2810039B14Rik	1.42994735669387	0.0259319473666379	0.0406860473057699
81701	Egfl8	1.43044543244149	0.000345125160355548	0.00129901076489454
23912	Rhof	1.43049590599034	3.35362898573535e-07	5.13222309703272e-06
16559	Kif17	1.43051336438635	0.000573749428365526	0.00201248077763915
373864	Col27a1	1.43074542863892	0.000564401801194284	0.00198369023078488
12890	Cplx2	1.43208110238431	0.00957153469397261	0.0195994831598425
72462	Rrp1b	1.43277684881051	2.0909743733266e-06	1.98708365358894e-05
12827	Col4a2	1.43371733471083	0.000894092507659792	0.00293733110911223
219228	Pcdh17	1.43380151779269	0.011305786949287	0.0195994831598425
69774	Ms4a6b	1.43450543730974	0.00278035481767759	0.00787487115357015
14964	H2-D1	1.43476043545634	8.81910876939084e-08	2.02639317527094e-06
13822	Epb41l2	1.43515511726319	8.23616727982315e-09	4.66091966867547e-07
19664	Rbpj	1.43538554596953	3.45197060242291e-06	2.93080983710004e-05
72243	1700012D01Rik	1.43694825914353	0.00912870239811974	0.0195994831598425
212712	Satb2	1.43742083200381	0.0229733676418808	0.0363801875627035
106052	Fbxo4	1.43748862758717	1.88191962596189e-05	0.00011386619215053
20361	Sema7a	1.43802738382496	0.0044486313302643	0.0119052137579021
72114	Zbed3	1.43869853267987	0.0013146094643384	0.00410168415006927
101540	Prkd2	1.43875302214487	0.000115760309022545	0.000515018732840685
19730	Ralgds	1.43910802739703	7.12930050359215e-05	0.000342829544209361
207425	Wdr11	1.44044205408782	9.09470512428454e-07	1.05432644635517e-05
93871	Brwd1	1.44088752653877	0.000172495904085886	0.000717985128957247
66206	1110059E24Rik	1.44100853910672	0.000348544312946337	0.00130842513838791
70661	Sik3	1.44173785940656	3.50099719631814e-06	2.95783658062576e-05
17357	Marcksl1	1.44207260865157	1.39198352954116e-08	6.39066222118232e-07
100039748	Rpl15-ps6	1.44229863286428	0.00143163308204337	0.00442112890999395
18015	Nf1	1.44286763774427	6.20851202534794e-08	1.60705855558983e-06
15242	Hhex	1.44320991176972	5.65710567015872e-06	4.31652091547568e-05
74245	Ctbs	1.44359654611482	0.000109420483236634	0.000490668093365531
14605	Tsc22d3	1.44367542583516	3.40497245311653e-08	1.09131776301007e-06
81910	Rrbp1	1.44398437318421	7.79624168213365e-07	9.43428551552585e-06
70450	Unc13d	1.44666149517848	5.34347052514424e-05	0.000268199788370998
210762	Ppp1r36	1.44701607242139	0.0260700903840038	0.0408815478044565
16398	Itga2	1.44961280021698	0.00602890059422273	0.015564161212992
239667	Dip2b	1.44965656596657	1.90665128319817e-09	1.99311058561705e-07
70266	Kyat1	1.44978451769505	0.0132723326599167	0.0219247996939085
76497	Ppp1r11	1.45016878976602	2.73515252783827e-07	4.483194645649e-06
104349	Zfp119a	1.45038039478524	8.17021552671146e-05	0.000384849718891665
12571	Cdk6	1.45281293358801	0.00440683567982411	0.0118108063250113
24055	Sh3bp2	1.45289001875218	0.000146330555146034	0.000625333043760072
20932	Surf4	1.45393053120694	7.15370678026035e-07	8.84982232957197e-06
100502902	NA	1.45397211686671	0.00496697779283565	0.0131256674216315
227937	Pkp4	1.45472981063478	0.000405388033384961	0.00149275726315809
71617	Armh3	1.45637545718222	0.000149235106603678	0.000635248388783301
18247	Oaz2	1.45687586313413	2.42970138919978e-07	4.10676953091174e-06
230649	Atpaf1	1.45728450534137	0.000246264960188502	0.000977114650067636
27801	Zdhhc8	1.45805293992746	8.68346308074928e-05	0.000405027590020674
16439	Itpr2	1.45887218020027	6.59037128108617e-08	1.66778120157021e-06
104348	Zfp120	1.45971255990575	0.00055084027961714	0.00194558647949503
225187	Ankrd29	1.45984686030858	0.0248261765274068	0.0390706804770347
16400	Itga3	1.46077965526064	0.00237009676886939	0.00683250531195386
21340	Taf1b	1.46102120591257	6.15412897362571e-06	4.61670083837077e-05
384009	Glipr2	1.46288853662801	7.13301281147192e-08	1.75164239859462e-06
17289	Mertk	1.46300530349587	0.00414936922494433	0.011204739807726
12177	Bnip3l	1.46385318764095	2.8046842795279e-09	2.48301348642635e-07
19271	Ptprj	1.46450398546916	3.64300631446502e-06	3.04543992505294e-05
11838	Arc	1.46488680651933	8.46232250032606e-05	0.000396684138041328
78899	4932443L11Rik	1.46635339149152	0.004615536381385	0.0122877523077346
67230	Zfp329	1.46674961743917	0.000127661579694378	0.000559631302340888
228355	Madd	1.46677743804718	7.94258577068328e-08	1.87388488421355e-06
29820	Tnfrsf19	1.46769197561208	0.0242146540851984	0.0381723846285951
330171	Kctd10	1.46807754846797	5.23592407910606e-08	1.42720466173723e-06
19171	Psmb10	1.46830466869828	1.68588711837915e-07	3.20006560766388e-06
114606	Tle6	1.46848421592577	0.0120934785482345	0.0201339224436352
209131	Snx30	1.46887088469715	2.25216551194124e-05	0.000131496469278305
223665	C030006K11Rik	1.46954167716006	2.73989327587842e-05	0.000154914831173496
230738	Zc3h12a	1.46959290062095	3.4981049264066e-06	2.95705833265013e-05
22414	Wnt2b	1.46990012548389	0.0011630935755073	0.0036886488084846
100952	Emilin1	1.47157418043433	0.00171637611361899	0.00516890707945159
13170	Dbp	1.47162682186966	0.000907731144806457	0.00297615686426461
100504140	4930412M03Rik	1.47325845811891	0.000308357893268665	0.00117990415052077
171543	Bmf	1.47331730827742	0.0105110542994325	0.0195994831598425
394436	Ugt1a1	1.47378278841399	0.000371146647210977	0.00138316121274471
18033	Nfkb1	1.47389846696249	5.08281353787498e-05	0.000257063247387242
320292	Rasgef1b	1.47406703984333	6.38035672568019e-05	0.000312509849427396
66662	Fbxl12os	1.47433292117763	0.000298908066670753	0.00114810943245399
15122	Hba-a1	1.47437589267155	0.0196831264104063	0.0315559306735347
140887	Lnx2	1.47444424221683	2.96734488249985e-05	0.000165877142248999
12753	Clock	1.47479993832803	1.64251850280145e-05	0.000101829403256479
22640	Zfp1	1.47523818140567	8.6239095185212e-06	6.02233393637944e-05
100041677	Zfp984	1.47529008876244	0.000352276832738636	0.0013208072888679
100504320	Gm20169	1.47546000463275	0.000894911552672105	0.00293966655669267
78506	Micu3	1.47554712258605	0.0140239253081778	0.0230807960488655
320718	Slc26a9	1.47562317765918	0.0144748074744521	0.0237653009754822
56496	Tspan6	1.47564839807733	0.00117916700555115	0.00373222080399145
26412	Map4k2	1.47582150173335	0.000192916263043612	0.000791437149171671
216971	Fam222b	1.47631674072578	1.75127956391378e-07	3.28488801018721e-06
74347	Meak7	1.47654832452404	4.02433826613035e-05	0.000211930807469786
105651	Ppp1r3e	1.47676909322897	0.0157513522043537	0.0257144866538176
67238	Fam220a	1.47731870465301	8.38501223282818e-07	9.95614886308593e-06
100044193	Gm20939	1.47839375188119	0.00823718410432938	0.0195994831598425
234776	Atmin	1.47879550693571	0.00013727751562005	0.000592703033683455
72575	Mir503hg	1.47897615729293	9.32038468490536e-05	0.000429936753820507
15273	Hivep2	1.47905869339332	0.00164300999841636	0.00497442004533343
16923	Sh2b3	1.48012025099307	1.48809329416508e-07	2.93717412070534e-06
170719	Oxr1	1.48050592114938	2.96335286089937e-08	9.96794151069109e-07
100504046	NA	1.48060917760395	0.000741316284580399	0.00250693483869736
56876	Nsmf	1.48093759525064	1.49279710783901e-05	9.42675013800104e-05
22259	Nr1h3	1.48328913288814	0.00277597567298497	0.00786492680246623
12467	Cct6b	1.48369712455299	0.00281655099809254	0.00796576894663446
21939	Cd40	1.48380105350216	0.00159163389748759	0.00484315021269761
215418	Csrnp1	1.48387983665699	0.000717804897465604	0.00243895728318761
71306	Mfap3l	1.48420124834485	0.000725711297449849	0.00246335798094036
385211	Zfp986	1.48461605688476	0.0184262310020815	0.0297038275448146
20909	Stx4a	1.48542931287687	3.90151391610938e-05	0.000206623629629651
11491	Adam17	1.48645724343254	2.55687945799849e-07	4.25775104592875e-06
213573	Cracr2b	1.48706211455337	9.85864174700691e-05	0.000450203948563171
20908	Stx3	1.48716829207998	9.22334207993502e-07	1.06004694319422e-05
67103	Ptgr1	1.48746622106397	0.000293328375516781	0.00113035189538786
319448	Fndc3a	1.48763148059248	4.07193180173768e-07	5.88556385737028e-06
11990	Atrn	1.48949697988254	1.15053976226679e-07	2.42407133322861e-06
100039741	NA	1.49065003163422	0.00413231383477545	0.0111631207350524
27999	Fam3c	1.49096321480928	1.99745057146194e-08	7.8338685543671e-07
214253	Etnk2	1.49109833683164	0.0261049899974585	0.0409315520445901
17164	Mapkapk2	1.49115765583728	2.92379668170992e-07	4.66022560108428e-06
193043	Zfp3	1.49120563093299	0.000377822744744331	0.00140553577599318
100273	Osbpl9	1.49171484436442	1.68374917671381e-09	1.86786199485325e-07
68833	Pdcl3	1.49226166671157	4.27976773038866e-05	0.000223048527601598
22688	Zfp26	1.49235498239693	2.21777550842517e-05	0.000129711470934985
236727	Slc9a7	1.49275479448556	6.40982683534364e-05	0.000313783651941291
17294	Mest	1.49279966722056	0.00223235800316011	0.00648426399143835
68421	Lmbrd1	1.49319845702017	1.81739238237706e-07	3.3533542132129e-06
72828	Ubash3b	1.49326573290931	0.00063686799929929	0.00220277874178613
75612	Gns	1.49399714147954	2.669788461827e-07	4.40037480921746e-06
668706	NA	1.49434686388388	0.00432852301997042	0.011630739215005
65115	Bean1	1.49533050746672	0.00192028760938072	0.00569341081437314
13404	Dmc1	1.49568083592249	0.0242572835051322	0.0382329336804679
100628577	Mir5098	1.49593640624743	0.0299969025642271	0.0465133395021182
72486	Obi1	1.49593932689494	4.35132286407022e-05	0.000226127350138747
76884	Cyfip2	1.49626558591837	1.9496139912283e-05	0.000117309184564078
260305	Nphp4	1.49641504315699	0.000227527377222714	0.000912772925867409
113868	Acaa1a	1.49677386603785	0.00013281277354024	0.000577877140911074
666385	Gm8075	1.49694705089828	0.0166605419271625	0.0270823486266956
69737	Ttl	1.49735791708388	0.00554205597210148	0.0144597810565178
320183	Msrb3	1.49781254552788	0.0309765278782505	0.0479339017993037
319758	Rfx7	1.49819183617006	1.87810397032012e-07	3.43044272912168e-06
23831	Car14	1.49992515478373	0.0016408928116505	0.00496911707274084
232934	Mypop	1.50137717968827	0.00152505615623832	0.00466773662954968
58243	Nap1l5	1.50158999439818	1.28288403596296e-05	8.33552598934671e-05
67698	Fam174a	1.50210906973734	2.13058371682935e-05	0.000125557534344547
100503216	NA	1.50226857264894	0.0122666918286438	0.0203987039409393
20196	S100a13	1.50228079149425	2.05678419250121e-06	1.95938792737436e-05
15002	H2-Ob	1.50229827356552	0.00291606558346058	0.0082155847924614
223753	Cerk	1.50236599112654	0.000142589793316436	0.00061184843583003
666790	Gm8290	1.50326919162363	0.00338228989739353	0.00936218119169556
69606	Mtfmt	1.50335789033489	1.78391540709406e-06	1.75162705380814e-05
226442	Zfp281	1.50381745481288	5.83555718201402e-08	1.54585388547718e-06
14251	Flot1	1.50428520947804	3.78462816771901e-05	0.000201572425965971
56077	Dgke	1.50441763089923	4.27567129520626e-08	1.26470705560372e-06
100503166	1700048M11Rik	1.50478005558849	0.0143583195521512	0.0235911478121096
66500	Slc30a7	1.50490758844956	1.70558277771647e-05	0.000104830471089
15402	Hoxa5	1.50526512537701	0.00202764354667232	0.00596550378382842
27081	Zfp275	1.50696494936594	2.28081993305157e-05	0.000132681767187425
665649	NA	1.50719103373208	0.00179648313930657	0.00538093621811915
12121	Bicd1	1.50741417562469	0.00915465779110341	0.0195994831598425
100040000	Gm2545	1.50826001384421	0.000797225105954051	0.00266713209683963
109202	A930024E05Rik	1.50964788350621	0.00358283911750797	0.00982524310107447
74410	Ttll11	1.51050662310809	0.0276473326300931	0.0431581674546724
78444	Pgpep1l	1.51079582936702	0.0296557214784686	0.0460368319661469
74076	4933406C10Rik	1.51088720036709	1.66339055036423e-05	0.000102912114200659
232941	Ppm1n	1.51098951542212	0.0013090328745279	0.00408803912407146
56376	Pdlim5	1.51134954507885	3.1958443246124e-05	0.000176378870662616
11739	Slc25a4	1.51184933061655	3.60872362637385e-05	0.000194413279368116
11931	Atp1b1	1.51197245367478	0.00789707689685325	0.0195994831598425
68616	Gdpd3	1.51202166966164	1.34693422010887e-05	8.68112999012072e-05
14950	H13	1.51306872212562	1.68580075095495e-08	7.09262826783355e-07
212706	N4bp3	1.51321912849864	7.05795303323512e-05	0.000340000186973232
100503661	1700010B13Rik	1.51350723180998	0.01030727168268	0.0195994831598425
76652	Actrt3	1.51380128539546	0.0124814930231893	0.0207318033904089
80744	Cwc22	1.51478307675809	2.14966709068052e-07	3.76697626419122e-06
280411	Lix1l	1.51519441357477	0.00556023500524505	0.0144988609044954
230861	Eif4g3	1.51524335401069	1.58474884340823e-07	3.06561486227704e-06
54342	Gnpnat1	1.51574708791277	0.000924189064290288	0.00302305145966371
194744	Slc25a43	1.51586733201273	0.0131634703137256	0.0217542234985254
22317	Vamp1	1.51675050558414	4.63785654185806e-05	0.00023814907037816
29811	Ndrg2	1.51702229503075	0.000716495905900708	0.00243481398180487
241688	Dzank1	1.51714404097615	0.00128532019985971	0.00402462185621972
73072	Prr36	1.51716610955445	0.0169511632171399	0.0275070550527582
69274	Ctdspl	1.51718764776062	0.00116394014340533	0.00369090294686892
668139	Gm8995	1.51759615197636	2.29907735830763e-08	8.45654964988945e-07
11472	Actn2	1.51774268851158	0.0137640330418642	0.0226929119833077
243197	Slc49a3	1.51846619664352	0.000549702189192753	0.00194333452134103
790909	Gm11186	1.51852424500234	0.0146089476988061	0.0239652697673739
100124396	Traj7	1.52022585561565	0.001829697922572	0.00546716796807217
100861897	NA	1.52047750901227	0.0166442849130382	0.0270640155340392
73998	Herc3	1.52061316206677	1.42876239287736e-06	1.47876363579641e-05
66302	Rmdn1	1.52087821810068	0.00030931503308035	0.00118273400170102
723826	Mir107	1.52161742765287	0.00146027052498682	0.00449934163911311
15980	Ifngr2	1.52186725442216	2.1329347039733e-09	2.08528893234857e-07
16590	Kit	1.52250295327166	0.0110489697081435	0.0195994831598425
435653	Fcrlb	1.52297834211846	0.011338767964457	0.0195994831598425
223864	Rapgef3	1.52356728995509	0.0209606385441312	0.0334422773695886
626615	Apol11a	1.52437892400796	1.30792977317597e-08	6.2042594102226e-07
100504186	C230013L11Rik	1.52532987530803	0.0182677603216003	0.0294745893606872
70227	Zfp619	1.52690535144484	0.000922758979227782	0.00301946379682542
56348	Hsd17b12	1.52701547013663	6.50549438066341e-06	4.83563655350695e-05
378954	3000002C10Rik	1.52763312169098	0.00274444432760146	0.00778463943643952
100038711	Gm10309	1.52813329690761	0.0273043908949024	0.0426865711896781
229055	Zbtb10	1.52829612297217	2.92231333768861e-05	0.000163696525566856
18103	Nme2	1.52842050453677	7.66270162577714e-06	5.48497675762436e-05
110787	Iglc3	1.52862391771888	0.0029108032513834	0.00820330999267413
227334	Usp40	1.52912497295819	1.15087262526666e-06	1.25318778373888e-05
240066	Zfp870	1.52994781880187	0.00156778182618949	0.00477999545478651
69698	Slc52a3	1.53049797025302	0.00164352627076775	0.00497542888318073
213332	Mfsd4b4	1.53103007073208	0.00596807541478726	0.0154261837088448
76809	Bri3bp	1.53104297368675	3.42412300312707e-05	0.000186389423396737
67588	Rnf41	1.53168158727629	3.20952542190348e-08	1.04767475817383e-06
100041311	Gm11978	1.53189979326818	0.028121994390866	0.0438204418972122
20779	Src	1.53230040866271	0.00261873286109175	0.00747003992775112
110557	H2-Q6	1.53343936320106	7.80442485394441e-05	0.000370131974626355
215001	Wfikkn1	1.53412643617321	3.95066309935986e-05	0.000208819666233959
233424	Tmc3	1.53616759225122	2.80758544079964e-05	0.000158149978643509
16801	Arhgef1	1.53639390798615	1.44925814845449e-05	9.20097809316624e-05
436081	Gm5745	1.53726293968542	0.0310996894855184	0.0481135280354568
442842	A830035A12Rik	1.53778109156445	0.000477304666738022	0.00171755111045581
66061	Dynlt2b	1.54004310727533	1.02850347150118e-05	6.94674350197084e-05
100861956	NA	1.54007764187178	0.018156348662008	0.029307007975099
209584	Tyw3	1.54060350915284	0.000270656240008712	0.00105752816952225
74206	Sipa1l3	1.54151832399669	1.58019418548417e-07	3.06334506185979e-06
224024	Scarf2	1.54251621759399	0.0251725123514925	0.0395790647461075
16779	Lamb2	1.54402690167072	0.000245392470049917	0.000974506420731545
216856	Nlgn2	1.54464939260134	4.76501806132081e-05	0.000243620063748379
74008	Arsg	1.54571613452769	1.12651070293979e-05	7.49508797924129e-05
76454	Fbxo31	1.54690824514971	8.13497636420586e-07	9.73153708638869e-06
66066	Gng11	1.54720997223249	0.00651950069594401	0.0166770361802411
12633	Cflar	1.54744068928119	2.21864240147596e-08	8.3173078385814e-07
236511	Ago1	1.54753169233625	3.91485852719228e-07	5.72361161433884e-06
12265	Ciita	1.54761659617739	0.00688145635999642	0.0175089966680718
13609	S1pr1	1.54905230992913	0.000345939037661799	0.00130153337549973
780831	Ighv3-8	1.54934344166263	0.0313137099117151	0.0484170737109173
118453	Mmp28	1.55025026297088	0.00931731471050583	0.0195994831598425
71223	Gpr15	1.55071838300104	0.0190375762963441	0.0306076478058761
97827	Exd2	1.55085386924578	0.000487896974719743	0.0017512614733106
68753	Mybphl	1.55096939921343	0.00144506222603775	0.00445854764916337
12009	Cep131	1.55105714289268	8.56278994428115e-05	0.000400840626757866
66881	Pcyox1	1.55171881493136	0.00011697328213887	0.000519310165836711
328309	Gm9776	1.55227071554687	0.00312403912363317	0.00873182428437124
215303	Camk1g	1.55251559245106	0.0225941173951219	0.035808823644645
14200	Fhl2	1.55375466328317	0.00458274125440732	0.0122195942856408
77446	Heg1	1.55447458551902	0.000240696908561026	0.00095781803363155
12522	Cd83	1.55535925528877	0.00100065792206212	0.00324003832067266
217648	Gm527	1.55542168232985	0.0160222959909537	0.0261323801451111
100502931	Gm15821	1.55666588477285	0.000105124742194101	0.000474615509650077
17250	Abcc1	1.55684534279257	3.57244128209179e-05	0.000192764307337647
217151	Arl5c	1.55835027517625	0.00303460464551578	0.00851161193606536
99683	Sec24b	1.55870639209044	5.51824375614493e-08	1.47473300932412e-06
105245	Txndc5	1.55870827672163	1.40141779843413e-07	2.80796086217576e-06
170829	Tram2	1.55872253628638	4.50955740995169e-07	6.3670265374066e-06
106672	Smim29	1.55876432375581	4.00926877274151e-08	1.20807002188849e-06
100861736	NA	1.55886606948865	0.0114145269739894	0.0195994831598425
83490	Pik3ap1	1.55919319010053	8.73363027417107e-06	6.07565061515002e-05
229694	AI504432	1.55925554446851	0.000398831583695608	0.00147260475659054
66686	Dcbld1	1.55972966812176	0.00086855832203763	0.00286870174196874
78618	Acap2	1.55976142832033	2.91245666837897e-06	2.56422610268455e-05
54125	Polm	1.56079141059657	4.16788579767423e-06	3.38449262309495e-05
239731	Rimbp3	1.56110567917227	0.00611460712667567	0.0157569837011395
99003	Qser1	1.56145758048757	5.03207372341197e-08	1.40180205710272e-06
74476	4933439C10Rik	1.56405476836102	7.168069433044e-05	0.000344389179990636
381792	2310040G24Rik	1.56428644731243	0.0207684269501112	0.0331511761365521
26450	Rbbp9	1.56514492149615	0.000347898570294537	0.00130709638402477
100038651	D130062J21Rik	1.56553939902648	0.0119759375533627	0.0199493752612677
64339	Fndc4	1.56597692165329	0.00848423871886833	0.0195994831598425
271005	Klhdc1	1.56714103617669	0.000591350079322608	0.00206638002133057
74114	Crot	1.56727616601163	5.95045211028213e-05	0.000293942816985384
69926	Dnah17	1.56752110930016	5.8539201405761e-06	4.43062365638312e-05
140703	Emid1	1.56774128900392	0.00198066114691674	0.0058481683120098
78919	Fndc8	1.56809048659445	0.0226529157022941	0.0358939622927738
100038854	Cstdc6	1.56818986435037	0.000593505742693822	0.0020723140519881
68774	Ms4a6d	1.56860607897506	0.00511458895882002	0.0134692178417341
23971	Papss1	1.56920052623633	0.000103477475133286	0.000467993171180131
230761	Zfp362	1.56937584559123	0.000142952389543573	0.000612920491466283
11364	Acadm	1.56958208290322	1.55276666041484e-05	9.71739467267209e-05
69162	Sec31a	1.57010678141534	2.44160004014953e-07	4.11555913561177e-06
320138	A130050O07Rik	1.57029768521268	0.00351772805726082	0.00968087594859173
19265	Ptprcap	1.57037166783317	1.0369118334229e-05	6.99137353525204e-05
98396	Slc41a1	1.57049191375537	2.68739855482211e-07	4.41879277400799e-06
69776	1600002D24Rik	1.57053002777395	0.0201312237422032	0.0322229994163334
263406	Plekhg3	1.57166276751955	2.57455217214081e-06	2.34600810424901e-05
11821	Aprt	1.57178840211177	1.12847226684803e-05	7.50262909507399e-05
209047	Gipc3	1.57190683731093	0.0160480128233781	0.0261664731253581
30924	Angptl3	1.57251881193096	0.0113194159150757	0.0195994831598425
73331	1700034P13Rik	1.57270270497161	0.0247365660815255	0.0389409284407635
382253	Cdkl5	1.57339236251684	0.00091947346585457	0.00301014853769292
13860	Eps8	1.57349785934663	0.001667154012173	0.00503685848119718
666926	Gm8369	1.57357847385238	0.00124929040257914	0.00392446415299335
231841	Brat1	1.57412429670207	0.000102924623481392	0.00046592077641585
18777	Lypla1	1.57441971702662	4.45431464955119e-05	0.00023020311439466
19713	Ret	1.57456846421737	0.00116283998131471	0.00368827492731387
22751	Zfp90	1.57493670746394	0.000230462737829015	0.000922767641640364
81906	Cyp4x1	1.57503899691429	0.0227893984020164	0.0360951666182053
319974	Auts2	1.57646339562787	0.0274351216302479	0.0428648280429918
11492	Adam19	1.57682342330766	0.0165162047099707	0.0268702219449476
19280	Ptprs	1.57705300494888	5.48879826095561e-05	0.000274278448123759
170676	Peg10	1.57730848196576	0.00952358104525362	0.0195994831598425
104725	Sptssa	1.57737437969556	0.000318938989313706	0.00121474814890096
20439	Siah2	1.57743892527415	3.77788860355972e-05	0.000201371316642772
239102	Zfhx2	1.57745389776997	5.06347650219045e-06	3.93898862416829e-05
93683	Glce	1.57781252561109	0.00620718030058844	0.0159667758271525
73368	Col20a1	1.57805301576787	0.0100843193425992	0.0195994831598425
21425	Tfeb	1.57955404930103	0.000147427082998106	0.000629227495101371
14571	Gpd2	1.57967027341308	2.87537734362805e-05	0.000161433341917924
17133	Maff	1.58026888403941	0.000428182080987888	0.00156376790905265
104175	Sbk1	1.58083425385916	0.00375033574121512	0.0102288384456082
69884	2010300F17Rik	1.58189948140057	0.00293728420222957	0.0082685082685031
100504211	NA	1.58229418578499	0.00879578283765123	0.0195994831598425
20430	Cyfip1	1.58237890143388	1.62534754220814e-06	1.62588593484266e-05
15985	Cd79b	1.58259149987698	0.000290148335083311	0.0011200030676366
216505	Pik3ip1	1.58331595273494	0.00046519045550464	0.00167929491169619
71520	Grap	1.58335086123613	0.00366739474338795	0.0100244999730901
224814	Abcc10	1.58391142493091	0.000720242863060072	0.00244601784019864
100503965	Gm12167	1.58464297060858	0.0186894713366614	0.0300924846835971
21754	Tesk1	1.58594557206906	9.83957730512939e-05	0.000449461969035482
18689	Phxr4	1.58603807659809	0.00778758669508914	0.0195455553408281
217830	Dglucy	1.58795972343183	0.00436722539890575	0.011718513092789
17857	Mx1	1.58796065414037	0.0141811123828007	0.0233225495251205
100502743	NA	1.58853750087473	2.81163264548167e-05	0.000158279543644462
67231	Tbc1d20	1.58909408735185	1.15156803539907e-07	2.42435845345556e-06
94040	Clmn	1.58945740379073	0.02331437002109	0.0368686369234424
72556	Zfp566	1.59129157757398	0.00896112388321733	0.0195994831598425
229615	Pias3	1.59174305147183	2.73223439891746e-07	4.48155695402399e-06
74364	4931431C16Rik	1.59239790722443	3.30901437000761e-07	5.08686094810164e-06
240354	Malt1	1.59334550859478	5.07375628415226e-06	3.94562580964161e-05
14470	Rabac1	1.59362407299906	6.08522630756421e-08	1.58571779303248e-06
654838	Traj2	1.59400529737999	0.0177687701789468	0.0287308825446841
20440	St6gal1	1.59427014057345	0.000815745214116882	0.00272071900533596
13518	Dst	1.59459386620122	3.93347587144001e-07	5.74465022621537e-06
16438	Itpr1	1.59484549588113	1.29036921493034e-06	1.37641071007032e-05
21355	Tap2	1.59518857932181	1.60138759668005e-05	9.96431169646683e-05
19024	Ppfibp2	1.59566561679471	2.30535631312363e-05	0.000133854473903839
69692	Hddc2	1.59638301536491	0.0106879673517825	0.0195994831598425
26914	Macroh2a1	1.59787253196418	2.52238819336641e-06	2.30828244806416e-05
12829	Col4a4	1.59812855325654	0.00241519443347138	0.00694483384546324
338364	Trim65	1.59819294714587	4.45092786261343e-05	0.000230071830311849
780891	Ighv1-39	1.59852681003802	0.0223534037737856	0.0354686882577919
14368	Fzd6	1.59865581461705	0.000265840622761837	0.00104155719850713
56278	Gkap1	1.59886991336638	0.00212784457059007	0.00621389143484126
51960	Kctd18	1.59954782080026	0.00010278891005801	0.000465539041237569
320802	Ifitm10	1.59968297816431	0.000454102612004147	0.00164516860725949
14584	Gfpt2	1.59971862198421	0.000118674813546179	0.00052583351114633
26382	Fgd2	1.60079850071798	0.00531184401947396	0.0139313527555035
233189	Ctu1	1.60114451418038	0.00121961621359726	0.00384548510182154
70031	Cmtm8	1.60237890669412	0.000331062221531562	0.00125406830926917
58205	Pdcd1lg2	1.60279475233632	0.00703847435392395	0.017866694168796
66151	Prr13	1.60317435586838	2.92074314224833e-06	2.5681940428071e-05
69080	Gmppa	1.60413984531257	1.65039529454864e-05	0.000102224461509885
20541	Slc8a1	1.60434386138945	1.21681098632994e-05	7.98833473368632e-05
66089	Rmnd5b	1.60533639637492	5.9758172169855e-08	1.57076147137765e-06
232875	Zscan18	1.60559547006356	0.00242347552313584	0.00696643482213737
72873	Bbof1	1.60743949694122	0.00552335509019728	0.0144151400035022
71592	Pogk	1.60826887063935	5.0191011822881e-07	6.86187882461812e-06
76273	Ndfip2	1.60834043138515	0.000173626219361614	0.000721888789357398
193670	Rnf185	1.60883886052665	3.3958259212557e-05	0.000185182890677786
14229	Fkbp5	1.60989545544548	3.21321294634829e-08	1.04767475817383e-06
13360	Dhcr7	1.60998876200549	2.19114118723265e-05	0.000128457778964185
791413	Gm12592	1.61033966352768	7.7035712673069e-06	5.50842839974044e-05
16828	Ldha	1.61076993684891	2.0122995902675e-08	7.85808772469544e-07
380808	Ighv10-1	1.61111406031699	0.026830722712417	0.0419990434337986
26386	Hsf4	1.61129973266852	0.0145514890765609	0.0238796595587398
80910	Gpr84	1.61229168246773	0.000293664243558619	0.00113148574931666
22717	Zfp59	1.61229172857416	0.0011491537837943	0.00365040330642185
69807	Trim32	1.61315658301716	9.92507936097193e-05	0.000452758865310265
545477	Bpifa6	1.61317607418896	0.00322772176092453	0.00898466302131992
11298	Aanat	1.61327374272892	1.38164519623692e-05	8.85863052336002e-05
77800	4933406J10Rik	1.61355683054193	0.00160017089307893	0.00486531431960983
100503623	NA	1.61356873462006	0.0030869632505139	0.0086388564853498
18846	Plxna3	1.61361876553418	0.00285787219092001	0.00807255334410881
54367	Zfp326	1.61374588894692	0.000239696816494997	0.000954537696046525
11677	Akr1b1	1.61453428534946	4.0173128366745e-05	0.000211642848590766
100504291	Gm16618	1.61594202545627	0.0014547200207679	0.00448647556959947
11602	Angpt4	1.61594474752675	0.00389600155876598	0.0105921202726519
100504352	C78197	1.61613604567853	7.107538916379e-06	5.15410352743503e-05
100503457	Gm19703	1.61618217165795	5.6876286303766e-05	0.000282500106990142
22376	Was	1.61688601463282	4.7683011707568e-06	3.75863275870067e-05
12295	Cacnb1	1.61826501141007	7.62962469831499e-05	0.000363661695205252
545030	Wdfy4	1.61830768405905	9.58550907869859e-06	6.54728172238113e-05
68897	Disp1	1.61843395836212	1.45944737336194e-05	9.25485771362673e-05
56421	Pfkp	1.61878861734746	1.75458224749692e-08	7.27432252212521e-07
214944	Mob3b	1.61894243175373	0.000836002551376097	0.0027773760351853
12409	Cbr2	1.61899873002332	0.0321062549619026	0.0495522943560222
76580	Mib2	1.61991198052488	3.25581431861379e-06	2.80385859840318e-05
17470	Cd200	1.62020185005995	0.00100318429568709	0.00324631412424636
63872	Zfp296	1.62031689566451	0.00469644346223737	0.0124677316722162
28006	Washc2	1.62069886872857	6.07805719981044e-08	1.58571779303248e-06
237775	Zfp867	1.62115099495773	0.00728339513361303	0.0184213099140581
232406	BC035044	1.62128027170505	0.00678086046342257	0.0172708280887791
14426	Galnt4	1.62131058240196	1.22042027773838e-06	1.31626201304172e-05
622459	Gm12216	1.62165727159489	0.000745222673918349	0.00251795214500582
226016	Abhd17b	1.62270946198897	3.94812181116484e-06	3.23796025062309e-05
12292	Cacna1s	1.62469980906592	0.0193532973100714	0.0310729718567126
241274	Pnpla7	1.62513374685621	3.5821711773204e-08	1.12990777635727e-06
108687	Edem2	1.62684496255188	4.60763214262763e-07	6.46853481428081e-06
12363	Casp4	1.62727741898942	2.9083329074427e-06	2.56225543245981e-05
330301	Zfp786	1.62751610893845	0.0133148000689382	0.0219896063118229
67249	Tbc1d19	1.62889328398201	0.00160595842797725	0.00487889027136329
12286	Cacna1a	1.62989679815018	2.88209270382287e-05	0.000161723696346221
208440	Dip2c	1.63050339138814	0.00019461820071211	0.000797095852494639
58245	Gpr180	1.63051667012788	0.00404594232931361	0.0109515652393601
72133	Trub1	1.63054206614621	0.00189939599388901	0.00563946730586732
246179	Fktn	1.63056138316096	0.00794117484264664	0.0195994831598425
56323	Dnajb5	1.63111897583281	9.55002515878922e-05	0.000438668470155032
67630	Samd8	1.63136269318748	9.08625696941857e-07	1.05432644635517e-05
15932	Idua	1.63158518562157	9.4717601564435e-06	6.48119258036198e-05
74043	Pex26	1.63262239392627	1.0261752837876e-05	6.93274124734354e-05
17079	Cd180	1.63289447563757	0.0073678471698094	0.0186175825797926
17454	Mov10	1.63294473972478	5.74560932337749e-05	0.000285119437283325
69745	Pold4	1.63309831355346	2.90073795460145e-05	0.000162655574310115
66049	Rogdi	1.63330211003701	4.22626404730879e-07	6.0455595022003e-06
24064	Spry2	1.63357189658421	0.000321246977941241	0.00122216847892847
100302648	Gm11944	1.63403564075322	4.40149548102838e-05	0.000228124038289226
70314	Rabep2	1.63444912705155	2.17941098028125e-05	0.000128002211721161
72344	Usp36	1.63451652051602	3.63226911842329e-07	5.43620277365785e-06
58194	Sh3kbp1	1.63471805817341	3.93808836541011e-06	3.23168187450125e-05
64051	Sv2a	1.63515069387589	3.81186748657902e-05	0.000202903433223095
245877	Map7d1	1.63550676432273	7.24435815205833e-05	0.000347548539015725
235504	Slc17a5	1.63605907712475	1.45607545509401e-05	9.23778589962654e-05
320816	Ankrd16	1.63746578430047	3.46980567099281e-05	0.000188310400023789
57742	Abhd1	1.63747523127946	0.00669815315740806	0.0170793793662814
215693	Zmat1	1.63789746838681	0.00511150203052749	0.0134643839588783
74117	Actr3	1.63825314295877	1.70387649029461e-10	7.35073954439956e-08
380732	Milr1	1.63940113440242	2.02348291831384e-07	3.59585132238628e-06
319277	Washc4	1.63961849416812	3.95019013993023e-06	3.23798706686708e-05
224523	4732491K20Rik	1.64027788080698	0.0070701431181877	0.0179370316259893
74734	Rhoh	1.64112837198714	0.000484408713025004	0.00174057964189669
68842	Tulp4	1.64163375371089	1.75490976744299e-05	0.000107280010277402
231691	Sds	1.64190668378583	0.00940111796052812	0.0195994831598425
382692	Ighv1-19	1.64197807504357	0.0127291037749519	0.0211082557351689
100043324	Bnip3l-ps	1.64246148550953	7.67162488182422e-10	1.26953338933188e-07
12390	Cav2	1.64258509481668	0.00039697658467787	0.00146794919659317
22022	Tpst2	1.64263076737147	8.13169966320939e-07	9.73153708638869e-06
244550	Podnl1	1.64344785969075	0.0061518875552579	0.0158425385507253
20348	Sema3c	1.64456386155183	0.00317753385199992	0.0088631150003598
80750	N4bp1	1.64471691047559	1.644012107209e-06	1.64033058229932e-05
434179	Zfp975	1.64488405412456	0.000151422893355868	0.000642548449417508
20193	S100a1	1.64520480063129	1.51191435970667e-07	2.97378919720976e-06
245007	Zbtb38	1.64542936722457	6.7932846293456e-06	4.98261230667961e-05
16569	Kif3b	1.64554393589634	4.41799555743344e-09	3.29881047405174e-07
19696	Rel	1.64816336537049	8.1310082129767e-09	4.63186541155996e-07
21821	Ift88	1.65000044715621	0.000174149369526277	0.000723842439876845
233057	Zfp940	1.65010843604623	0.00217982532902332	0.00634591609013762
382985	Rrm2b	1.65014965346745	2.06951383220119e-06	1.96938371985565e-05
665211	Gm14326	1.65022347587492	0.000701933555476352	0.00239490988002659
11593	Aga	1.65057491152575	9.28582469309715e-06	6.38611916330181e-05
20402	Zfp106	1.65228501628566	6.4698693738401e-10	1.17118801639648e-07
11443	Chrnb1	1.65239961268021	0.0002180624583027	0.000880641835692288
100502752	A130015J22Rik	1.65257627877578	0.00267399457288489	0.00760532633909988
108723	Card11	1.65263862917737	0.000563024109485122	0.0019801283995466
11610	Agtrap	1.65268412432573	6.71732646916915e-10	1.17118801639648e-07
72446	Prr5l	1.65306658295612	0.00392307838260922	0.010655524437543
63955	Cables1	1.65338037259171	0.00116472446552675	0.00369295919838446
52357	Wwc2	1.65483221211845	4.19140005064927e-05	0.000219157487450166
13419	Dnase1	1.65502220380033	0.000131038772217733	0.000571394639837278
20310	Cxcl2	1.65512918520302	1.39242011271429e-05	8.91327721630185e-05
213819	Casd1	1.65657417894473	2.93305412822591e-05	0.000164230486508142
69034	Nupr1l	1.65707981687482	0.0187228747076324	0.0301409116672831
65963	Tmem176b	1.65756005730813	0.000848096599400254	0.00281068375504201
73656	Ms4a6c	1.65772031516864	0.0078679294902809	0.0195994831598425
64685	Nmi	1.65839083203143	0.00189233411686267	0.00562034192571417
100182	Akna	1.65842812440121	1.14861353140341e-05	7.61233044867426e-05
414066	Oxct1as	1.65968078543839	0.000472623899697354	0.00170318814238589
17259	Mef2b	1.66032368022752	0.00157667685642688	0.00480364231849883
272538	Tango6	1.66047707210045	0.000161965776190697	0.000679856035689107
75782	Lca5	1.66052938454676	0.00138480630048701	0.00429310487520662
54357	Epb41l4b	1.66122526041326	0.00275642824336327	0.00781524757212291
140482	Zfp358	1.66179970147652	0.000164060123972104	0.000687373224824698
210126	Lpp	1.66255952527562	2.26040869429151e-05	0.000131892760631492
268469	Zfp652	1.66343544057275	6.26742165481457e-06	4.68874905467122e-05
433586	Maml3	1.66413593760935	0.000574693446247222	0.00201491140035517
244238	Mrgpre	1.66415442508093	6.5909978175063e-06	4.88407455765275e-05
70873	Cnbd2	1.66476718600201	0.00264123491270782	0.00752429597305059
215445	Rab11fip3	1.66477578235733	0.00907486765282362	0.0195994831598425
93694	Clec2d	1.66501962409027	0.000600404103583045	0.00209183221782894
26395	Map2k1	1.66521825186027	3.68096864561858e-07	5.48492581245984e-06
67393	Cxxc5	1.66587235476089	0.000474132622272684	0.00170771939315522
50932	Mink1	1.66592630659491	6.79579301461906e-05	0.000329591110535924
100037262	Gm12359	1.66609704888544	0.000298491145003999	0.00114699432066502
54381	Cpq	1.66613402282222	0.000167405150561776	0.000699017450778691
110279	Bcr	1.66668706941731	7.85423055604756e-10	1.26953338933188e-07
12952	Cry1	1.66676801457313	2.75778526751197e-07	4.50243761801135e-06
777685	Ighv5-2	1.66682787432005	0.00624279309259152	0.016041682278864
270110	Irf2bp2	1.66744361271542	5.54434109525277e-05	0.00027664704723311
102774	Bbs4	1.66846078288252	1.28650952248332e-05	8.35708468249859e-05
100217461	Snord89	1.66864470091571	0.000571222992692362	0.00200429508370587
100503704	Gm16861	1.66908013592348	0.000554669870037766	0.00195657007109104
71962	Castor1	1.66929037461419	0.000607578109652069	0.00211195363118475
66871	Cpne8	1.67030405162526	0.0131046673087467	0.0216636307271107
269878	Megf8	1.67137940257002	7.36967641248486e-06	5.31019181375732e-05
57912	Cdc42se1	1.67162538223412	2.97191811525929e-07	4.70374248385565e-06
72306	Zfp777	1.67457536584284	8.23463170024979e-06	5.79816204614221e-05
208727	Hdac4	1.67471567936341	1.04834392198247e-08	5.35581568713561e-07
330959	Snapc5	1.67501911691292	3.3445295642129e-05	0.00018282576232048
110855	Pde6c	1.67508034586996	0.00879430597076943	0.0195994831598425
100155	Shoc1	1.67558338716127	0.00448246897985454	0.0119875060910623
64075	Smoc1	1.67801524649596	0.000148575175456357	0.000633232663278711
20850	Stat5a	1.67818378324498	5.02346501305803e-07	6.86295346268138e-06
328643	Vwa5b2	1.67818713007895	0.00267866584132628	0.00761622124713956
13482	Dpp4	1.67822412243877	0.00107449220918438	0.00344341749244456
100504486	Gdap10	1.67834324698596	1.11510555741603e-05	7.42647732051219e-05
100124680	Trbv16	1.67840685931426	0.0269519134882749	0.0421694811293434
208158	Map6d1	1.67865322121511	0.0157331863557797	0.0256870470333235
208098	Panx3	1.67898950498871	0.00414169137657068	0.011186229744988
21825	Thbs1	1.67914512172874	0.00624211916938865	0.0160414671808637
100042503	Ndufb4b	1.67932979184375	0.00278626243243019	0.00789078114525583
100502594	NA	1.67948140261922	0.00215764822021074	0.00628876364365765
272347	Zfp398	1.67962752323369	0.000194489692011451	0.000796809668251317
192654	Pla2g15	1.68024224726767	5.53050274113536e-07	7.32879249153183e-06
70567	Fra10ac1	1.68025446303447	0.000933792312239967	0.00305152594136949
381350	Spag6	1.68157224782197	0.0195010833458137	0.0312917666935807
227288	Cxcr1	1.68347883843508	0.0174761256454941	0.028287988739139
67145	Tomm34	1.68350297824894	2.31286819785029e-08	8.48332587710836e-07
668745	NA	1.68374433829279	0.000100131911925864	0.0004559952249386
239853	Adgrg7	1.68406781778346	0.00313748194269936	0.00876218883278112
20852	Stat6	1.68459616457688	1.62287237281564e-06	1.62520442965203e-05
100503073	Gm19537	1.68529654649053	0.021220195380906	0.0338028185592336
22031	Traf3	1.68536663206584	1.85947902843464e-07	3.40557820174024e-06
545384	Ifi214	1.68571016953224	0.00187946511159806	0.00559006153076424
100504553	NA	1.68671268239662	0.00139426024448219	0.00431945733327043
29869	Ulk2	1.68717516089974	0.000638547059269025	0.00220774335629981
100061	Lrrc19	1.68729464376432	0.0172952284374995	0.0280218786111952
243958	Siglecg	1.68747896084363	0.000103485741152823	0.000467993171180131
15001	H2-Oa	1.68789433680214	0.000826540235328557	0.0027523324008815
246154	Vasn	1.68845364274031	1.96066636448115e-06	1.88366741322846e-05
100503632	Gm16892	1.69349376762727	0.000190816058566186	0.000783767516362457
17064	Cd93	1.69551193729079	0.0182719181851078	0.0294777980858933
66174	Nudt14	1.69563958627843	0.000915829696107589	0.00299895606150701
76432	2310001H17Rik	1.69597258789821	3.9035432892862e-05	0.000206645918741001
70638	Entrep2	1.69631967391285	0.00415795117985412	0.0112245684462907
67013	Oma1	1.69633808227372	4.55692522775048e-06	3.62672535183105e-05
233552	Gdpd5	1.69641114663447	0.00517906745824501	0.0136225563193304
260299	Cadm4	1.69653534201913	0.00229618298524558	0.00664479954812496
20393	Sgk1	1.69729472777123	4.90501800942316e-08	1.38299362757585e-06
170748	Smco4	1.69775880586026	0.00145477424463299	0.00448647556959947
16453	Jak3	1.69806764283387	1.06501828336787e-06	1.18069043603408e-05
245536	Gm614	1.69808731846726	0.000555645349221694	0.00195924817676394
76024	Gm11346	1.69813018424291	0.021659544976543	0.0344340648641473
23939	Mapk7	1.69864004327464	8.41603850426475e-05	0.000394718741168959
72569	Bbs5	1.69918797350367	0.0138255944149541	0.0227861154935442
71071	4933412O06Rik	1.69983220684541	0.0195040003973688	0.0312927524675376
217333	Trim47	1.70019317365214	0.0286679186740046	0.0446104065980059
22780	Ikzf3	1.70019743230418	0.000713382602349973	0.00242635787126391
100628571	Mir378b	1.70028155597959	0.0108009129896777	0.0195994831598425
72821	Scn2b	1.70047280267016	0.00199931126701629	0.00589235316918625
16419	Itgb5	1.70051716455358	7.66947601438694e-05	0.000365058999290758
619308	F830208F22Rik	1.70063404075601	1.10878761763115e-05	7.38802124530448e-05
12669	Chrm1	1.70090767291272	0.00218864332342552	0.00636749484985893
320808	Dcaf5	1.70112082623023	6.71417694726229e-10	1.17118801639648e-07
240672	Dusp5	1.70121910653988	9.34655312454515e-06	6.41489816595992e-05
67088	Cand2	1.70129810601892	1.19797201452906e-06	1.29823291000341e-05
218699	Pxk	1.70278073874396	5.218148706263e-08	1.42536747424645e-06
78806	Stpg1	1.70289114883452	0.0246692821400982	0.038846258359544
104252	Cdc42ep2	1.70293197169064	5.78632311485857e-05	0.000286721013561971
56016	Hebp2	1.70305620827823	0.0229311629928273	0.0363154690002362
77700	Gvin-ps1	1.70404884921553	1.84301861043097e-06	1.79603452179646e-05
230279	Tmem268	1.70434480988637	2.15264680370239e-06	2.03124652808802e-05
100861648	NA	1.70483638018793	0.00038248202007287	0.0014207296465164
66515	Cul7	1.70486846150013	8.0176593831773e-06	5.68218942308673e-05
233765	Plekha7	1.70507291454015	0.00186054842470445	0.00554289659487474
68279	Mcoln2	1.70514047189654	0.00222412679336737	0.00646139151929563
[truncated: 3,577 more rows]

## Sheet: Dwnreg. (log2FC≤1, adj. P<0.05)
ENTREZID	SYMBOL	log2FC	P.Value	adj.P.Val
16520	Kcnj4	-9.02723356946959	6.68390171424479e-07	8.41026688386384e-06
213742	Xist	-7.82225029640899	2.80532102384453e-10	8.61396486750847e-08
12268	C4b	-7.53139114710224	2.05725983442922e-09	2.03860739594947e-07
100043261	NA	-7.09719082704741	1.50430284455447e-06	1.53936170979465e-05
14060	F13b	-5.55259808166929	8.53659503816832e-08	1.97965969746055e-06
13614	Edn1	-5.09126284174229	0.000677753550235204	0.00232378752893183
110805	Foxe1	-4.94570558877047	4.71352593816097e-05	0.000241259739121049
74561	Nkx6-3	-4.75917291798722	1.24010847401009e-07	2.54953919932832e-06
18095	Nkx3-1	-4.73851116876048	1.70300583778321e-05	0.000104719447206131
100861616	NA	-4.65184048712894	1.24986316923973e-05	8.16587285499198e-05
58804	Cdc42ep5	-4.51347129169718	0.00165280521967384	0.00499962081975686
238683	Spata31d1c	-4.42895310681536	2.2745815975369e-05	0.000132492184396604
11831	Aqp6	-4.39076399065713	0.00183276133402636	0.00547331285545571
66240	Kcne5	-4.38562089044419	9.41505472836773e-05	0.00043342102381827
14955	H19	-4.35678167199622	9.32510786935264e-06	6.40503176095869e-05
328440	Npm2	-4.27214857289746	1.72277580227225e-08	7.19172150519603e-07
12922	Crhr2	-4.22765768712636	0.00175112264262772	0.005261304698649
14171	Fgf17	-4.13507640914695	7.44945617874297e-07	9.15319934367338e-06
19773	Rln1	-4.12860350660387	0.000142659494117525	0.000611954291448897
381246	Xkr9	-4.08829119797171	0.000691861537525063	0.00236677733022731
14179	Fgf8	-3.99283516691437	3.0490605585683e-05	0.000169607893821793
69772	Bdh2	-3.86546941754508	0.00215257662450541	0.00627567671006338
71232	4933429K18Rik	-3.76940231083495	0.00293837482971627	0.00827072177887929
100463519	BB283400	-3.64536735096065	0.00170830538872083	0.0051485952716837
231290	Slc10a4	-3.61648431821059	0.00455230981746198	0.0121503710624373
545681	Gm12992	-3.59618003651426	6.08310672442785e-08	1.58571779303248e-06
100039436	Mageb16-ps1	-3.54117879855087	0.00407543631091935	0.0110226175235821
15487	Hsd17b3	-3.49488175745666	0.001770806808531	0.00531515828261335
14275	Folr1	-3.48545113027429	0.0152983724193513	0.0250222340967412
74469	Taf7l	-3.38169284002347	0.00357303620588353	0.00980528584811272
58522	Trim54	-3.35515902384056	0.000911690703374202	0.0029868420476142
23958	Nr2e3	-3.34687870926206	0.00690432646021142	0.0175605908118261
225655	Prelid3a	-3.32216441499054	7.2775857855231e-08	1.76447372047041e-06
18488	Cntn3	-3.31204876436243	0.000148826484554249	0.000634092644239292
14061	F2	-3.27472968943808	4.63558418519749e-10	1.04170901822894e-07
100502960	Gm19474	-3.26324246570858	0.00261634698182834	0.00746480103076972
100039045	Gm10471	-3.26255601411526	0.00604050666675175	0.015591161509558
353155	Gjd3	-3.25257898422499	1.54133290713257e-05	9.66364177230819e-05
241431	Xirp2	-3.25035324180724	0.0143467768988636	0.0235750332124676
228785	Mylk2	-3.20430328033179	2.3098212393717e-05	0.000134085073611455
76757	Trdn	-3.19874106390632	0.0171396006992521	0.0277912664004877
214111	Slc24a1	-3.12473476652702	2.78050924165454e-08	9.50584411055709e-07
75096	4930524O05Rik	-3.11972310206628	0.000754892667653801	0.00254556176354375
18071	Nhlh1	-3.11058300569313	0.00752510699014726	0.0189726236442683
68468	Ly6g6c	-3.08536345115837	0.000493522328764892	0.0017686502338477
67445	C1qtnf4	-3.08468275764083	1.42016039420498e-05	9.05431371196273e-05
100526509	Mir3104	-3.08414873965114	0.00122863397164869	0.0038667318769941
57425	U90926	-3.06094112846992	0.0115497948529727	0.0195994831598425
100861804	NA	-3.04834555668092	0.00130126089436835	0.00406563626256322
56802	Gnasas1	-3.04104650965562	1.79090745597012e-07	3.31965891372158e-06
98932	Myl9	-3.01811519242593	0.00200130331588498	0.00589758460614095
623230	Tmem200b	-3.01140374983798	7.61255732098458e-08	1.81492715286877e-06
100503332	Gm19639	-3.00356960780734	0.00334325092302286	0.00927206294253452
211232	Cpne9	-2.99675862503315	2.55132169922345e-08	8.95663427772481e-07
667414	Gm8618	-2.97964707406105	0.000395384242057067	0.00146365408810529
58916	Myot	-2.95940384255277	0.024907058088768	0.0391843558575263
29818	Hspb7	-2.95303707071861	0.0145043096750579	0.0238094239692214
214685	Chadl	-2.94169370895832	5.1597240651891e-06	3.99988991351325e-05
100861718	NA	-2.94059210473622	0.00914328204446655	0.0195994831598425
18770	Pklr	-2.92469991611434	7.40225338435481e-07	9.11580628606159e-06
71164	Zdhhc11	-2.90951485243477	0.0178373642704666	0.0288349327013033
216783	Or2ak7	-2.90709169593219	0.00520363352475028	0.0136805528699156
723897	Mir33	-2.89800287324284	0.000429033543442442	0.001566456565989
100043497	Nat8f7	-2.87542545614112	2.89956552465611e-07	4.64572634962956e-06
17349	Mlf1	-2.87438934734088	0.000330289028199415	0.00125183733055807
14531	Gcm1	-2.86883505979168	1.43564967930962e-05	9.12523915667822e-05
76925	Spata46	-2.86713627907448	3.01659682908655e-07	4.75017874957957e-06
75338	Ccdc83	-2.84849069220687	8.84006398656485e-06	6.14172032440813e-05
68245	1700108J01Rik	-2.83663902870195	0.0124368596917578	0.0206627183545624
84682	Cox4i2	-2.83427718957502	8.8195914735784e-06	6.12906358119119e-05
18414	Osmr	-2.82662313536174	0.000774021698597323	0.00260108572773635
17182	Matn3	-2.82061377016577	0.00180959933930456	0.0054148519699393
17167	Marco	-2.81191203117535	0.0105744009663696	0.0195994831598425
12351	Car4	-2.80900320737723	0.000112857454329827	0.000504084264787243
66569	Gdpd1	-2.80140842490836	1.66241055968204e-07	3.1707127439718e-06
269132	Colgalt2	-2.79920952294201	0.0125825351994003	0.0208868701022721
12700	Cish	-2.78348987449768	8.54040733693458e-05	0.000399930618557107
67592	4930524B15Rik	-2.77952864970327	9.08670563526004e-06	6.28256353245313e-05
12095	Bglap3	-2.77943914772171	0.0010731285861986	0.00344026443079639
27217	Mixl1	-2.77324580462422	9.28152819277377e-05	0.000428289736420031
56517	Slc22a21	-2.77318934482693	2.50311100434631e-09	2.34707027592311e-07
213788	Chrm5	-2.77202873245697	0.000212106201013547	0.000859525039115429
214158	Trim38	-2.77139954453235	0.0189101036601109	0.0304188984006957
723920	Mir302a	-2.76686835206816	0.0127179603864986	0.0210920116232437
319163	H2ac1	-2.75506097407723	9.12937039542922e-05	0.000422598748413999
69142	Cd209f	-2.72950576585577	0.0189450659303504	0.030471531951769
244562	Abcc12	-2.70967734560632	0.0205237723280105	0.0328030348781533
56072	Lgals12	-2.69583203451588	3.97042973999595e-06	3.25037078022139e-05
71584	Gdpd2	-2.67321160432681	1.16124911956524e-06	1.26250208696814e-05
105243	Slc9a3	-2.64544402310175	0.00548141529791726	0.0143235637325347
381373	Sp9	-2.63642581765771	0.00213993243635161	0.00624449470556156
100502629	NA	-2.63379950458747	0.00460612458299759	0.0122696594490051
723886	Mir96	-2.62423811996527	0.00166415174514599	0.00503058394853997
17901	Myl1	-2.61915247309521	0.000659617838095067	0.00226962314490262
237891	Gas2l2	-2.58892456470851	0.030921628923348	0.0478680271406092
233038	Nccrp1	-2.58176834632933	0.00185868152054044	0.00553976368535678
68957	Paqr6	-2.58159112591531	6.87627994421922e-05	0.000332764025544026
12231	Btn1a1	-2.57721804913345	2.39722113028563e-07	4.06733204152659e-06
622657	NA	-2.57101057295278	0.0212984959220587	0.0339156210842298
74341	G630025P09Rik	-2.56539711497451	0.0130007802150245	0.0215154481802442
100861696	NA	-2.56298143420779	0.00598893783576033	0.0154756932342774
442829	Ccin	-2.56073362083698	4.10597156219188e-05	0.00021539509957308
53972	Ngef	-2.54644299481696	0.0194699916932673	0.0312492561846765
21906	Otop1	-2.54561054987074	1.70028626381737e-05	0.000104646921114792
665574	Gm7694	-2.54545775608238	8.02621635448215e-10	1.26953338933188e-07
13661	Ehf	-2.53112716702576	0.00320218305517558	0.00892474516898357
94216	Col4a6	-2.52576767530589	8.75551432765105e-07	1.02651213459843e-05
70729	Nos1ap	-2.52249428398132	1.91392106438067e-07	3.47949569289647e-06
13009	Csrp3	-2.52108209400439	0.00344141024507712	0.00950742925909239
70934	4931403G20Rik	-2.51822259525978	1.18144290454041e-07	2.46845713634168e-06
239650	Ccdc184	-2.50517087911558	0.0077069997871799	0.0193611745277533
100039655	Idi2l	-2.49929004762479	0.00911564490972898	0.0195994831598425
17884	Myh4	-2.49678700428878	0.031481173895122	0.0486538624642056
13842	Epha8	-2.48983976922662	6.5002317149724e-06	4.8336469981186e-05
791346	Gm10118	-2.48215472297829	0.00606289937425683	0.0156459876654886
270210	Zbtb47	-2.47216277062731	5.64539229923672e-05	0.000280915630356929
263764	Creg2	-2.45594943628666	6.65286861348126e-05	0.000324047161372414
329278	Tnn	-2.45457693236727	2.16967659350106e-06	2.04259231502478e-05
30962	Slc7a9	-2.45247093845338	0.0240646971188093	0.0379491965762761
100041120	Gm3150	-2.44671293590825	0.0285000625798106	0.0443695269135451
73806	4930406D18Rik	-2.44284632732778	2.82083987986508e-05	0.000158764976381969
19331	Rab19	-2.43832453552348	3.63048499337901e-08	1.13809632797057e-06
14860	Gsta4	-2.43215385320216	4.42705748413416e-05	0.000229099381876014
100233207	Spmip2	-2.42196334384408	1.8640554915024e-05	0.00011293616630304
19293	Pvalb	-2.41582903246979	0.00389993345465396	0.010599629136404
545531	Gm5848	-2.39532542913007	0.0269982654519088	0.0422371413525258
71753	Tmprss6	-2.38971583291708	0.000312832765729962	0.00119433652757054
15460	Hr	-2.38790014836529	1.00105093430169e-06	1.12941317324141e-05
100526557	Mir3097	-2.38730558010789	0.0114426883982043	0.0195994831598425
208164	Fam180a	-2.38410090365328	0.0126916297000275	0.0210538210215483
27260	Plek2	-2.37724749848604	5.34394627736442e-10	1.07946511429491e-07
240892	Styxl2	-2.37703306050323	2.62316042177476e-05	0.000149214895570147
382522	H2bc26	-2.37675253651245	1.85273699212567e-08	7.53825429775204e-07
19218	Ptger3	-2.37004887770245	7.56820037786825e-06	5.42733820765385e-05
74724	4930512B01Rik	-2.36094799123192	1.76991041754762e-07	3.30387329934936e-06
171236	Vmn1r233	-2.35875662513447	0.0279167327435569	0.0435181298275872
21334	Tac2	-2.35666975897365	2.27209235241789e-08	8.41324224064929e-07
100526559	Mir3103	-2.35076837768006	0.0239669871750391	0.0378104681002083
100503742	NA	-2.33566277240885	0.00564483020875448	0.0146926680945928
239405	Rspo2	-2.33566277240885	0.00564483020875448	0.0146926680945928
64059	Oxct2a	-2.33231695065446	0.00201383610052475	0.00593001640045094
73102	Slc22a23	-2.31451616836582	1.06531793596444e-08	5.39209088093749e-07
72269	Cda	-2.31338176964416	0.0128738064417639	0.0213312921587942
140571	Plxnb3	-2.31044197202709	7.19731466014443e-06	5.20531706088519e-05
239134	Gucy1b2	-2.30605495088689	0.0315792695360662	0.0487888225739394
17880	Myh11	-2.30144596622359	4.89155071033236e-06	3.83686743884916e-05
723928	Mir302d	-2.29554793984958	0.00294410654319967	0.00828428116136492
71791	Cpa4	-2.29238856332227	0.0058795483843134	0.0152205205769363
100038657	Myocos	-2.29121137044754	0.0309297675856194	0.0478751724591121
68233	Fam229a	-2.28659632977553	1.58787393541639e-07	3.06787500856409e-06
17288	Mep1b	-2.28578259883361	0.00752806980657745	0.0189765729245936
83398	Ndst3	-2.28126507963259	0.000715517746313419	0.00243193034175503
109225	Ms4a7	-2.27371905867985	0.0173445235970901	0.0280933734711151
11550	Adra1d	-2.27318087699748	0.000167306969418057	0.000698822210206451
327799	Usp44	-2.27059979623643	1.00834033846355e-07	2.20776125422481e-06
211472	Or2y8	-2.25734945503969	0.000113413750038433	0.000506236214861974
625603	Gm6607	-2.24541797853899	1.36174367610104e-05	8.75374441171955e-05
78754	Galnt15	-2.23389117112816	0.00387401176945589	0.0105386613834493
77855	D730045A05Rik	-2.22806633914559	0.0167836793755651	0.0272613172622055
100862112	NA	-2.22646637230334	0.0281231821631801	0.0438204418972122
66797	Cntnap2	-2.22517999798426	0.00147321107461865	0.00453407358136795
246293	Klhl8	-2.20997934894983	3.1296903995487e-06	2.7212436836193e-05
100503266	Gm19620	-2.20646845707497	0.0171242892929164	0.027768096097618
30953	Schip1	-2.20211774248824	0.0131837326743392	0.0217837358110442
100294583	Alkal2	-2.19846778203269	4.67002479024916e-05	0.000239619791908971
100126229	Gm12758	-2.19709902195072	1.92768635896553e-06	1.85987176252482e-05
100217460	Snord85	-2.18520918505732	3.8618551815336e-06	3.18740850224421e-05
12288	Cacna1c	-2.17794765727676	0.000241858902427399	0.000962020065721391
13162	Slc6a3	-2.17609417074927	0.000266710507478322	0.00104406234808488
110351	Rap1gap	-2.17102704127531	0.000502290688440015	0.00179533911377054
19275	Ptprn	-2.16964254818128	2.39748801479918e-07	4.06733204152659e-06
93689	Lmod1	-2.16621473232862	0.0319945706607081	0.0493911414283418
100862056	NA	-2.15902196310467	0.0120722559472263	0.0201011973527944
100503200	NA	-2.15430507893691	6.34180069699034e-07	8.10361077308417e-06
237178	Ppef1	-2.15355713911085	0.0121494141823036	0.0202172857442496
231014	Elapor2	-2.15241362379972	1.40031026572319e-05	8.95506652049193e-05
24131	Ldb3	-2.15150146433561	0.0107734962357403	0.0195994831598425
52323	Klhl7	-2.14748331566722	3.2856738704117e-09	2.75621389271357e-07
320844	Amigo3	-2.14728641837388	3.96099539580701e-08	1.19627602885291e-06
106407	Slc51a	-2.12538877285232	7.6066889649807e-09	4.45746523996693e-07
50785	Hs6st1	-2.12408092585257	6.71220852018075e-07	8.43807194125776e-06
68527	Ucma	-2.12035810276254	0.000850721594385924	0.00281800880119622
667013	Gm14730	-2.11770247927571	0.0281911698375702	0.0439188240866285
21337	Tacr2	-2.11522382933683	0.00251763854547637	0.00720890202565341
666474	Gm13167	-2.11508901368045	0.00656022734313443	0.0167685901400405
269295	Rtn4rl2	-2.11019653519753	0.00150216110458996	0.00461012157426043
70993	Prss54	-2.10972595723977	0.0281540789046655	0.043863554631694
16153	Il10	-2.10957043513149	0.000291720514606808	0.00112543248637309
209558	Enpp3	-2.10727584623454	0.000203995426504772	0.000830744935117352
71321	4933440J02Rik	-2.10631604179971	0.0322016052649242	0.0496881701768693
66809	Krt20	-2.10626850778037	0.00748595802322444	0.0188809254930602
15450	Lipc	-2.10571220679983	9.1119610881379e-07	1.05511186674758e-05
58864	Tssk3	-2.10560863246389	1.25184683208435e-07	2.56397475879581e-06
22256	Ung	-2.10423944788575	9.33175300543687e-06	6.40797662796283e-05
546519	Tmem235	-2.10271604521325	9.01667661380522e-08	2.05763437184393e-06
319154	H3c13	-2.09714125775291	0.000393502546260765	0.00145708524588846
100316775	Mir1950	-2.09077621509555	0.00118601797384199	0.00375259400594313
71932	Ephx3	-2.08905992630779	0.000167645198515205	0.000699912265813326
67063	Pgap4	-2.08559424850339	3.61351843071602e-05	0.000194633011154242
329274	Fam163a	-2.08377266735999	1.18927722308437e-05	7.83217001362009e-05
11733	Ank1	-2.07517352612549	6.16602997782821e-07	7.94890714389801e-06
100217439	Snora19	-2.07048656014139	9.04134178870333e-05	0.000419199297978792
74165	Fbxl22	-2.07037184180898	1.81656801176638e-09	1.94449514042352e-07
231470	Fras1	-2.06750993838344	3.40497443058919e-05	0.000185644533699064
73902	Psmb11	-2.06154026364735	0.00227107083132267	0.00658194008578788
239760	Ndufa11b	-2.06105157174089	8.85003200754777e-05	0.000411734029327526
70371	1700026D11Rik	-2.05984259274612	8.87489610551259e-07	1.03657413515998e-05
211389	Suox	-2.05891108492818	5.72432046670469e-08	1.51934869106022e-06
26942	Spag1	-2.05419101558514	8.4190918728784e-07	9.97917566563289e-06
99151	Cercam	-2.05339510343396	5.3656927502815e-07	7.15223949288381e-06
16576	Kif7	-2.05262850046806	2.73542205196012e-06	2.45042966216954e-05
71405	Fam83c	-2.05087004660353	0.0235187862870582	0.0371659452582101
12722	Clca3a1	-2.05074280334648	1.34129139581889e-05	8.65091572068384e-05
69191	Pdia2	-2.04766812553944	2.32124720464615e-08	8.49114101952594e-07
240444	Kcng2	-2.04683720688749	2.97326229341183e-07	4.70374248385565e-06
67523	1700094J05Rik	-2.04614891036751	0.000135918210076818	0.000588142179856365
15270	H2ax	-2.04543762197742	1.54698098479516e-09	1.78158458414185e-07
11979	Atp7b	-2.04442674441241	3.06901329513192e-06	2.6743415308878e-05
94185	Tnfrsf21	-2.04434143373939	1.68604214657444e-07	3.20006560766388e-06
69551	2310022B05Rik	-2.04254454028654	9.4710879919539e-07	1.07840259963685e-05
67971	Tppp3	-2.04093004290707	3.41077168494489e-07	5.18864668925044e-06
71898	Apol9b	-2.02570866614244	0.00122619997149322	0.00386039539233205
239552	Apol8	-2.02460346829836	3.11522694843999e-09	2.64739254180132e-07
225922	Oosp2	-2.02376412215091	0.00186190921654166	0.00554634267825359
170942	Erdr1x	-2.02289149297241	1.35811427247987e-05	8.73661249981786e-05
94253	Hecw1	-2.02046694277899	0.00136404017458123	0.00423549044955366
17216	Mcm2	-2.02013645397885	4.93710689893053e-06	3.86368063363181e-05
12372	Casq1	-2.01276107585391	1.09767353814567e-07	2.34653875516318e-06
100041490	Gm20875	-2.01089357927983	6.87076335835709e-06	5.02801500583703e-05
504186	Chrna10	-2.00689121075389	0.0312491349655186	0.048325475916235
78303	H2bc27	-2.00300448890537	6.24066459421853e-09	4.00981141858783e-07
214230	Pak6	-2.00218191632087	0.000240810655402032	0.000957990749878779
110751	Adam33	-1.99707272554083	1.23297059068383e-07	2.54166627740016e-06
654462	Kncn	-1.99220340322514	0.00381388786019634	0.0103834176251905
18612	Etv4	-1.99010052205349	1.66816547896324e-07	3.17945789289916e-06
20698	Sphk1	-1.98787202913724	5.42915478257489e-08	1.4587334602293e-06
11870	Art1	-1.98558453292591	0.0213119657810713	0.0339350821936691
100861829	NA	-1.98304763585011	0.0020645266767594	0.00605566269670233
18511	Pax9	-1.98023930395053	3.20018156862047e-06	2.76982849801938e-05
432582	Ccdc92b	-1.97990717606891	7.53066985945864e-06	5.40898721221528e-05
21385	Tbx2	-1.97665840728799	0.000729499995175886	0.00247374677091521
224617	Tbc1d24	-1.97664051319565	1.13776382918835e-07	2.40274150066124e-06
53418	B4galt2	-1.97597871926212	2.2425264778727e-06	2.09809387752503e-05
18368	Or52z1	-1.97579178592063	1.78196985738503e-06	1.75034906952901e-05
17215	Mcm3	-1.97536292471749	5.8031802791749e-07	7.6158685083387e-06
70491	5730412P04Rik	-1.97503568513365	0.0084435553739921	0.0195994831598425
18140	Uhrf1	-1.97440774519325	9.25521726713005e-07	1.06227850550392e-05
74104	Abcb6	-1.97389788937302	4.70826447781994e-08	1.34842908580262e-06
16881	Lig1	-1.97215187884694	3.11492280542378e-07	4.85717079337997e-06
73318	Ube2d2b	-1.97061164898891	3.98369947659044e-06	3.26025197453332e-05
66729	Ankrd61	-1.96556181231759	1.5132088964793e-07	2.97378919720976e-06
12097	Bglap2	-1.96380800031533	0.0250504911194156	0.0393940460646066
66214	Rgcc	-1.96321916716035	1.70388972106204e-07	3.22717900548748e-06
268709	Fam107a	-1.96087653857589	0.0209874056677913	0.0334771229910733
207227	Stxbp5l	-1.95860169307107	0.000810535614900173	0.00270608829563939
50878	Stag3	-1.95435143308798	4.93270498862511e-09	3.47321214730161e-07
30805	Slc22a4	-1.95255748886716	6.51613140624626e-09	4.11172580956878e-07
11905	Serpinc1	-1.94802972413462	0.000100495273723686	0.000457055061000012
619883	Gm6109	-1.94752473382259	4.3412940855644e-06	3.4919216321857e-05
192663	Abcg4	-1.94727727346836	7.5722295921368e-06	5.4287952541463e-05
54563	Nup210	-1.94304238854055	3.39786615348014e-06	2.89500326600116e-05
16599	Klf3	-1.94251219478743	8.72214280823345e-07	1.0240802265113e-05
71683	Gypc	-1.93642163318745	7.59513709311208e-08	1.81236374937395e-06
434428	Gm5620	-1.93372058206799	2.734801261798e-06	2.45042966216954e-05
100628584	NA	-1.93284339964763	0.00365863447079285	0.0100028192618126
100503705	NA	-1.92721936137943	0.00536825968571808	0.0140603189744754
100861676	NA	-1.92605774717247	0.00578856816066877	0.0150135980569536
26358	Aldh1a7	-1.92479203423146	1.96634704101386e-08	7.76421659712642e-07
100861822	NA	-1.92289470528679	0.00366767091255779	0.0100244999730901
56371	Fzr1	-1.92198516229091	8.88417051615451e-07	1.03678603917626e-05
433064	Gm17748	-1.92184458414537	0.024166094704816	0.0381002545380935
434396	Pate9	-1.92171034175785	0.00762104198865246	0.0191700416667825
636931	Trim71	-1.92171034175785	0.00762104198865246	0.0191700416667825
69629	2310039L15Rik	-1.91978310812013	0.00460616509945881	0.0122696594490051
639658	Gm13807	-1.91786164296491	6.94260910778438e-08	1.7263785264453e-06
100039988	Gm11826	-1.91563650400838	0.000404297771685189	0.0014895498355201
18642	Pfkm	-1.90767200787475	3.88928280868721e-07	5.70155433966071e-06
227358	Erfe	-1.90702793288075	2.00542255382586e-07	3.57881678203762e-06
99543	Olfml3	-1.90604192145788	1.29195259130218e-06	1.37660559157963e-05
442845	F730035P03Rik	-1.90499284408827	0.0196480026665407	0.0315051955441834
71733	Susd2	-1.90236425866067	8.45572748942491e-06	5.92620467857348e-05
17218	Mcm5	-1.89339452773711	1.85890939920142e-07	3.40557820174024e-06
237313	Il20ra	-1.89305210443943	0.0224958209194811	0.0356655145989954
108832	Tmem74b	-1.89299256463553	0.00227007890277014	0.00657976692954993
269633	Wdr86	-1.88920533050014	2.46738030897769e-06	2.26404218155654e-05
100040766	Mroh2a	-1.88678056090604	1.94547307752657e-05	0.000117120395490911
16905	Lmna	-1.88600092711052	1.97368917866028e-06	1.89175322046072e-05
16534	Kcnn4	-1.88482249204677	3.68905057066446e-06	3.07089450107471e-05
73016	Kremen2	-1.88453200413001	0.00691420389127712	0.0175791531862508
218304	Prss47	-1.87800550392954	0.00465089251364127	0.0123685526055045
68859	Smim1	-1.87764365309695	3.4280013765879e-07	5.20030006616969e-06
76498	Paqr4	-1.87455578115408	5.93787754879044e-07	7.74774718668149e-06
100038526	Gm16008	-1.87445835225475	0.013568318786859	0.0223824554690484
20352	Sema4b	-1.87370983428695	1.16184205790479e-05	7.68313997367257e-05
381290	Atp2b4	-1.87069363661627	2.88910312019048e-07	4.63809413488819e-06
12337	Capn5	-1.86925291125093	2.90667216746641e-06	2.56162266016763e-05
56018	Stard10	-1.86897788945299	4.89741075816814e-06	3.83943391452494e-05
26950	Vsnl1	-1.86816524413149	0.000263410699931884	0.00103337751348855
73822	Mfsd12	-1.86814677390759	1.50953566887899e-06	1.54355417398277e-05
319172	H2ac4	-1.86198927818745	1.63174845024354e-05	0.000101230977240742
215387	Ncaph	-1.85817222199288	4.56623708298168e-10	1.04170901822894e-07
100504446	Prr22	-1.85653843681355	6.3633704691359e-06	4.75699539761369e-05
78420	Bcas3os2	-1.85532454509731	1.64526963345483e-05	0.000101953450450681
56361	Pus1	-1.85209840624027	2.64485236787486e-09	2.38009697787903e-07
208941	Gm4755	-1.85168220153858	0.000425120146174096	0.00155383814589373
319162	H2ac25	-1.85015970994684	3.07247608597426e-07	4.81584933914039e-06
68337	Crip2	-1.84742621483643	5.09180300849748e-07	6.90569430977809e-06
73628	1700125G02Rik	-1.84606627910944	0.0285849008834538	0.044488863374643
12316	Aspm	-1.84533743330674	5.61019726945161e-10	1.08804650580675e-07
240888	Gpr161	-1.84382947839758	1.46742155309461e-05	9.29458177384255e-05
11754	Aoc3	-1.84213099609947	1.7358461383477e-07	3.26721344834849e-06
170732	Trhr2	-1.84009108577618	0.00306765633083924	0.00859544653771955
12449	Ccnf	-1.83939997577407	9.97612944799166e-08	2.19192580652357e-06
546052	Gm5908	-1.83845510881613	0.00268776153780297	0.00763649078360307
100124469	Mir875	-1.83597650037942	0.0184113955048247	0.029683433291353
26557	Homer2	-1.83039516925933	1.93153586631068e-05	0.000116401803349131
69634	Clybl	-1.82961325432247	7.59932310203954e-07	9.27445004895971e-06
12892	Cpox	-1.82849265934219	1.34837898620117e-06	1.42100009561697e-05
231872	Aimp2	-1.82770446343616	2.9659055444711e-10	8.61396486750847e-08
105988	Espl1	-1.82304727203835	1.55332783385179e-07	3.02420467021904e-06
18817	Plk1	-1.81881828547511	6.5657015796981e-07	8.3154335151265e-06
78917	4930455G09Rik	-1.81833866622906	0.00530144225425501	0.0139106584760811
257926	Or55b4	-1.81743110074633	2.7198613591632e-05	0.000153878251208777
27055	Fkbp9	-1.81701340209556	2.71757970066162e-08	9.33768630648322e-07
22004	Tpm2	-1.81517902742466	1.66273366754275e-05	0.000102894896061349
258837	Or55b10	-1.81290716390291	0.00049461424161187	0.00177139550306615
22321	Vars1	-1.81177916698245	1.59162562465974e-05	9.91037636944494e-05
69270	Gins1	-1.81089824608141	1.24221534467709e-09	1.58322768269957e-07
666390	Gm13237	-1.80561247028793	0.00045483819931777	0.00164739437889894
214901	Chtf18	-1.80552929395524	1.95947847746343e-06	1.88319185074181e-05
20533	Slc4a1	-1.80313450383098	2.40662390469703e-06	2.22254947692017e-05
114673	4930433N12Rik	-1.80225876468528	0.00950505953077301	0.0195994831598425
56199	Abcb10	-1.80108616746131	2.85426117617395e-07	4.601184134474e-06
225288	Fhod3	-1.80063478169326	0.00675828159796495	0.0172230038022587
170736	Parvb	-1.80026449116266	3.86698671617844e-05	0.000205034787278607
53417	Hif3a	-1.79956710203094	0.00946174844495004	0.0195994831598425
16530	Kcnk7	-1.79820173652584	3.94637283503684e-06	3.23750278549551e-05
50765	Tfr2	-1.79365938633362	1.36953616277601e-06	1.43827756445476e-05
15473	Rida	-1.79277550618795	2.63554702965881e-08	9.12831215146773e-07
235435	Lctl	-1.79010907450055	1.16616869964665e-05	7.70612669285106e-05
11519	Add2	-1.78927054258637	2.96140146076591e-06	2.59638484845667e-05
320827	Cracd	-1.78889331520313	5.89881502057037e-06	4.46211782477267e-05
68024	H2bc4	-1.78870648668779	4.3789517377492e-06	3.50871253774427e-05
54426	Hgfac	-1.78783897719114	0.000675394449272405	0.00231686807229265
100503083	Gm19544	-1.78476527460692	5.90245979911846e-05	0.000291890383697672
14664	Slc6a9	-1.78097259688407	1.13933606511321e-06	1.24461474733568e-05
319182	H2bc9	-1.78097134315572	1.91800203914597e-07	3.48133011288543e-06
67741	4930579F01Rik	-1.77854100474111	0.00474856174948282	0.0125876484725635
100861959	NA	-1.77758601585214	0.000308883368451702	0.00118174846159189
66684	Tceal8	-1.77574466306583	1.58007063699195e-09	1.8079859684382e-07
70218	Kif18b	-1.77371955210562	2.41409384851388e-07	4.08547052981064e-06
225875	Lrfn4	-1.77264512930103	2.69225975676474e-05	0.000152570742137425
100217421	Snord11	-1.77180370988827	0.00521886181702336	0.0137179347509553
319177	H2bc1	-1.77132872703396	1.15559823180177e-05	7.64929477402345e-05
30051	Spdef	-1.77101469390268	0.00755362118884991	0.0190276795001537
108000	Cenpf	-1.76530013303522	1.93593251764738e-09	2.00063535730563e-07
319158	H4c9	-1.76433874276415	4.67528396847852e-07	6.53649912444844e-06
226781	Slc30a10	-1.76332800328165	2.00958230165949e-05	0.000120093309975381
74080	Nmnat3	-1.76261357675711	1.26410213542881e-08	6.09823792353875e-07
57390	Psors1c2	-1.76175003534637	0.0071776150751955	0.0181890851814509
14755	Pigq	-1.76060792634389	5.23271869281229e-07	7.02668287311982e-06
100862276	NA	-1.75756667326168	0.000157397382730685	0.000663343691306757
100504453	Gm20236	-1.75455806332012	0.0291310186408667	0.0452921432206461
381260	Gm973	-1.75257503004501	3.09855760007288e-05	0.000171903851831763
319157	H4c6	-1.75248086961506	7.08185527532683e-08	1.74820839716719e-06
100861750	NA	-1.74992980187908	0.00113292079557879	0.00360642472511549
19771	Rlbp1	-1.74803107047722	0.00351873904360891	0.00968209173777608
100503826	Gm13075	-1.74438842774335	0.00358826066162259	0.00983684580152958
100862054	NA	-1.74435632771409	0.0128338381077336	0.0212728478337557
18861	Pms2	-1.74410467482006	2.54978356436605e-08	8.95663427772481e-07
71149	Tex52	-1.74345416429819	0.000293253890045795	0.00113022511026016
74760	Rab3il1	-1.73965075037469	1.5680969040461e-07	3.04641213402923e-06
19159	Cyth3	-1.73911177892631	4.28155784181976e-07	6.10858060802201e-06
97122	H4c14	-1.73884563992275	2.64361915968023e-09	2.38009697787903e-07
75472	Cfap126	-1.73705678410382	7.12871352542662e-07	8.8246079983404e-06
19267	Ptpre	-1.73528611213271	3.49458373152421e-08	1.11086890338124e-06
330406	B4galnt3	-1.72973809657957	3.16495492138415e-07	4.926707320063e-06
212531	Sh3bgrl2	-1.72888474289654	0.00132013596830072	0.00411703677365981
100316779	Mir2137	-1.72768876555755	0.0237211896175075	0.0374574838841644
14792	Lpcat3	-1.72629487184092	1.77923532967062e-08	7.29697049728427e-07
666351	Gm13232	-1.72407129510125	0.00615784373272555	0.0158548725664786
621364	Frg2f4	-1.72322316242411	0.0240573324080597	0.0379397840036355
209448	Hoxc10	-1.72322316242411	0.0240573324080597	0.0379397840036355
65086	Lpar3	-1.72322316242411	0.0240573324080597	0.0379397840036355
17865	Mybl2	-1.72192815627169	2.01792936447761e-06	1.92574797040509e-05
192194	Btnl10	-1.72170993930385	3.1551642225238e-08	1.03944495035121e-06
207678	NA	-1.71949130236908	0.0277739747535776	0.0433259978090734
75030	4930503E24Rik	-1.71949130236908	0.0277739747535776	0.0433259978090734
240156	Gm4947	-1.71949130236908	0.0277739747535776	0.0433259978090734
259083	Or52b4	-1.71949130236908	0.0277739747535776	0.0433259978090734
11601	Angpt2	-1.71683886110382	4.65326812328575e-07	6.52249480777634e-06
17750	Mt2	-1.71381728224613	0.000102436933139689	0.000464404536770404
224454	Zdhhc14	-1.71318643172375	1.99106682976869e-06	1.90546497768603e-05
71729	Rgs12	-1.70991760360767	2.00765859656609e-06	1.91793272265179e-05
19122	Prnp	-1.70942633487585	1.23098747892712e-08	5.98602532438341e-07
13845	Ephb3	-1.70288805381469	0.0203133205527477	0.0324895980287842
319188	H2bc22	-1.70231151733254	6.72832268306549e-06	4.94993419724615e-05
24083	Natd1	-1.70162279123751	3.40121294154559e-06	2.89603905195074e-05
75571	Spata9	-1.69882317543133	0.000111250174773013	0.000497887123358427
77011	Ticrr	-1.69849372113912	7.37425376618496e-08	1.77997196368687e-06
108961	E2f8	-1.69845806472838	5.37453443838719e-07	7.1605133088689e-06
20741	Sptb	-1.69521774190437	9.54193917918016e-06	6.52428591071541e-05
93966	Hemgn	-1.69403075283862	3.74277079421526e-09	2.98313100926617e-07
17345	Mki67	-1.69044899957403	1.02012070874481e-09	1.44324436899313e-07
100502871	Gm19424	-1.68896566312682	0.000127794897678167	0.000560125386872261
237761	Sowaha	-1.68890943606759	4.41828765005941e-06	3.53644183822236e-05
171212	Galnt10	-1.68817426823973	4.60145012368794e-07	6.46319446572168e-06
20679	Sox6	-1.68747902691336	3.38579995654127e-10	8.93423854551799e-08
73061	Cldn34c1	-1.68739808045472	3.30558264356824e-05	0.000181133932801495
74486	Osbpl10	-1.68721079796171	0.0109488006177349	0.0195994831598425
12724	Clcn2	-1.68591906863942	7.83912434942793e-06	5.5906470924456e-05
12395	Runx1t1	-1.68489940505927	7.85635383336531e-08	1.85515065887955e-06
75379	4930599N23Rik	-1.68312337705529	0.000122769688691334	0.000540978821164361
74407	Odad4	-1.68212702536089	0.0176539795157823	0.0285605660273481
319168	H2ac12	-1.68122000732322	0.011704776562908	0.0195994831598425
72281	Sh2d4a	-1.68007659996588	1.29869451029392e-08	6.19249440268045e-07
77579	Myh10	-1.67737894226562	2.4971050084966e-08	8.85006671683938e-07
67547	Slc39a8	-1.67582226395771	1.47119980906564e-07	2.91653826481365e-06
64213	St7	-1.67555500868046	9.53520929529902e-08	2.13452184079439e-06
329727	Dennd2c	-1.67371835663675	3.51729746580754e-10	9.10444074506506e-08
329324	Syt14	-1.67318829986972	2.1542398306624e-08	8.19230596884042e-07
723926	Mir25	-1.67294648378491	1.13350082615017e-05	7.53053506573832e-05
213211	Rnf26	-1.67175708109792	7.59405222594087e-07	9.27218083777389e-06
70967	Eva1c	-1.67070648596352	0.00340079349850391	0.00940669310969244
373852	4833422C13Rik	-1.66993813100298	2.33433741363997e-05	0.000135133027828159
625018	C4a	-1.66550777471439	6.40422061552104e-06	4.78056336471427e-05
26357	Abcg2	-1.66545641259852	2.94427230023274e-09	2.56481977077005e-07
100689	Spon2	-1.66523748872515	0.00108590969988516	0.00347590857769153
84585	Rnf123	-1.66291882450427	7.59137329397301e-07	9.27218083777389e-06
78733	Troap	-1.66177415088274	2.13657166437734e-08	8.14444337533122e-07
434438	Iho1	-1.66175421054433	0.00927939291416416	0.0195994831598425
246787	Slc5a2	-1.66166874513316	6.22722847604563e-06	4.66253010331802e-05
227613	Tubb4b	-1.66120056769194	3.86035188000585e-09	3.02999421215725e-07
13107	Cyp2f2	-1.66057613532092	0.0295641035942373	0.0459050943548776
72607	Usp13	-1.65869960436922	0.0315773542071455	0.0487886368026836
225608	Sh3tc2	-1.65725933846371	1.06057289168648e-06	1.17793232952538e-05
319151	H3c6	-1.65679550606986	5.01276906341674e-07	6.86012338240702e-06
74137	Nuak2	-1.65623767546614	2.54485136375402e-08	8.95663427772481e-07
235606	Apeh	-1.65328255908653	4.07327187008849e-07	5.88556385737028e-06
60594	Capn12	-1.65232563668567	1.96734364111451e-05	0.00011814059395018
15267	H2ac18	-1.64733090213838	1.79199683322207e-06	1.75702315765305e-05
14156	Fen1	-1.64714586118668	1.28107190358251e-07	2.59837710951262e-06
723948	Mir302b	-1.64624486329766	0.00532735345019582	0.0139666383160868
18008	Nes	-1.64537004146772	0.00404525911616703	0.0109508065257275
19387	Rangap1	-1.64514317035127	1.01370321958103e-06	1.13758780247621e-05
257871	Or2y7	-1.64119447046051	0.00344626880441942	0.00951809551559408
665180	Clec2l	-1.64109914857557	0.000361663692433786	0.00135171307709817
12879	Cys1	-1.64105692179339	1.3070754782084e-05	8.4623640834269e-05
100502766	Kifc1	-1.63926948967318	2.736531850742e-07	4.483194645649e-06
268903	Nrip1	-1.63896456306353	2.3609279891955e-07	4.02112526958783e-06
75255	4930562F07Rik	-1.63684493674624	1.50607911340668e-05	9.48326205769724e-05
432479	Tektip1	-1.63651733722173	6.45191112998865e-07	8.20558027905426e-06
387187	Mir192	-1.63492194366525	0.022281024493509	0.0353579707309558
268739	Arhgef40	-1.63487922222769	0.000361464819160978	0.00135115559345017
320332	H4c16	-1.63485923581267	3.1496678074489e-07	4.90572042055322e-06
63959	Slc29a1	-1.63472937599631	1.1668476511103e-07	2.44893840228006e-06
20411	Sorbs1	-1.63428776229708	1.72522992802819e-08	7.19172150519603e-07
260423	H3c7	-1.63321750160163	1.34881950201362e-07	2.72359325744637e-06
319187	H2bc15	-1.63172284669589	1.0732476343422e-06	1.18672894441768e-05
18036	Nfkbib	-1.63104832860203	1.04358619111909e-06	1.16387480871669e-05
140721	Caskin2	-1.63022982598588	9.017192561168e-05	0.000418365101775324
231801	Agfg2	-1.63000629252987	3.2734030518392e-06	2.81454671135519e-05
432628	Mfsd2b	-1.62967335928268	1.37197659159054e-06	1.43939907304506e-05
27221	Chaf1a	-1.62942223203062	1.60671193689636e-07	3.09050415661049e-06
223646	Naprt	-1.62817697093538	3.39403259647742e-07	5.17656632658023e-06
17776	Mast2	-1.62784426664683	1.0533388899074e-07	2.27392356543235e-06
23945	Mgll	-1.62711595482795	2.91242499030836e-07	4.65626148476995e-06
80912	Pum1	-1.62630734252146	8.94845220077574e-08	2.04712226887514e-06
237877	Atad5	-1.62603459265959	2.6417266981626e-07	4.36372687074876e-06
66269	Tmed6	-1.62501098297259	0.000155025606948935	0.000655482416189344
99887	Tlcd4	-1.62487983022568	1.51212031791741e-07	2.97378919720976e-06
14793	Cdca3	-1.62424829186559	7.98673487298635e-10	1.26953338933188e-07
723876	Mir486	-1.62404466218152	0.00133999423286408	0.00416939934230254
66727	Plaat5	-1.62403625967036	0.012910375156927	0.021378851300196
17220	Mcm7	-1.62331495465541	1.13375969549135e-09	1.51795343663839e-07
13433	Dnmt1	-1.62235592776615	2.26173763219507e-06	2.11170618706389e-05
239759	Liph	-1.62154684738626	0.000247998231257838	0.000983130677852507
99167	Ssx2ip	-1.62097029885167	1.58321005367487e-09	1.8079859684382e-07
271813	Agbl2	-1.62044193069101	0.00216846568125533	0.00631690554671367
170750	Xpnpep1	-1.62044100229594	1.46198127795482e-08	6.59780935251671e-07
70827	Trak2	-1.61649667901611	3.88171725619321e-08	1.1854066663604e-06
77521	Mtus2	-1.61620394150798	5.73678715497141e-05	0.000284733634194609
66154	Tmem14c	-1.61599977870155	1.74698091776691e-10	7.41893661937294e-08
100217458	Snord67	-1.61486807210596	0.000902200115915112	0.00296038837986923
74589	Kbtbd12	-1.61349547647411	1.15163718289191e-05	7.62864903578337e-05
58996	Arhgap23	-1.61222852651574	8.63984892776542e-05	0.000403613705754101
19663	Rbpms	-1.61114722351412	4.69148910106643e-09	3.36437947962756e-07
22143	Tuba1b	-1.61033529284712	2.96690643909981e-07	4.69915793171875e-06
387174	Mir15a	-1.60821142500831	0.000988207538081185	0.00320660132252967
17330	Minpp1	-1.60541708948899	8.72271137412584e-07	1.0240802265113e-05
18370	Or52a5b	-1.60500890562858	0.00017646186085896	0.000731887214449211
244329	Mcph1	-1.60262020459218	7.71005611499062e-11	5.79473075633877e-08
12725	Clcn3	-1.60059022076269	8.6204160174883e-09	4.77177773807158e-07
234865	Nup133	-1.59848961629873	3.6615725285735e-08	1.14126008892316e-06
245860	Atg9a	-1.59714510406329	8.85762252807576e-07	1.03589209419351e-05
13857	Epor	-1.59562688775287	1.18859922707975e-06	1.28910368686354e-05
71829	Ddi1	-1.59523952475615	0.028073957314946	0.0437520959899622
14957	H1f3	-1.59374597143462	1.10338250570176e-07	2.35022203154139e-06
226751	Cdc42bpa	-1.59320764224726	4.36137985996135e-09	3.27452881806325e-07
18712	Pim1	-1.59193075344851	1.0796719936567e-06	1.19334709701486e-05
381628	Adgrf3	-1.59038949660139	3.5166513381357e-06	2.96553108033478e-05
11772	Ap2a2	-1.58975758388987	1.0990631867702e-07	2.34653875516318e-06
100504048	NA	-1.58965962857801	0.000133618151490062	0.00058040718225162
78926	Gas2l1	-1.58963538151232	5.79626429875126e-06	4.39760931585724e-05
100862004	NA	-1.58830325751452	0.00287938932685338	0.00812488813481604
56068	Ammecr1	-1.58766395699572	8.37366832696732e-08	1.95354447603987e-06
13016	Ctbp1	-1.58747829970239	4.35187590234868e-06	3.49629426987688e-05
76800	Usp42	-1.58665118348022	3.34667193756224e-08	1.07644019634324e-06
404710	Iqgap3	-1.58623318778235	3.41563779911917e-06	2.90650030501753e-05
13631	Eef2k	-1.58588910591651	1.37066379231964e-05	8.80483838606844e-05
78177	Ninl	-1.58339421678814	5.44137805648511e-09	3.60614894744485e-07
100861792	NA	-1.58218092486186	0.0250011900368902	0.039321066142737
319153	H3c11	-1.58093041226524	5.25363504334302e-06	4.05879894380387e-05
20347	Sema3b	-1.57828098570469	0.000113611397050057	0.000506785517876827
381293	Kif14	-1.57803852725678	4.95177919322905e-11	5.73402338151553e-08
76044	Ncapg2	-1.57757018918667	3.27471621909078e-10	8.90035121186684e-08
19746	Rhd	-1.57727007507523	2.08781117731513e-10	8.22385796931131e-08
326620	H4c2	-1.57617442820006	4.21794527332327e-06	3.41595752633055e-05
18378	Omp	-1.57575996515993	1.10699599514346e-05	7.37970177875988e-05
67389	C1qtnf12	-1.57451351316405	1.44912911450567e-08	6.55920740993254e-07
381580	Ccdc27	-1.57428878499555	0.00100446349051045	0.00324926365253316
13605	Ect2	-1.57361163589131	8.4473649010653e-09	4.74361426954657e-07
76166	Cplane2	-1.57297669958232	7.29938729438729e-08	1.76818223952007e-06
71735	Lrwd1	-1.57117436374794	1.7861446278947e-06	1.75254963326896e-05
319170	H2ac22	-1.57108933050225	4.88098433323113e-07	6.74772498437888e-06
12428	Ccna2	-1.57044962273856	5.34496581907241e-11	5.73402338151553e-08
56390	Znrd2	-1.56895703100564	8.52526606011892e-07	1.00742698368684e-05
66929	Asf1b	-1.56892416241018	1.92858150696857e-08	7.67945255465144e-07
228767	Tmem74bos	-1.56594035901674	0.0149760955429135	0.0245250108096346
19012	Plpp1	-1.56396117623321	4.2809943366758e-08	1.26470809865773e-06
21748	Terc	-1.56353510601182	9.32315428099387e-06	6.40503176095869e-05
110052	Dek	-1.56327089795584	2.23441090148458e-10	8.23251941300165e-08
353328	Muc6	-1.56291498349749	1.50679899699676e-08	6.72118972942247e-07
67177	Cdt1	-1.56160681601629	6.48019151814615e-05	0.000316714844941008
269700	Hectd4	-1.56084710032948	4.09336787012863e-06	3.33394202404033e-05
13555	E2f1	-1.56070850429127	1.34075901536546e-07	2.7093300578898e-06
319161	H4c18	-1.55981812436402	0.000155689267508248	0.00065739241982812
14840	Gsg1	-1.55734113936852	0.00120409049188878	0.00380232112045927
109689	Arrb1	-1.55726179772403	1.76940753693654e-06	1.74052578524785e-05
20133	Rrm1	-1.55488671938018	3.36049625012251e-10	8.93423854551799e-08
66977	Nuf2	-1.55477422436909	7.80045411499704e-10	1.26953338933188e-07
213539	Bag2	-1.55446055452101	6.33344967580849e-06	4.73684173744631e-05
74766	Yipf2	-1.55407986550639	8.14719377666514e-08	1.91519381899734e-06
67579	Cpeb4	-1.55400210653601	1.62388844119122e-09	1.8313553503376e-07
269788	Lhfpl4	-1.55399258863933	0.0299203313637091	0.0464025498507418
18295	Ogn	-1.55385244593457	4.3233088234386e-05	0.000224886527296149
14211	Smc2	-1.55207559826367	3.05440300405254e-08	1.01859655517968e-06
217203	Tmem106a	-1.55204853939021	2.20177993227821e-08	8.28863930473547e-07
100504576	NA	-1.55086004717584	0.00737706316975235	0.018637088783043
331026	Gmppb	-1.54923549443292	2.22141288692243e-09	2.15627788763089e-07
27047	Omd	-1.54872258970751	0.000818636854333825	0.00272969341969562
100316736	Mir599	-1.54751982221362	0.0230526813100939	0.0364909042124078
22154	Tubb5	-1.54658758694679	7.1117240618462e-08	1.74922668123908e-06
21335	Tacc3	-1.54516298915713	2.20023234456676e-10	8.23251941300165e-08
15983	Ifrd2	-1.54338343125698	4.87078165705559e-06	3.82278298172434e-05
72632	Smim18	-1.54112105335901	3.31595079701251e-05	0.000181445997004234
100042049	Gm15421	-1.54081124577417	9.78876484217438e-07	1.10832190321937e-05
80838	H1f1	-1.54041227834091	8.32540833051928e-06	5.84844334492591e-05
332937	Tfap2e	-1.54032944878609	0.00018601428810731	0.000766942102012832
56711	Plag1	-1.53981878702955	2.55833377281687e-05	0.000145954982391666
12189	Brca1	-1.53904731631856	1.77593676049368e-08	7.29697049728427e-07
20514	Slc1a5	-1.53813094402003	6.55592135680695e-08	1.6637104253656e-06
22226	Ucn	-1.53786362832273	0.0210223892248363	0.0335230882857208
408028	Arhgap20os	-1.53786362832273	0.0210223892248363	0.0335230882857208
268755	Mir124a-1hg	-1.53779613121698	0.0211042403950355	0.0336338776648687
100038357	Gm10856	-1.53779613121698	0.0211042403950355	0.0336338776648687
21380	Tbx1	-1.53779613121698	0.0211042403950355	0.0336338776648687
194225	Pramel27	-1.53779613121698	0.0211042403950355	0.0336338776648687
70451	Dhrs13	-1.53722451981904	1.22930329591862e-06	1.32298011918508e-05
387169	Mir151	-1.53716304952688	0.0241435640805214	0.0380669409528073
11764	Ap1b1	-1.53699459346459	1.01362190933783e-06	1.13758780247621e-05
665268	1600029O15Rik	-1.53677646022851	0.000263880526911737	0.00103486056640396
622552	Gm20751	-1.53676689751924	0.0222462042521007	0.0353088989352865
71362	5430440P10Rik	-1.53676689751924	0.0222462042521007	0.0353088989352865
100503582	Gm19784	-1.53666801604659	0.0223652475041321	0.0354833379204254
24084	Tekt2	-1.53666801604659	0.0223652475041321	0.0354833379204254
72140	Cep89	-1.53648967487202	1.25320914988234e-07	2.56444001168145e-06
15161	Hcfc1	-1.53643325585918	3.42348066335081e-05	0.000186389423396737
71943	Tom1l1	-1.53601176512333	5.62747235696026e-10	1.08804650580675e-07
114601	Ehbp1l1	-1.53531212038672	1.66940963856526e-05	0.000103214023126854
69683	Emc10	-1.53470482836097	1.33662378160087e-06	1.41343213974902e-05
17219	Mcm6	-1.53466883331438	4.49222110365228e-09	3.29983992908555e-07
13711	Elf5	-1.53444212812833	2.67255792120765e-06	2.41442635637636e-05
26886	Cenph	-1.53443947275903	8.15217290325387e-11	5.79473075633877e-08
56030	Tmem131	-1.53361086246482	2.15239698288497e-06	2.03124652808802e-05
75770	Brsk2	-1.53335328685392	7.97125493947372e-06	5.66549687295349e-05
13026	Pcyt1a	-1.53053259035655	1.20724469681256e-08	5.90138554220659e-07
67131	Acbd4	-1.52967535321386	1.46713793125999e-07	2.91234696249671e-06
19076	Prim2	-1.52912493102489	1.08609298714909e-10	6.23854620257278e-08
110749	Chaf1b	-1.52911392179638	1.68806740033834e-06	1.67751312152818e-05
231004	Samd11	-1.52894499602856	1.59014315972765e-06	1.59915261357547e-05
268936	Brpf3	-1.52715525776857	6.15941352311815e-06	4.6193901805968e-05
272396	Tars3	-1.52629995473373	1.29495776976453e-06	1.37914017337109e-05
20135	Rrm2	-1.52480905838034	4.78399446905943e-10	1.04642706998274e-07
319665	A430010J10Rik	-1.52440144144763	3.44905620249511e-05	0.000187483797055229
70584	Pak4	-1.52261911789026	1.37272246857235e-06	1.43939907304506e-05
319160	H4c12	-1.52246957987918	5.05344641441881e-08	1.40180205710272e-06
723840	Mir326	-1.52061928114232	0.019971024444889	0.0319835291607823
270049	Galntl6	-1.52042033904961	0.00318743135667662	0.00888584519371654
70335	Reep6	-1.52039848853851	1.5899349199022e-05	9.90438716204948e-05
52679	E2f7	-1.51879279501008	2.26853073648168e-07	3.90724948585776e-06
68107	Cntd1	-1.51860760230972	1.29118403173618e-06	1.37660559157963e-05
67704	1810037I17Rik	-1.51779982599243	0.000807690639849105	0.00269849095273004
68298	Ncapd2	-1.51764093488144	5.04756772604955e-07	6.88348435656301e-06
11717	Ampd3	-1.51733741987532	4.75793349995197e-06	3.75263710374912e-05
76131	Depdc1a	-1.51697333706593	2.16587041283932e-07	3.78296132601348e-06
19850	Snord3a	-1.51677789291557	0.000397183466221936	0.00146851441007291
27388	Ptdss2	-1.51555717602417	1.37895820533541e-08	6.36384631444026e-07
22761	Zfpm1	-1.51515750907392	0.000157153887722255	0.000662625739125531
338359	Supv3l1	-1.51503618549587	6.32110539536443e-08	1.62690647292244e-06
100502606	Gm19279	-1.51486771070531	1.74764537574401e-05	0.000106894234339193
22172	Tyms-ps	-1.51463604371773	0.00229704928191515	0.0066465987898618
319149	H3c4	-1.51440219570231	7.83424913796183e-07	9.45502030731193e-06
252870	Usp7	-1.51373463774098	5.38786287484914e-08	1.45708184154751e-06
14603	Cblif	-1.51317348259153	0.000740397575584348	0.00250445123917947
72297	B3gnt3	-1.51298144593687	3.86747578434137e-06	3.18914212204533e-05
246221	Mpst	-1.51185792459409	5.0861294660014e-06	3.95298578085365e-05
13448	Dok1	-1.51180237078804	1.82868133855819e-07	3.36960882038461e-06
14602	Ghrhr	-1.51148876351759	3.23181809105643e-05	0.000177952965755314
67141	Fbxo5	-1.51007867993725	2.16647403990809e-09	2.11048738102731e-07
100217459	Snord70	-1.50988250092851	0.00620478425996957	0.0159621231804745
19357	Rad21	-1.50968907948033	1.32527520237582e-09	1.62250696961137e-07
100316691	NA	-1.50910330094538	0.000855724493133944	0.00283250956021038
72107	Dscc1	-1.50749547664629	3.69835579434333e-07	5.5005329924391e-06
228421	Kif18a	-1.50745848164975	4.04989193075734e-08	1.21492287843327e-06
407800	Ecm2	-1.50711114777448	0.000160545018070525	0.000675039146989293
11826	Aqp1	-1.50689962060293	2.6919617812209e-06	2.42428195002661e-05
15467	Eif2ak1	-1.50674764553658	2.46670220813748e-09	2.32786455954752e-07
218977	Dlgap5	-1.50641321212974	3.09185722942985e-09	2.6425656490149e-07
76383	H2al1m	-1.50566011761628	0.000153669129507929	0.000650151505432129
19249	Ptpn13	-1.50538249820742	0.000215253902182116	0.00087071418469664
19698	Relb	-1.50485361557088	3.86525285637764e-06	3.1887369225517e-05
14000	Drosha	-1.50363845062442	2.75687434626785e-06	2.46146508713723e-05
276952	Rasl10b	-1.50233051056391	0.00183570900073961	0.00548151339607799
22241	Ulk1	-1.50206946114529	3.92476144967351e-07	5.73500491616539e-06
252972	Tpcn1	-1.50054974103547	1.54341019728037e-06	1.56634501950155e-05
14460	Gata1	-1.50022395769839	1.48179992677416e-05	9.36818799948705e-05
58175	Rgs20	-1.50014494254552	0.000365593777265376	0.00136396338672555
319148	H3c3	-1.49800854371376	1.28684039599012e-06	1.37318551718161e-05
384275	Gm5297	-1.49793817169229	0.0034500959161421	0.0095246477303023
107435	Hat1	-1.49776357661749	8.3736580897596e-09	4.71195969402849e-07
18710	Pik3r3	-1.49685720702113	3.51315900049844e-06	2.96534622591762e-05
229699	Slc16a4	-1.49673279006682	9.70016306680933e-06	6.60919358217124e-05
57441	Gmnn	-1.49670873667038	9.43093599605213e-09	4.99478174698493e-07
212439	AA986860	-1.49446132382883	6.76463759932316e-06	4.96780092991285e-05
18220	Nucb1	-1.49445479042222	3.64336499407382e-06	3.04543992505294e-05
231637	Ssh1	-1.49438988690758	1.27673589741922e-06	1.36454600691927e-05
22289	Kdm6a	-1.49437709337362	3.7220052459218e-08	1.15639727897742e-06
73707	Gucy2g	-1.49321900333557	0.000581826220291102	0.00203702883437999
18209	Ntn3	-1.49198197340714	1.47319265328963e-06	1.51288838599983e-05
241324	Crb2	-1.49160340897688	0.000417768717142001	0.00153170591706495
14235	Foxm1	-1.49102229118223	1.60314476080439e-06	1.60959997982647e-05
76267	Fads1	-1.49091212102058	1.96951255374702e-05	0.000118197807396949
20624	Eftud2	-1.48979827710126	1.29485442107134e-08	6.18503485242493e-07
208922	Cpeb3	-1.48976630165882	1.21028186479733e-05	7.95315541666507e-05
66447	Mgst3	-1.48874687412064	1.57108678282557e-08	6.90947696932299e-07
11676	Aldoc	-1.48818575187883	4.20812617092334e-05	0.000219819290072624
233103	Garre1	-1.48768248652173	1.90344749600959e-07	3.46277105047153e-06
17427	Mns1	-1.48751578629674	7.11545249885229e-07	8.81453434212883e-06
19743	Rhag	-1.48618023832956	2.58469062871136e-09	2.37660101378309e-07
319189	H2bc18	-1.48527166598109	6.74244922616486e-06	4.95546315624485e-05
231986	Jazf1	-1.48500526262948	1.42077679077048e-05	9.05611922991343e-05
16563	Kif2a	-1.48386775310287	7.50862438175616e-09	4.4268308475434e-07
78655	Eif3j1	-1.48377302260757	6.22722524914418e-08	1.61036874449562e-06
93677	Lmod2	-1.48357236266175	0.000366411461510254	0.00136682639478276
18218	Dusp8	-1.48333915873106	5.72273576396246e-05	0.000284088101057052
18563	Pcx	-1.48331728013001	5.35032910273906e-06	4.12412350208011e-05
102442	Dennd4a	-1.48281731082582	1.72295570757284e-09	1.88823440226299e-07
71769	Bbs10	-1.48202837246982	4.15151448653279e-06	3.37321411747309e-05
76123	Gpsm2	-1.48187619914982	3.68876193462193e-10	9.28304265010088e-08
57317	Srsf4	-1.48070361928918	7.7896704655707e-06	5.55946119776588e-05
109754	Cyb5r3	-1.47806649302683	2.13151141842122e-08	8.13656584849304e-07
57764	Ntn4	-1.47758473583877	0.000127985788652837	0.000560690804286824
52276	Cdca8	-1.47733330683752	1.28103336364946e-10	6.23854620257278e-08
60595	Actn4	-1.47653148435699	3.73143412592787e-07	5.52980633089386e-06
118445	Klf16	-1.47647477981974	3.46933128026217e-07	5.24662287022143e-06
22146	Tuba1c	-1.47604792285116	3.0714327200926e-07	4.81584933914039e-06
71603	9130004J05Rik	-1.47534223296827	7.73332940021589e-05	0.000367647646962511
72612	Hpf1	-1.47414381208711	1.37911824541201e-08	6.36384631444026e-07
100861697	NA	-1.47390055622082	0.000186534595546668	0.000768620947902198
12778	Ackr3	-1.47267288917145	0.000226830983981941	0.000910506470779083
319156	H4c4	-1.47153710487094	1.23964948746204e-06	1.33066482700358e-05
74334	Ranbp10	-1.46933299822293	2.00362740196936e-06	1.91539002796921e-05
216011	Lrrc20	-1.46775719320327	1.0267709961138e-07	2.23431616520231e-06
11876	Artn	-1.46703567302821	4.11135185616269e-05	0.000215575705337568
16596	Klf1	-1.46664345164749	6.80625113009826e-06	4.99021039829891e-05
68262	Agpat4	-1.46582577270923	1.32584208928269e-06	1.40432822075659e-05
16571	Kif4	-1.46439334821509	5.87651955091498e-10	1.10573456075943e-07
15191	Hdgf	-1.46416818014464	5.30070928003781e-06	4.09051611363282e-05
626534	Gm6682	-1.46367388630067	1.18573970666939e-09	1.54197222428552e-07
270190	Ephb1	-1.46231137474146	0.00811257442101486	0.0195994831598425
94044	Bcl2l13	-1.46129099650859	1.50628214073656e-05	9.48326205769724e-05
258710	Or10z1	-1.46085368996946	6.59635945870401e-06	4.88641193044743e-05
18670	Abcb4	-1.46056751537584	3.45689006974623e-09	2.82932366387019e-07
27208	Snord33	-1.45996968783864	1.98582635735477e-05	0.000119040085060753
100504207	Arhgap33os	-1.45949567289762	0.000765787174487494	0.00257814066832597
12741	Cldn5	-1.45921695529968	0.00939204040132145	0.0195994831598425
22439	Xk	-1.45895492588852	2.55903385357046e-08	8.96288416316903e-07
434175	Ccnb1-ps	-1.45845544899938	1.08123625161453e-05	7.23994089249353e-05
76589	Unc5cl	-1.45675700219643	5.27429947410459e-07	7.0650658160024e-06
210417	Thsd7b	-1.45672585446394	0.000143196233987751	0.000613675566627733
20877	Aurkb	-1.45530128093123	7.1517675345064e-08	1.75259354010293e-06
12457	Noct	-1.45494264885622	8.78810143714191e-08	2.02416787254305e-06
13143	Dapk2	-1.45486273973042	2.59634594531637e-09	2.37660101378309e-07
319169	H2ac15	-1.45385040960928	5.05665945963986e-07	6.88896979717051e-06
217593	Slc25a21	-1.45381400255155	1.10845242945785e-07	2.35917216759867e-06
18174	Slc11a2	-1.45331517805698	2.76917807258676e-07	4.50243761801135e-06
268697	Ccnb1	-1.45325610906902	1.800810185337e-09	1.94449514042352e-07
319186	H2bc14	-1.45316360392619	6.97823801762989e-05	0.000337116123500111
12616	Cenpb	-1.45260622633644	9.06019774458868e-06	6.27221381813998e-05
751541	Mir687	-1.45228382005285	0.00084146367063325	0.00279245740720321
56702	H1f5	-1.45224835705188	4.2642986802315e-06	3.44304302890903e-05
19041	Ppl	-1.45141982103833	1.35724309721346e-05	8.73521715523599e-05
11771	Ap2a1	-1.45118781282659	1.16687470318075e-05	7.70891773401792e-05
319159	H4c11	-1.45085159373737	3.46793215753223e-07	5.24662287022143e-06
269113	Nup54	-1.45068075020351	9.43685325581573e-08	2.11844704887966e-06
106344	Rfc4	-1.45063392131279	3.07071349960437e-07	4.81584933914039e-06
66208	Nenf	-1.44961433295928	0.00232034448686873	0.00670472494244156
667728	H2af-ps2	-1.44879923601764	3.4136796925782e-07	5.18864668925044e-06
232341	Wnk1	-1.44812161659546	1.37449837076518e-07	2.76496016769312e-06
104394	E2f4	-1.44719520720236	1.82375346347999e-06	1.78346230258628e-05
240084	Cchcr1	-1.44671196130603	2.62075217479004e-06	2.37748409074161e-05
14777	Gpx2-ps1	-1.44664354107061	1.22669188675321e-05	8.04542924470691e-05
50997	Mpp2	-1.44589093276988	3.68689414250005e-05	0.000197727200208696
226866	Sbspon	-1.44425731016194	0.000214603469067774	0.000868220852306198
72361	Ces2g	-1.44424375157057	1.73136538121341e-07	3.26374339263817e-06
26889	Cln8	-1.44406334317787	6.34268428527965e-09	4.0561839103439e-07
60530	Fignl1	-1.44282866407832	1.35043794553535e-07	2.72375044985393e-06
29870	Gtse1	-1.44217944740815	1.58156819491042e-07	3.06382337629866e-06
20444	St3gal2	-1.44193212868499	1.44241436997008e-05	9.1639504818646e-05
15288	Hmbs	-1.44126125064434	1.43133388951917e-09	1.69546834531482e-07
102644	Oaf	-1.44073130304783	0.000123874985501466	0.000544877525642392
19044	Ppox	-1.44070533808909	6.6973525133242e-08	1.68514398289146e-06
235439	Herc1	-1.44063423650149	3.73957405864159e-09	2.98313100926617e-07
69632	Arhgef12	-1.44024718060419	3.06514926534406e-07	4.8154735192362e-06
11459	Acta1	-1.43966635430062	6.92749476413324e-06	5.06271525126048e-05
56349	Net1	-1.43914965826489	3.40837442169037e-07	5.18864668925044e-06
68026	Pclaf	-1.43777759077468	2.5215957929635e-09	2.34707027592311e-07
319185	H2bc13	-1.43730239277951	9.07854404527675e-06	6.27851777624878e-05
12581	Cdkn2d	-1.43670137282881	1.42269781822893e-09	1.69546834531482e-07
22381	Tceal9	-1.43633248161027	1.64932668144878e-07	3.15017919009814e-06
22142	Tuba1a	-1.43606781870521	5.98292812889978e-05	0.000295225133651719
27028	Ermap	-1.43481336709319	8.8201299766199e-08	2.02639317527094e-06
100862174	NA	-1.43454090172812	0.00131380213960717	0.00410010659689783
74253	Klrg2	-1.43431762108826	2.43843051766062e-06	2.2450576910399e-05
12096	Bglap	-1.43313348965491	0.0170181503965304	0.0276075151980004
230603	Ttc39a	-1.43296048851846	3.1059055801913e-07	4.84589022755565e-06
21872	Tjp1	-1.43260582059292	4.02484261052693e-07	5.82798067722491e-06
12291	Cacna1g	-1.43125082360231	3.04013488549447e-06	2.65257868548489e-05
227801	Dennd1a	-1.43099441607011	9.82187234200813e-09	5.13362823814306e-07
230935	Dnajc11	-1.43071704528804	1.33704157000481e-08	6.25671626592264e-07
14137	Fdft1	-1.43019771278385	3.45876072792502e-08	1.10205929454014e-06
238663	Spata31d1d	-1.42951992034196	0.00780092503056387	0.0195736098048094
319167	H2ac11	-1.42889440752397	0.000106425489819763	0.00047945274122515
104248	Cabin1	-1.42886586906953	2.87562283867933e-07	4.62738621269778e-06
60321	Wbp11	-1.42838682216129	9.70193984391278e-07	1.10007936177599e-05
100271704	Scpppq1	-1.42731104294022	0.00572827799981437	0.014881533968114
100862033	NA	-1.42686056383857	9.19812156500153e-07	1.05944989067494e-05
68275	Rpa1	-1.42670985139407	2.65174425882341e-09	2.38009697787903e-07
70099	Smc4	-1.42635163408702	2.65340661649562e-09	2.38009697787903e-07
406217	Bex4	-1.42512033338118	2.3316457330488e-07	3.99066746716205e-06
67900	Mtfp1	-1.42498028454858	1.23920751759435e-05	8.11185479785573e-05
20438	Siah1b	-1.42447669993378	1.0090409835136e-06	1.1360697966411e-05
77053	Sun1	-1.42427220079104	1.12107774879723e-10	6.23854620257278e-08
194655	Klf11	-1.42420660774547	1.40441560635815e-07	2.81079615354994e-06
67078	Pgp	-1.42406214451069	4.42231891379369e-05	0.00022894134430095
15216	Hfe	-1.42266583690806	0.000441389618646492	0.00160696259619546
50877	Neu3	-1.42256407040758	7.71318569894043e-07	9.3669564180146e-06
69051	Pycr2	-1.42093441287364	7.09481990947413e-06	5.14762707740516e-05
226551	Suco	-1.42090427319524	4.47810958488085e-09	3.29983992908555e-07
215929	Mfsd4b1	-1.42040019282167	0.000710043011471301	0.00241681390216387
100861531	Rn45s	-1.42032404322004	5.19961598815741e-07	6.99259589025879e-06
109778	Blvra	-1.41953822862763	1.71742824608078e-07	3.2437818285785e-06
11512	Adcy6	-1.41925344781789	3.19558959299674e-05	0.000176378870662616
66695	Aspn	-1.41847966023082	0.000888551782410065	0.00292278827215464
70239	Gtf3c5	-1.41805541002691	6.82598250104326e-07	8.53986728361081e-06
64898	Lpin2	-1.41793934834519	1.40593769027758e-08	6.4329933474839e-07
11518	Add1	-1.41783422824779	7.59196607549502e-07	9.27218083777389e-06
21877	Tk1	-1.41774384696362	5.40437810109641e-07	7.19322195933885e-06
18968	Pola1	-1.41639131619587	2.09789283134613e-08	8.05347870948537e-07
66261	Tm4sf20	-1.41544848356879	9.93655074386163e-05	0.000453206096102392
233406	Prc1	-1.41515271233734	2.42320009213044e-10	8.23251941300165e-08
67300	Cltc	-1.41473359824975	1.34390387480548e-08	6.26077799228566e-07
66241	Tmem9	-1.41434306251128	1.26459433571693e-05	8.23637897207053e-05
14580	Gfap	-1.41381453887838	2.57255025671677e-08	8.9867190331303e-07
236266	Alms1	-1.41312903818609	1.47415617519085e-08	6.61635642559507e-07
12704	Cit	-1.41193460069702	1.32296974149611e-06	1.40299454709158e-05
12846	Comt	-1.41118909389469	2.44082531393463e-08	8.74034139755327e-07
72313	Fryl	-1.41074822383749	7.41590566683756e-07	9.12118685467915e-06
68738	Acss1	-1.41074632883566	0.000246385219683245	0.000977355884895547
20216	Acsm3	-1.41057947142316	0.000360503386269877	0.00134830350012784
26934	Racgap1	-1.41051406856324	3.26206711625599e-10	8.90035121186684e-08
70979	Fancd2os	-1.41049342051912	4.19810037863869e-07	6.01794146577114e-06
114874	Ddhd1	-1.41020293671565	4.4822241839196e-09	3.29983992908555e-07
329679	Fnip2	-1.40811933627728	2.53564979458857e-09	2.35209644256391e-07
27210	Snord34	-1.40803915444105	5.71453089336862e-06	4.34691394208972e-05
58172	Sertad2	-1.40775401016154	3.93050698837796e-09	3.04772842254256e-07
208846	Daam1	-1.40745936822965	8.68360080182801e-08	2.00860924419475e-06
76080	Ttpal	-1.40656735631869	5.04876101324794e-08	1.40180205710272e-06
66254	Dimt1	-1.40528640455203	4.67388841558901e-07	6.53649912444844e-06
224171	Cip2a	-1.40512231237815	3.72416805966362e-07	5.52204930134193e-06
76199	Med13l	-1.40467020262792	1.84219248141756e-06	1.79587336630014e-05
67628	Anp32b	-1.40398733803123	1.20103913964675e-08	5.8816293290917e-07
269582	Clspn	-1.40293957674293	1.63111302047319e-09	1.83190168526615e-07
19075	Prim1	-1.40234021103779	1.5109759939514e-08	6.72124656949347e-07
74167	Nudt9	-1.40173432111394	6.14239634355633e-08	1.59450038415967e-06
71988	Esco2	-1.40163487772573	9.0353410214e-08	2.05822377648926e-06
100039794	Gm2427	-1.40158289543962	3.54256663709061e-05	0.000191456390195835
319184	H2bc12	-1.40124818677921	7.16334056500859e-05	0.000344222831004895
56812	Dnajb2	-1.40105474991597	6.28067537477927e-08	1.61956808359702e-06
360198	H3c1	-1.40022747367112	3.80369452994793e-06	3.14896782301111e-05
67886	Camsap2	-1.39949265019895	3.60891528011575e-08	1.13526282868363e-06
326619	H4c1	-1.39900875074485	7.96219686928435e-07	9.58390384013637e-06
73218	Sppl2b	-1.39834276534175	7.87632499925648e-06	5.61128799881499e-05
73728	Psd	-1.39809802504643	2.24710268912334e-07	3.88511475748621e-06
17121	Mxd3	-1.39791533540524	3.60708077789275e-08	1.13526282868363e-06
208628	Kntc1	-1.39755964647707	4.81146244449437e-11	5.73402338151553e-08
207175	Cetn4	-1.39739341076919	0.000656087698770203	0.00225890645615345
319150	H3c2	-1.39714532600146	3.90493257514114e-06	3.21126058879761e-05
399510	Map4k5	-1.39697884415002	5.48005515715516e-10	1.08804650580675e-07
68743	Anln	-1.39658857768323	9.58835807539463e-09	5.05042604905331e-07
17355	Aff1	-1.39640649590494	3.563160787092e-06	2.9929197971589e-05
209737	Kif15	-1.39513125562495	3.69947525306113e-09	2.9743842742778e-07
21916	Tmod1	-1.39435336827623	1.27861390170212e-08	6.13983166684841e-07
66131	Tipin	-1.39428420094183	3.01625780065253e-08	1.00959200448196e-06
51796	Srrm1	-1.39311474097231	9.87444370776554e-07	1.11545097894164e-05
67849	Cdca5	-1.39204047350746	7.7486231005099e-08	1.8392998012992e-06
241589	D430041D05Rik	-1.39197285697975	0.00572792005173369	0.014881533968114
114255	Dok4	-1.39184663611956	1.93564957764784e-06	1.86556808052804e-05
12021	Bard1	-1.39078836888991	2.4664896091085e-08	8.7974699587874e-07
240960	Dnah14	-1.39061736522986	2.27159371107363e-06	2.11799812944323e-05
22276	Uros	-1.39033320693865	4.97653138043941e-09	3.4865690830853e-07
52683	Ncaph2	-1.39000408641508	1.18159709127655e-07	2.46845713634168e-06
102920	Cenpi	-1.39000358328709	4.01880882955836e-07	5.82545094285689e-06
13196	Asap1	-1.38927309972912	4.69072227554847e-07	6.55471160550806e-06
269608	Plekhg5	-1.38898034736011	3.36560847968272e-06	2.87460440594228e-05
22371	Vwf	-1.38829176151871	3.07237992590879e-05	0.000170695449726645
56190	Rbm38	-1.38815906358779	2.12326697228199e-05	0.000125234967533968
234740	Tmem231	-1.38775170170553	2.01774847860822e-05	0.000120355920754011
97908	H3c8	-1.38773203481869	2.49477966535218e-05	0.000142959343294554
17872	Ppp1r15a	-1.38613071295445	1.58727242006215e-06	1.59730084372014e-05
96990	C79798	-1.38602491382072	0.000289008537598531	0.00111666456300955
12144	Blm	-1.38552460303792	1.94676045734706e-09	2.00420463902409e-07
100383	Bsdc1	-1.38415499335598	1.69923114639377e-06	1.68552566889914e-05
73863	Spmip11	-1.38390352814948	0.00365810455673129	0.0100023766345473
110084	Dnah1	-1.38131306791231	0.000379582117826222	0.00141111508417438
57349	Ppbp	-1.38072448288246	0.000192994727432831	0.000791639555825068
212919	Kctd7	-1.38024049314191	1.04786829946315e-07	2.26391196431709e-06
20460	Stil	-1.37827908892752	1.5969567764233e-08	6.94988617700953e-07
14297	Fxn	-1.37622094870515	6.27699771678179e-07	8.04728872379304e-06
12163	Bmp8a	-1.37617693944968	0.00157446554198896	0.00479789202441059
72323	Asb6	-1.37615238232449	1.83079965330783e-06	1.78797354571518e-05
16423	Cd47	-1.37606914329793	3.79007510713222e-09	2.99713031865856e-07
11363	Acadl	-1.37589876023648	1.30835252785845e-10	6.23854620257278e-08
15366	Hmmr	-1.37581733114821	4.81826465320084e-08	1.36696884143367e-06
20528	Slc2a4	-1.37430557706373	1.50467726751665e-05	9.47754888849013e-05
100526546	Mir3068	-1.37286693004349	0.00405267076550603	0.0109643180107195
71934	Car13	-1.37245734378188	0.00010245298217283	0.000464404536770404
723820	Mir196b	-1.37232644990286	0.00229341615356434	0.00663749948224099
231830	Micall2	-1.37168470576409	3.01886677410163e-05	0.000168169256104342
20501	Slc16a1	-1.37105448620074	8.8064220472584e-10	1.32972080456909e-07
70127	Dpf3	-1.37011797754025	8.31135486739769e-07	9.89029395538537e-06
109242	Kif24	-1.36927189476846	7.19014748074643e-08	1.75580429810608e-06
329541	NA	-1.36904779105805	7.80465192458751e-05	0.000370131974626355
232232	Hdac11	-1.36832397410196	2.32979234727305e-05	0.000135049788646985
19358	Rad23a	-1.36797037308373	4.75282489314064e-07	6.60217247791592e-06
105298	Epdr1	-1.36765468132896	3.00207640136916e-07	4.73554466121953e-06
14866	Gstm5	-1.36742923335493	5.98356525939606e-08	1.57127845589493e-06
21929	Tnfaip3	-1.36727731817667	9.87466402088546e-06	6.70623421848191e-05
100504170	Gm20099	-1.36577781128405	0.000640100362749176	0.00221215384059405
57738	Slc15a2	-1.36509043215435	1.57864412850085e-07	3.06252453736793e-06
735269	Mir707	-1.36456816864476	4.15760588420841e-06	3.37715392489242e-05
76843	Dtl	-1.36440890544116	7.96675955504262e-10	1.26953338933188e-07
211651	Fancd2	-1.36426105487533	7.67870767654427e-09	4.46894209723333e-07
66143	Eef1e1	-1.36405485605345	6.98975298908109e-07	8.69180739322915e-06
381798	4930590J08Rik	-1.36402419394658	0.00437809120210432	0.0117441907601651
208643	Eif4g1	-1.36330243095716	1.18309252943977e-06	1.28364358713148e-05
56484	Foxo3	-1.36179635088408	1.3887384136631e-05	8.89742598286095e-05
338368	Pheta2	-1.36122654652839	4.63769681257146e-06	3.6770117172952e-05
100861799	NA	-1.36103527000681	0.00044142840955132	0.00160696259619546
50783	Lsm4	-1.36078935467527	1.13424524278534e-05	7.53363916267416e-05
12417	Cbx3	-1.36002691196182	2.6806027090464e-09	2.39658227069645e-07
78908	Igsf3	-1.36001737895902	7.68746968307707e-05	0.0003657233301529
71435	Arhgap21	-1.35903283720692	4.04721541988334e-09	3.09857092667632e-07
104079	Nxph3	-1.35843001952424	0.0312287403076945	0.0482994328129988
381524	Mexis	-1.35833141735815	0.000940802073573037	0.00307215980319636
216019	Hkdc1	-1.35818930415426	0.0221012254170213	0.0350890359021685
66251	Arfgap3	-1.35791844065991	1.23763285770161e-08	6.00671847133428e-07
76670	Cfap70	-1.35733915207744	0.0175214563837301	0.028359675027001
14582	Gfi1b	-1.35492864623009	0.000531002512896591	0.0018850727923219
72568	Lin9	-1.35476914634206	1.42690782009435e-10	6.46365460705738e-08
78547	E130304I02Rik	-1.35420901559103	0.00195117549822247	0.00577365257116915
70235	Poc1a	-1.35338460635077	2.36665179085216e-08	8.5764305364761e-07
69263	Rfc3	-1.35332558101986	1.76175823441454e-07	3.29659480159231e-06
20591	Kdm5c	-1.35317975248267	2.54114724372472e-06	2.32232148410202e-05
238673	Zfp367	-1.35173401690225	5.29209680422685e-11	5.73402338151553e-08
66691	Gapvd1	-1.35123082386386	2.043952224556e-08	7.94743598157474e-07
15115	Hars1	-1.35032895576475	1.94928038258102e-07	3.51322888051522e-06
100306952	Snora78	-1.35019814359533	2.07777179657017e-05	0.000123300785281617
16906	Lmnb1	-1.35017582934822	5.44973606353375e-07	7.2358757435654e-06
100043915	Gm4724	-1.34931837658892	0.0160865189188531	0.0262229651349791
243616	Slc6a11	-1.34931837658892	0.0160865189188531	0.0262229651349791
70885	Ints10	-1.34911269662453	2.94978489503897e-11	4.21958966643495e-08
75841	Rnf139	-1.34894324657646	8.86085587477744e-08	2.03110290949828e-06
66943	Slc66a2	-1.34806912821365	1.54798721384359e-06	1.56929296848396e-05
240697	Mcmdc2	-1.34733119276786	0.000104740557496973	0.000473038154238987
104307	Rnu12	-1.34546106958878	0.00149246069062592	0.00458501063756323
67815	Sec14l2	-1.34523322743375	5.24476317608111e-05	0.000263781307110859
68549	Sgo2a	-1.34510222644792	7.64411616860901e-09	4.45835693876876e-07
108912	Cdca2	-1.34430406127176	7.62820824815396e-10	1.26953338933188e-07
14029	Evx2	-1.34408453869582	0.0257026035880874	0.0403495097857463
18005	Nek2	-1.34336314277267	1.85684047537573e-11	4.01897073234122e-08
319812	9430018G01Rik	-1.34250903935954	0.00346198919676275	0.00955069065964422
237320	Aldh8a1	-1.34230512042896	0.0252381589221704	0.0396731012924042
193742	Abhd16a	-1.34198213359017	9.39640654100776e-07	1.07349698771774e-05
242083	Ppm1l	-1.34194606563298	2.79849117415561e-07	4.53008883992705e-06
21689	Tekt1	-1.34190832322204	0.0296953807958402	0.0460905005225367
99709	Clca4b	-1.34190832322204	0.0296953807958402	0.0460905005225367
621487	Frg2f9	-1.34184602978324	0.0298122705580809	0.046248156478201
14804	Grid2	-1.34184602978324	0.0298122705580809	0.046248156478201
72401	Slc43a1	-1.34183755438552	6.16808745327657e-07	7.94890714389801e-06
18541	Pcnt	-1.34131682103914	1.14714404791222e-08	5.68763562508614e-07
12070	Bex3	-1.34129459394503	9.48597924347959e-07	1.07874238434532e-05
16412	Itgb1	-1.34022356717151	4.91254521476977e-07	6.78100895846763e-06
237436	Gas2l3	-1.34001896235383	5.02797349574419e-07	6.86365101159373e-06
12235	Bub1	-1.33969319085743	3.70323975979182e-07	5.5005329924391e-06
69857	1810053B23Rik	-1.33872648561628	0.000205551720136538	0.00083608054498518
79059	Nme3	-1.33846308590209	2.02319816655813e-07	3.59585132238628e-06
100526470	Mir3066	-1.33819888910325	0.0054990056383728	0.014362624855404
71489	Bcas3os1	-1.33819381129096	0.000251337436567192	0.000993903708491155
235040	Atg4d	-1.33801519983015	2.54772358410407e-07	4.25074151579893e-06
209032	Zc3hav1l	-1.33678587130722	3.8360909722667e-08	1.17543536116388e-06
19141	Lgmn	-1.33612552335728	9.04499295957912e-08	2.05822377648926e-06
232670	Tspan33	-1.33551951354643	2.5002469307053e-06	2.29110624847065e-05
71827	Lrrc34	-1.33469905901803	0.00432206574471834	0.0116145367684101
19725	Rfx2	-1.33412580351927	3.28558450020839e-05	0.000180219780284892
65964	Map3k20	-1.33394859522534	1.13153756515309e-07	2.3914509707073e-06
80986	Ckap2	-1.33301376378857	1.84478690435606e-07	3.38780157253333e-06
19659	Rbp1	-1.33294111835527	9.1728855478362e-07	1.05774228385507e-05
100042659	NA	-1.33255914401796	0.000500674980431795	0.00178979945983898
74753	Trmo	-1.33249444117407	9.51170841008462e-10	1.40123342711092e-07
103733	Tubg1	-1.33239418244174	9.27726506014753e-07	1.06391049396519e-05
72155	Cenpn	-1.33203325382321	3.42120857152407e-08	1.09265602544598e-06
16211	Kpnb1	-1.33138813736897	5.72039551145106e-08	1.51934869106022e-06
100502819	BC065403	-1.33115885760776	1.47342270051936e-06	1.51288838599983e-05
234593	Ndrg4	-1.33106254989595	0.00102537847812264	0.00330786488509142
23834	Cdc6	-1.32886152381244	3.06265301666566e-08	1.02009615612691e-06
12442	Ccnb2	-1.32876837611158	1.81721831438822e-09	1.94449514042352e-07
69656	Pir	-1.32871279515647	1.15228359390969e-06	1.25422169799245e-05
80889	Tlnrd1	-1.32853683048405	9.96456488321788e-06	6.76221994908811e-05
67054	Paics	-1.32743692849587	3.91734062789988e-09	3.04772842254256e-07
11534	Adk	-1.32572062381031	6.31086716427507e-07	8.07547357146103e-06
15937	Ier3	-1.32532562189222	1.94860970613004e-07	3.51322888051522e-06
18538	Pcna	-1.32482968712388	1.1733245514692e-08	5.78317787986707e-07
56473	Fads2	-1.32475119000924	0.000596833670861188	0.00208152731173312
78369	Icam4	-1.32434568154079	7.26383968716862e-08	1.76434722273719e-06
22042	Tfrc	-1.32364932013126	1.58826911015237e-07	3.06787500856409e-06
13549	Dyrk1b	-1.32360718170743	3.90644033250276e-07	5.71745513177666e-06
68852	Lrrn4cl	-1.32350684599826	0.00858255313821124	0.0195994831598425
215627	Zbtb8b	-1.32335249628344	0.0235522181907819	0.0372101225488147
213499	Fbxo42	-1.32304779039489	1.38504074213856e-06	1.4509500496875e-05
68070	Pdzd2	-1.32297304084504	1.5567318274958e-06	1.57471886334261e-05
98910	Usp6nl	-1.32286301250939	3.95753036492644e-09	3.05573061898681e-07
56419	Diaph3	-1.32263853742972	1.47522425177917e-08	6.61635642559507e-07
50927	Nasp	-1.32211779439428	1.38193267135154e-08	6.36602509740058e-07
791409	Gm9883	-1.32206162834341	0.000170081383381925	0.00070888543458631
100217448	Scarna8	-1.32171631953034	0.00361940755403056	0.00991352190980515
244650	Phlpp2	-1.32141606712536	9.22407380939084e-07	1.06004694319422e-05
76789	Mzt1	-1.32055971530763	3.23052552177422e-07	5.00298878383485e-06
319180	H2bc7	-1.32021389387941	2.99163853308659e-06	2.61782819352094e-05
14748	Gpr3	-1.31845691945601	0.00246453228579981	0.00707547512366674
20778	Scarb1	-1.31809349282075	4.28611910779493e-08	1.26484724463364e-06
50884	Nckap1	-1.31701390051721	3.7246478532212e-06	3.0976806610373e-05
77626	Smpd4	-1.31683073963255	6.23035766906701e-07	8.01051980085388e-06
620986	NA	-1.31669404936503	1.67228530694225e-05	0.000103368301927185
29806	Limd1	-1.31665191236354	2.11626587886843e-05	0.000124919544389191
101706	Numa1	-1.31659773497519	8.13686461684405e-06	5.74271211169058e-05
81877	Tnxb	-1.31595662142056	0.00852445553206323	0.0195994831598425
20187	Ryk	-1.31492748467321	4.14328915706131e-10	9.98836999392521e-08
723911	Mir367	-1.31451532899769	0.00147252029048449	0.00453246081257961
320253	Marchf3	-1.31383588694952	9.4768846338025e-10	1.40123342711092e-07
382083	Snx22	-1.31280290189151	1.84660526585355e-06	1.79787220928041e-05
75517	Ccdc34os	-1.31278639749453	0.00062421871748449	0.00216426081419964
70617	Fam241a	-1.31257562858643	9.4108569589407e-09	4.99478174698493e-07
621239	Nhlrc4	-1.31242340855781	1.47950492525932e-05	9.35700494094153e-05
229004	Gmeb2	-1.31089262371329	1.00717677601888e-06	1.1349111772561e-05
19704	Upf1	-1.31072017497887	6.88483799935541e-06	5.03695859985143e-05
54132	Pdlim1	-1.30958386950695	7.97484538867321e-07	9.590633753042e-06
68818	Zfand2b	-1.30957790533413	3.72290231099467e-08	1.15639727897742e-06
20788	Srebf2	-1.30899509974836	9.36343824952395e-06	6.42324301322088e-05
100036523	Gm16982	-1.30834043134706	1.46922076393782e-06	1.51085702395256e-05
56298	Atl2	-1.30717552465182	5.23886875214417e-08	1.42720466173723e-06
171486	Cd99l2	-1.30713143995843	3.14184308219646e-08	1.03757172698685e-06
20442	St3gal1	-1.30660876208178	8.94936207720517e-06	6.20655044389791e-05
240660	Slc35g1	-1.30642760226979	4.33709643800128e-06	3.48957797775124e-05
75786	Ckap5	-1.30551896263958	1.23116676711076e-08	5.98602532438341e-07
319171	H2ac24	-1.30530804180288	1.96815736899354e-05	0.000118163351296389
70045	Gpr15lg	-1.30515998446058	0.000116355690817031	0.000517075101490532
74187	Katnb1	-1.30398004219289	2.79518919297029e-09	2.48269434888037e-07
67153	Rnaseh2b	-1.30369620670601	6.85764250527951e-08	1.71028792742932e-06
57436	Gabarapl1	-1.30364426292437	7.83132248672095e-07	9.45502030731193e-06
11799	Birc5	-1.30289313299151	2.85539590177098e-09	2.51154709431176e-07
228769	Psmf1	-1.30249449702773	6.42734771042643e-08	1.64455978951594e-06
257947	Or55b3	-1.30247063631271	5.52157018667145e-05	0.000275599734357221
19386	Ranbp2	-1.30216305826387	2.15515610129913e-08	8.19230596884042e-07
11757	Prdx3	-1.30207174009304	6.71989487161438e-08	1.68642680254485e-06
76464	Knl1	-1.30155325394027	5.21564646032488e-07	7.00721973035937e-06
73804	Kif2c	-1.30136876936043	5.0083786960214e-09	3.4865690830853e-07
67216	Mboat2	-1.30066726716962	1.05050010898242e-08	5.35676218799871e-07
78252	Nxpe2	-1.30056807496011	8.15290941013254e-08	1.91519381899734e-06
16580	Kifc5b	-1.30053125127418	1.96082722211358e-07	3.52702336663302e-06
60364	Donson	-1.29983624219701	4.77985143293035e-08	1.35748779619241e-06
80877	Lrba	-1.29959048365058	6.05047448844339e-08	1.58405978653873e-06
16401	Itga4	-1.29896603686906	8.61245173473059e-07	1.01464163718354e-05
258334	Or2v2	-1.29814700789033	0.00330984476450972	0.00918785321771113
74094	Tjap1	-1.29813457015828	1.65014806606268e-08	7.03273732628147e-07
665622	H2bc24	-1.29633000098354	1.43531995880086e-06	1.48329129886877e-05
210106	Tent4a	-1.29617129540661	9.25702448650094e-08	2.08793915783078e-06
268930	Pkmyt1	-1.29587359229884	8.11621668076062e-06	5.73260533176697e-05
76954	Dennd2b	-1.29576747177293	3.12115906975836e-06	2.71629786605707e-05
50708	H1f2	-1.29568080327225	2.78485798389235e-06	2.48000180682209e-05
76425	Gid8	-1.29516214163424	6.37829222926963e-09	4.0598502224665e-07
208638	Slc25a38	-1.29515589338154	8.16219692640265e-07	9.75980423505049e-06
57314	Nelfcd	-1.29514310718679	2.16714036005849e-07	3.78296132601348e-06
11487	Adam10	-1.29489827398168	3.08587923262386e-09	2.6425656490149e-07
72415	Sgo1	-1.29462593200536	4.20340887816469e-08	1.25129128497389e-06
67994	Mrps11	-1.29439223944584	1.98386823083781e-09	2.01654176627768e-07
22171	Tyms	-1.29392257426805	5.25080453106006e-08	1.42854470820502e-06
216350	Tspan8	-1.29369061894293	2.39601556190844e-08	8.62533866981581e-07
194401	Mical3	-1.29354374242744	5.92936579104322e-06	4.48148589640611e-05
15199	Hebp1	-1.29206201127004	9.37633850757003e-08	2.109598545507e-06
272551	Gins2	-1.29165934161653	8.64168232759984e-06	6.02854938351736e-05
66904	Pccb	-1.29155765225069	7.56047288420542e-07	9.25429496158356e-06
223690	Ankrd54	-1.29125791978627	9.49346547533011e-08	2.12890179995047e-06
19731	Rgl1	-1.29070746619578	3.97961984267769e-05	0.000210064260446954
18141	Nup50	-1.29067132972677	4.29722683093237e-08	1.26537733518863e-06
100040929	Gm10362	-1.28978699513307	0.00713215488234054	0.018082540815964
27354	Nbn	-1.28921068321328	2.42740654853757e-08	8.71525529494091e-07
100503974	NA	-1.28894775452785	0.000303682909591777	0.00116454848649255
12745	Clgn	-1.28871624744025	0.000360830202710937	0.00134915450261117
237560	Lrrc10	-1.28754524666709	0.018705277281885	0.0301161501833038
106618	Wdr90	-1.28648072978997	5.08023969975982e-07	6.89810301454552e-06
14208	Ppm1g	-1.28522261143158	4.43606549346415e-06	3.54611247196654e-05
71865	Fbxo30	-1.28522143977954	1.95768857707652e-07	3.52370979048761e-06
320661	D5Ertd579e	-1.28491100381823	6.48580959044765e-09	4.10904006663815e-07
227731	Slc25a25	-1.28459743452822	5.86849609133823e-08	1.55004718431955e-06
68099	Cibar1	-1.28444037949955	1.03142140045326e-06	1.15409642827991e-05
11433	Acp5	-1.28364624347229	7.25843264119903e-05	0.000347975305957951
19348	Kif20a	-1.28271353579485	6.17537242066296e-10	1.13405707446756e-07
108907	Nusap1	-1.28261771319582	1.60678031357715e-09	1.82341494179641e-07
69386	H4c8	-1.28177804427564	2.94347153165431e-07	4.67839840694926e-06
50768	Dlc1	-1.28148763420154	0.0105371211114375	0.0195994831598425
72472	Slc16a10	-1.28114628222237	5.139690724931e-07	6.94292515968686e-06
217653	Mis18bp1	-1.28040671818388	1.04395519636649e-07	2.25725205107756e-06
20873	Plk4	-1.28031328887263	4.59921815604943e-09	3.34737766360471e-07
208266	Dot1l	-1.28014996842483	9.85018221984044e-06	6.70132922535778e-05
72475	Ssbp3	-1.27964294344473	7.13073325685961e-06	5.16678750168455e-05
217365	Nploc4	-1.27932117316715	5.1415908101374e-08	1.41583887161828e-06
100039138	Gm2061	-1.27906631282183	0.00258937178685881	0.00739094053718081
12672	Chrm4	-1.27904510174512	0.000748691439485895	0.00252778691102946
14083	Ptk2	-1.27833679957497	1.07865050097109e-05	7.22618732213293e-05
244853	Nxpe4	-1.27779873171094	4.26335880187083e-07	6.08581034012854e-06
226747	Ahctf1	-1.27763387682723	2.62380540054737e-09	2.38009697787903e-07
626115	Gm6653	-1.27717836274566	4.56039260718806e-06	3.62736056982043e-05
55947	Dclre1a	-1.27716455063272	2.31432048044311e-06	2.15045867822097e-05
71764	C2cd2l	-1.27689164104765	5.63303238797409e-07	7.44288708180591e-06
14020	Evi5	-1.27649946868206	1.18688157277671e-07	2.47759249358665e-06
70026	Tspo2	-1.27620606977064	1.97464202926487e-08	7.76683005982486e-07
15354	Hmgb3	-1.27555437316175	3.05505202583988e-09	2.62763477880703e-07
66468	Ska1	-1.27540658878767	1.22761487210945e-08	5.98602532438341e-07
216274	Cep290	-1.27492257287769	7.83345401011447e-08	1.85283480044268e-06
58207	Slc43a3	-1.27479963825567	5.12140907894192e-07	6.925671116453e-06
67640	4930465K10Rik	-1.27353198299522	1.75731578298058e-05	0.000107402936059431
72549	Reep4	-1.27142916405978	7.17369060670331e-08	1.75493912690899e-06
209837	Slc38a5	-1.27010464911379	2.68844364984921e-07	4.41879277400799e-06
70472	Atad2	-1.26970568540165	3.36531431065318e-09	2.79530222797247e-07
207952	Klhl25	-1.26876665084267	3.34461756074709e-06	2.8623920589898e-05
69724	Rnaseh2a	-1.26863965613974	3.20780109518437e-08	1.04767475817383e-06
22032	Traf4	-1.26803416943562	1.68400578778141e-05	0.000103927323583358
52615	Suz12	-1.26711360338882	2.03367608936558e-09	2.02466236017828e-07
55989	Nop58	-1.26677269925744	3.31662059225506e-08	1.07415039871096e-06
170752	Bco2	-1.26653432450907	3.15517404321385e-05	0.000174652699227106
69773	Timm29	-1.26603000948972	4.33501593341091e-08	1.27236930944033e-06
16206	Lrig1	-1.26590077166455	3.83640086054233e-06	3.17025050132806e-05
18854	Pml	-1.26516433593097	0.000137995716141626	0.000595331042700515
12234	Btrc	-1.26472376696283	8.55596841752385e-07	1.00977488956312e-05
70673	Prdm16	-1.26417383961266	0.0296344168424864	0.046009014929849
16549	Khsrp	-1.26358741934545	4.11258704211078e-05	0.000215575705337568
234094	Arhgef10	-1.26355939459043	1.74358708964868e-07	3.27497950999043e-06
15275	Hk1	-1.26355612810743	5.29611941275146e-05	0.000266034372627947
381280	Hjurp	-1.26273097316462	3.73664209405468e-07	5.53450656535762e-06
665596	H2bc23	-1.26210505583685	0.00961466314254387	0.0195994831598425
71265	4933431G14Rik	-1.26186601248266	3.51644828310831e-06	2.96553108033478e-05
105653	Phyhip	-1.26152809506153	0.00155583820143324	0.0047512458530621
22427	Wrn	-1.26139992212971	3.51424464212495e-09	2.84620474854629e-07
216739	Acsl6	-1.26069882304816	0.0314807411865865	0.0486538624642056
14282	Fosb	-1.26024360175759	3.05634016230279e-06	2.66500703468808e-05
229841	Cenpe	-1.26016860988699	4.96059846115444e-08	1.39137363855229e-06
227632	Kcnt1	-1.25962755965032	0.00132746490368678	0.00413751933684668
66615	Atg4b	-1.25912611228286	3.79341708531788e-09	2.99713031865856e-07
319192	H2ac19	-1.25902571228795	0.00844417091558482	0.0195994831598425
239528	Ago2	-1.25812886687392	2.33252503832774e-05	0.000135133027828159
56709	Dnajb12	-1.25792899669687	2.4026457409035e-05	0.000138526747119254
218210	Nup153	-1.25771382083341	3.06935966674324e-10	8.61396486750847e-08
67042	Ift27	-1.25770626602749	0.000131639635791066	0.000573873217081802
18293	Ogdh	-1.25767658975858	9.21314366531579e-07	1.06004694319422e-05
68166	Spire1	-1.25745263856381	2.02555221846771e-07	3.59585132238628e-06
14205	Vegfd	-1.25739368898815	1.02360694245585e-07	2.23431616520231e-06
57255	Cldn13	-1.25621933959719	6.42936081024806e-09	4.08279433321804e-07
68725	1110032F04Rik	-1.25621515755077	0.0116079004193419	0.0195994831598425
77938	Fam53b	-1.25572574412668	0.00013639076311292	0.00058962375547098
217353	Tmc6	-1.25297715629389	8.15445062755659e-06	5.75213635106049e-05
69597	Afg3l2	-1.25287166923422	4.15659906845499e-09	3.16003357273037e-07
319155	H4c3	-1.25271522835226	3.92231504550093e-05	0.000207442305159894
69547	Nkpd1	-1.25262351239954	4.58377891669609e-05	0.000235728528243866
59025	Usp14	-1.25245799510486	3.02472475167198e-08	1.0111807383234e-06
230735	Epha10	-1.25169339823014	1.54376790374344e-06	1.56634501950155e-05
70454	Cenpl	-1.25164735638259	1.02228445276304e-08	5.27717043609859e-07
100503588	Gm19785	-1.25132278967148	0.000636546819741595	0.00220194807353402
231123	Haus3	-1.25119163911174	3.5514038526256e-07	5.35053244515028e-06
381318	Nsl1	-1.24943928537185	2.89601846508315e-07	4.64371008038319e-06
216343	Tph2	-1.24817301879206	0.0034653912878618	0.00955647697702179
73845	Ankrd42	-1.24766299001105	0.000181293477119157	0.000749296747965568
15077	H3c14	-1.24736571146956	0.00638700577286801	0.0163658367022513
16147	Ihh	-1.24690945365961	0.000546978981940398	0.00193421048011424
209462	Hace1	-1.24690353879039	4.24524857050348e-09	3.19616650686188e-07
71184	NA	-1.24676458139086	1.90235932364431e-05	0.000114949364289303
319191	H2ac13	-1.24539617921406	2.6077098805943e-06	2.36960704930366e-05
100502741	NA	-1.24529528428284	8.6265357872551e-06	6.02262050248668e-05
78656	Brd8	-1.24528075945229	8.84066833151210e-09	4.84436541496305e-07
102115	Dohh	-1.24448443359139	1.34908196428932e-05	8.68879116289558e-05
208836	Fanci	-1.24448226728957	4.43250531916419e-08	1.28984006498462e-06
666704	Samd1	-1.24414643022243	0.000246200319058126	0.000977000798902148
22273	Uqcrc1	-1.24303997829509	4.48014650541047e-07	6.33537470710464e-06
217893	Pacs2	-1.24267520970068	8.14302870333944e-06	5.7455705381117e-05
21915	Dtymk	-1.24235668755744	2.59927639153548e-07	4.3181988414146e-06
20833	Ssrp1	-1.24176374566673	2.67260218377457e-06	2.41442635637636e-05
50880	Scly	-1.24063573255505	1.32945211538827e-07	2.6884805836412e-06
229665	Ampd1	-1.24044077211548	0.00114349839591968	0.00363498747400011
26434	Prnd	-1.24040096483531	0.000285952001498171	0.00110742226399527
74525	Fam234b	-1.23955511986348	3.56266075253961e-05	0.000192351125532924
77065	Ints7	-1.23941741208324	8.77314497896579e-10	1.32972080456909e-07
26429	Orc5	-1.23916526984802	2.78221379775142e-07	4.51544494217527e-06
67383	Carnmt1	-1.23877010578534	0.000536991131076259	0.00190409418806545
67604	Get4	-1.23866536392016	1.38752499067597e-09	1.67994926279643e-07
18392	Orc1	-1.23843174864266	1.70314385185949e-08	7.1324725346208e-07
64082	Popdc2	-1.23819058891878	1.40360732547192e-06	1.46163385053645e-05
217125	Samd14	-1.23818790582257	0.000119162904711352	0.000527660572292312
56452	Orc6	-1.23801068309649	4.16885860341743e-07	5.98865792718194e-06
21917	Tmpo	-1.23772114961424	1.2439074139257e-07	2.55491446615331e-06
333670	Gm867	-1.23753598216679	1.26564912281588e-06	1.3548277868851e-05
100042807	Eif3j2	-1.23686284221476	3.23741737903892e-07	5.00795486311319e-06
18027	Nfia	-1.23652997010877	0.000149876488865858	0.000637233115575363
21681	Alyref	-1.23595899308967	3.27194947223038e-09	2.75319859770123e-07
66910	Tmem107	-1.23570797399973	4.5451017624215e-05	0.000234005154008058
74316	Isca2	-1.23564069787531	1.13865083424704e-08	5.68127766454925e-07
319931	A330032B11Rik	-1.23476455706981	4.91274472406437e-06	3.84683056339227e-05
233913	Rusf1	-1.23472752669277	2.37986833612124e-06	2.20158071842884e-05
18516	Pbx3	-1.23437311305845	4.01320766060836e-07	5.82043601961977e-06
66839	Dele1	-1.23393851993147	6.16501252575081e-07	7.94890714389801e-06
233064	Wdr62	-1.23271844508603	5.92352676465481e-07	7.73645045346242e-06
12190	Brca2	-1.23226731165769	5.88758681285766e-07	7.69690822446649e-06
233489	Picalm	-1.23225748731825	4.62962003002889e-09	3.34737766360471e-07
621961	Anp32b-ps1	-1.23206998527944	3.39639162651809e-08	1.08985275108778e-06
212377	Mms22l	-1.23197214038589	1.5416719810241e-06	1.5658110154056e-05
246707	Emilin2	-1.23190102156853	1.09097363823746e-05	7.28898046058402e-05
77891	Ube2s	-1.23153408397703	0.000792129672650517	0.00265171725249026
83701	Srrt	-1.23051938428868	1.42626746856023e-05	9.08685502297198e-05
228136	Zdhhc5	-1.23042431780884	3.81825419258431e-08	1.1726139062175e-06
74182	Gpcpd1	-1.23006405008179	5.41750915922859e-08	1.45784635087796e-06
12626	Cetn3	-1.22894330079561	2.79659295181566e-07	4.52971393548258e-06
80286	Tusc3	-1.22853799413887	3.79649530297665e-07	5.58965037050934e-06
73420	Ccsap	-1.22836862627391	1.35852465032509e-06	1.43002871693205e-05
71474	Ppp6r2	-1.22776059006793	1.66928439524224e-06	1.66127720901826e-05
12532	Cdc25c	-1.22644284383717	2.07364612062073e-08	8.00562896482254e-07
56760	Clec1b	-1.22632290491897	0.00903969085206465	0.0195994831598425
226421	Rab7b	-1.22613203209516	0.000173600665103542	0.000721888789357398
20492	Slbp	-1.22606839427394	8.52463566639489e-09	4.7477678847735e-07
22629	Ywhah	-1.22591779957272	2.59876718199082e-08	9.04377634306384e-07
71946	Endod1	-1.22517518232506	4.27633755509702e-08	1.26470705560372e-06
330440	Sult6b2	-1.22456585891687	0.000113538402819299	0.000506608466444513
59001	Pole3	-1.22432338377276	5.09856215786577e-08	1.40827053748611e-06
18973	Pole	-1.22297017473516	2.54334887989684e-08	8.95663427772481e-07
12236	Bub1b	-1.22221007114717	5.81045662973683e-09	3.78710793140569e-07
100503394	Gm17494	-1.21998094779086	2.19458241522417e-08	8.28863930473547e-07
18286	Odf2	-1.21967503100835	5.28941859408709e-10	1.07946511429491e-07
76233	Dnttip1	-1.21958461535798	3.60066345302148e-07	5.40079646742113e-06
218341	Rfesd	-1.21875499610681	2.85117008012461e-06	2.52509697119144e-05
56055	Gtpbp2	-1.21766151943844	1.86510020234991e-06	1.80976645482571e-05
55982	Paxip1	-1.21693639151197	1.9717906441598e-06	1.89147607157726e-05
216853	Wrap53	-1.21683425710834	3.92305154717018e-06	3.2232351269812e-05
17826	Fam89b	-1.21657380049387	9.86037816906719e-06	6.70480790639128e-05
56070	Tcerg1	-1.21655292077619	1.52465970989491e-06	1.55201221929714e-05
69640	Fam83g	-1.21643603725663	0.000922968562288201	0.00301978603038775
100342	Tent5b	-1.21551834359238	0.00542718722593725	0.014202341769088
19646	Rbbp4	-1.21551751673866	2.75057516098992e-08	9.42722349313304e-07
102414	Clk3	-1.21523789753589	4.19670059701428e-07	6.01794146577114e-06
68240	Rpa3	-1.21519193638667	6.82454141981705e-07	8.53986728361081e-06
233280	Nipa1	-1.21484358050681	5.96541477555235e-07	7.76875937636499e-06
67052	Ndc80	-1.21437484964308	4.95546623613203e-07	6.81602311901985e-06
14871	Gstt1	-1.21385599342442	1.86413892864505e-06	1.80976645482571e-05
445007	Nup85	-1.21244301670322	5.30751641431748e-08	1.44094578873622e-06
100310872	Dynlt1a	-1.21221470395566	3.60269228310716e-06	3.02121485845632e-05
66612	Ormdl3	-1.21187823597164	4.03108033699005e-06	3.29505962343015e-05
19891	Rpa2	-1.21169603338421	3.07426539662358e-10	8.61396486750847e-08
12617	Cenpc1	-1.21054131425794	2.48709823301931e-06	2.28059523870552e-05
66985	Rassf7	-1.21041893113434	5.19639458692634e-08	1.42228407329377e-06
71586	Ifih1	-1.21022156507717	8.71005587475363e-07	1.0234786364891e-05
66128	Mrps36	-1.20963576564553	7.76821059252922e-07	9.41293783746553e-06
27979	Eif3b	-1.20906208938133	1.42532642759327e-06	1.47633182071484e-05
230484	Usp1	-1.20890129737656	1.16152683968357e-09	1.52507912926376e-07
269033	4930503L19Rik	-1.20718016353351	6.81968298664611e-08	1.70831487459958e-06
74015	Fcho1	-1.20659607824173	5.03418863312277e-05	0.000255078696606346
218581	Depdc1b	-1.20607041229758	1.00872463298439e-09	1.43539930889439e-07
229473	Tmem131l	-1.20599556614965	1.22673357096687e-07	2.5335404046587e-06
102162	Taf5l	-1.20514363785997	3.62724647475407e-06	3.03805645415534e-05
64930	Tsc1	-1.20484775112845	9.56454248156193e-08	2.13585017840506e-06
18807	Pld3	-1.20469622215932	5.98769380771334e-06	4.51302079866447e-05
228880	Zmynd8	-1.20338652641368	4.47945356213846e-06	3.57691181698345e-05
66790	Grtp1	-1.20332656025963	3.7491676220304e-05	0.000200193765813682
20437	Siah1a	-1.20241258716343	1.00188705529196e-08	5.20655607567498e-07
218613	Mier3	-1.20220761137344	5.63236766163382e-09	3.6976357651098e-07
70466	Ckap2l	-1.20188013255102	1.34526448636625e-08	6.26077799228566e-07
269224	Pask	-1.20181664124882	2.20620961273697e-06	2.07053076880449e-05
12649	Chek1	-1.20130919848339	2.2129011726107e-06	2.07537753521001e-05
18719	Pip5k1b	-1.20039164393432	2.06456095542004e-08	7.99326242270102e-07
54141	Spag5	-1.20036478439358	1.04784915075147e-09	1.44565949585149e-07
57373	Akip1	-1.19951193131685	1.99038376161183e-07	3.5589894905821e-06
236930	Ercc6l	-1.19922496992443	7.53743390296195e-07	9.24458104912467e-06
69922	Vrk2	-1.19849467509206	1.47973813311892e-08	6.62566766392735e-07
67037	Pmf1	-1.19833993253239	1.22525303525549e-06	1.32042633803366e-05
224836	Usp49	-1.19765806658534	1.05810942356504e-06	1.17621088028933e-05
93746	Gprc5d	-1.19696131738216	0.00778522348449633	0.0195414286188701
74585	Sppl3	-1.19679142410388	1.62108852812235e-07	3.11155120803937e-06
545555	Gm5853	-1.19657334615341	0.0186456610582355	0.0300290603165313
13349	Ackr1	-1.19594634231519	6.11995970765376e-07	7.91691503542701e-06
12810	Coch	-1.19578560937001	3.27617564213234e-05	0.000179812556093528
67824	Nmral1	-1.19576115596527	4.28991284704577e-06	3.45980834628655e-05
114741	Supt16	-1.19556290184804	2.21805662405233e-11	4.01897073234122e-08
100505062	NA	-1.19545283025837	0.00155819245786341	0.00475523386618791
100504779	NA	-1.19508790435678	1.06146756426744e-05	7.13216982181079e-05
20441	St3gal3	-1.19463901535092	2.98386424073918e-06	2.61302803280268e-05
67956	Kmt5a	-1.19435733277746	5.75948943981346e-06	4.37499059487675e-05
66970	Ssbp2	-1.19324143037213	4.97089258406581e-08	1.39138918169232e-06
436336	Litafd	-1.19272418698813	0.000111250023102233	0.000497887123358427
19362	Rad51ap1	-1.19180807163166	5.50380773862984e-09	3.63077646913157e-07
21853	Timeless	-1.19158582409427	6.5473255833094e-05	0.000319421579660324
320394	Cenpt	-1.19080036016634	1.74923603340938e-06	1.72756127005936e-05
12521	Cd82	-1.19059060413924	2.25749446030979e-07	3.89564710709586e-06
19384	Ran	-1.19033242472701	4.8577615831728e-08	1.37387202985488e-06
240087	Mdc1	-1.18864954951219	2.88664743756573e-06	2.54645214883476e-05
72080	Sapcd2	-1.18826422529552	2.62280376617294e-06	2.37775795733203e-05
77622	Apex2	-1.18776351451825	5.02493741150739e-07	6.86295346268138e-06
56367	Scoc	-1.18740032287579	4.85733773459291e-08	1.37387202985488e-06
380840	Lyrm4	-1.18722650113875	1.93458826347208e-07	3.50067739100584e-06
72946	Lrrc47	-1.18710250812269	5.69783613342507e-06	4.33664206861831e-05
15452	Hprt1	-1.18709407042937	2.39313572870429e-06	2.21234816226033e-05
320997	Cyp4f39	-1.18572252022023	0.000142151788150943	0.000610202417580746
13859	Eps15l1	-1.18367572094662	2.02093039788754e-08	7.88046876387165e-07
433693	Akirin2	-1.18328298569249	1.97903077762279e-08	7.77284357008811e-07
66589	Ube2v1	-1.18249389360908	2.9369033862162e-06	2.57989971344442e-05
12530	Cdc25a	-1.18116657450265	2.77438909827188e-08	9.49686666271177e-07
100862149	NA	-1.18036667488271	0.0180971750376907	0.0292236421097615
19363	Rad51b	-1.17989156025937	2.2796832125887e-05	0.000132677126174164
240641	Kif20b	-1.17866256486525	5.31229140260383e-08	1.44094578873622e-06
11975	Atp6v0a1	-1.17865889894182	2.29593339155728e-08	8.45654964988945e-07
18974	Pole2	-1.17668965356888	2.84265656880864e-06	2.52176104628505e-05
241627	Wdr76	-1.17656998689192	6.17453657992412e-09	3.97672345274307e-07
226412	R3hdm1	-1.17655576637631	9.66889188644411e-08	2.15225890730274e-06
100303751	Snora31	-1.17569364981751	0.0014484078010428	0.00446836272696281
22151	Tubb2a	-1.17551801366697	2.66757970780381e-06	2.41271710077869e-05
23925	Kel	-1.17546192983171	1.9354740792289e-08	7.67945255465144e-07
100503911	NA	-1.17539402736574	0.000150303647377895	0.000638596659697329
17876	Myef2	-1.17510293708016	1.24578655453213e-08	6.03551386196593e-07
97114	H3c15	-1.17506226314628	0.000646127670172383	0.00223026466187645
102680	Slc6a20a	-1.17497190750548	3.15587850388545e-06	2.73901292921409e-05
66570	Cenpm	-1.17489071811054	5.31171653948385e-06	4.09668399054005e-05
71963	Cdca4	-1.17440554542792	3.32253561988328e-08	1.07415039871096e-06
218973	Wdhd1	-1.17423570495377	3.55827919926775e-07	5.35495406184375e-06
74237	Tubgcp2	-1.17371099239536	1.46796546984465e-06	1.51070933377159e-05
27214	Dbf4	-1.17364360780233	6.98041015053166e-09	4.24357128446662e-07
17135	Mafk	-1.17351220934635	8.51874699628135e-06	5.96502415181926e-05
100038388	Gm10614	-1.17296853485888	0.0295420572820321	0.0458761041520026
223527	Eny2	-1.17280385680459	1.55564841756931e-07	3.02655464145428e-06
77782	Polq	-1.17190156234512	2.88148396703123e-08	9.75290818679225e-07
54616	Extl3	-1.17108265416388	4.70162583913712e-07	6.56657187471262e-06
13197	Gadd45a	-1.17088112261873	2.14614875297133e-07	3.76697626419122e-06
74464	Zswim5	-1.17074151976959	2.7244677709371e-06	2.44383859888777e-05
19325	Rab10	-1.17060140910847	1.12169050041612e-08	5.62480186546303e-07
108017	Fxyd4	-1.17048919535192	9.66791147972127e-06	6.58887076497855e-05
18700	Piga	-1.17038303328111	1.96136981969897e-08	7.75954444390078e-07
234839	Piezo1	-1.16901255877782	6.60067815526899e-05	0.000321620350631151
100604	Lrrc8c	-1.16896144647936	0.000183218665140866	0.000756448442938416
50709	H1f4	-1.16860870655324	2.09229681365128e-05	0.000124054395938543
223455	Marchf6	-1.16855527107219	2.70276724371129e-08	9.29854568567459e-07
13665	Eif2s1	-1.16678561935666	2.56333966156062e-07	4.26188362213801e-06
78830	Slc25a12	-1.16647440963687	2.99308876643342e-10	8.61396486750847e-08
22123	Psmd3	-1.16629142972501	3.63549945164848e-08	1.13835529488887e-06
242570	Raver2	-1.16611995152251	5.40552471817565e-06	4.15959106215448e-05
219114	Ska3	-1.16568433503514	5.83323401695924e-07	7.64210917279059e-06
108052	Slc14a1	-1.16544916785542	3.35370473224539e-10	8.93423854551799e-08
15258	Hipk2	-1.16529250752537	9.06534407160952e-05	0.000420240468228339
72461	Prcp	-1.16520761718358	6.34396866546999e-08	1.62970438902466e-06
67203	Nde1	-1.16510110279262	1.99792228150297e-09	2.01864422635573e-07
234736	Rfwd3	-1.16478961293591	1.15846498077911e-09	1.52507912926376e-07
403187	Opa3	-1.16434179949955	2.31106705114827e-06	2.14837865812221e-05
12164	Bmp8b	-1.16425697189526	4.15245476753136e-05	0.000217413924343546
226182	Taf5	-1.16425621776797	5.40692050933307e-08	1.45784635087796e-06
72736	Tmx1	-1.16396297550211	3.35958224637216e-09	2.79530222797247e-07
627585	Gm13034	-1.16387542826143	0.000391698190958018	0.00145139265603926
218914	Wapl	-1.16264445105248	3.86845723396213e-09	3.02999421215725e-07
74781	Wipi2	-1.16258673436407	9.42327204392830e-09	4.99478174698493e-07
23983	Pcbp1	-1.16144784652034	0.000132063820666549	0.000575126194823927
56325	Abcb9	-1.16123783704108	1.03001651636185e-05	6.95523450886926e-05
666468	Atg4a	-1.16061983262729	4.16593823857024e-08	1.24287634891438e-06
68449	Tbc1d10b	-1.16012391211429	2.51968865212515e-05	0.000144113253106291
28035	Usp39	-1.15983980740635	1.42332543975482e-09	1.69546834531482e-07
74041	Ddias	-1.15957954098701	2.05077995293486e-06	1.9550385247568e-05
100502857	NA	-1.15890596707128	0.00717605121603651	0.0181870473704454
74868	Tmem65	-1.15823810400289	6.74835546082537e-07	8.47175764756456e-06
22275	Urod	-1.15821679803767	1.53913307100376e-08	6.80196711167663e-07
230721	Pabpc4	-1.15806958070794	5.14543577701804e-05	0.000259747026343933
71492	Bbs7	-1.15773755252751	1.53624922912397e-06	1.56147037391026e-05
18813	Pa2g4	-1.15741154975757	8.7034294817047e-08	2.01148392757867e-06
16005	Igfals	-1.15648614216508	0.00306055208553141	0.00857730925269727
100217452	Snord110	-1.15621764574412	0.00147782139386531	0.00454671809643031
230789	Fam76a	-1.15567862761497	9.91752507356899e-09	5.16376271981861e-07
100316932	Snora28	-1.15561972919649	1.81750935503626e-05	0.000110559728649352
67349	1700086P04Rik	-1.15551371365554	0.0307274892020932	0.0475783301443453
624918	NA	-1.15549894222283	0.00367600429213005	0.010043236897447
68209	Rnaseh2c	-1.15487774467613	8.87018901237711e-08	2.03110290949828e-06
68386	0610039K10Rik	-1.15487750128619	1.27822992210607e-05	8.30925880242068e-05
52065	Mfhas1	-1.15478467567569	5.30791299134264e-07	7.0995948421113e-06
66834	Acot13	-1.15426438271135	0.000299876814603914	0.00115117965312426
233529	Kctd14	-1.15422300643643	1.79286328527376e-05	0.000109305139592767
14085	Fah	-1.15387627314879	0.000138062227235436	0.000595523452472926
69554	Klhdc2	-1.15262753970523	3.32919298126054e-08	1.07415039871096e-06
23937	Mab21l2	-1.15181324508807	0.0022742298167152	0.00658968999877425
319743	9630013D21Rik	-1.15144295686263	2.04543620129505e-05	0.000121727415185019
627317	Gm6745	-1.15129684603442	7.54348079882106e-05	0.000360387176359919
100045778	Rnf223	-1.15125991229828	0.00164854868119105	0.00498896610690252
74470	Cep72	-1.15060518558721	1.94232011400782e-06	1.8706703890368e-05
101513	Mob2	-1.15007695397011	1.23009720629659e-07	2.53855823613782e-06
15204	Herc2	-1.14982073803545	3.7626578546715e-09	2.99021280210868e-07
13034	Ctse	-1.14981180624402	1.68353173627252e-08	7.09262826783355e-07
76582	Ipo11	-1.14941514414391	1.43214246085967e-06	1.48113394001921e-05
66043	Atp5f1d	-1.14934148530846	1.06576358527455e-07	2.29709662840421e-06
170742	Sertad3	-1.14873298451325	1.21426179675672e-06	1.31170196240266e-05
19718	Rfc2	-1.14793513445913	5.16997626904713e-07	6.97343846235394e-06
723885	Mir93	-1.14741554341898	0.00357116993596341	0.00980115396239015
233071	Arhgap33	-1.14739745788856	7.01670892767717e-05	0.00033842623332032
22625	Map3k19	-1.14734252978022	0.000315936160949726	0.00120499984822517
320587	Tmem88b	-1.14673514542804	0.000246397679212049	0.000977355884895547
93762	Smarca5	-1.14649994222396	7.7901286032851e-09	4.51445427097411e-07
58803	Pga5	-1.14518776878124	0.0115285676865432	0.0195994831598425
19385	Ranbp1	-1.14487957238902	1.18499510940408e-09	1.54197222428552e-07
231042	Nupl2	-1.14411315335074	0.0012024690929949	0.00379889660333702
64704	Htra2	-1.14407903786084	2.15684663506315e-05	0.000126885140031129
269378	Ahcy	-1.14389360318992	2.49061445962149e-07	4.17082011078573e-06
28036	Larp7	-1.14332260127793	3.3568306807821e-08	1.07843145476332e-06
108837	Ibtk	-1.14330813397707	2.51427149994532e-09	2.34707027592311e-07
240832	Tor1aip2	-1.14315702527516	4.34724722059854e-07	6.17599891542134e-06
236899	Pcyt1b	-1.14314193623704	3.34484608681394e-06	2.8623920589898e-05
56017	Slc2a8	-1.14302289387895	1.34186329631007e-06	1.41688044018692e-05
26939	Polr3e	-1.14297473098549	4.48838853760932e-07	6.34043201994198e-06
654820	G530011O06Rik	-1.14285189139157	0.0006353243023666	0.00219883856029821
230259	E130308A19Rik	-1.14121732399208	5.21284354120922e-05	0.000262418734222125
68612	Ube2c	-1.14116180973588	8.27005953733326e-08	1.93768920832052e-06
60527	Fads3	-1.14085521469977	1.03575423139734e-05	6.98530130400705e-05
54612	Sfrp5	-1.13982946360027	0.00248312350626645	0.0071220782795289
67647	4930523C07Rik	-1.13974222316678	1.65806461169016e-05	0.000102652706335141
100169	Phactr4	-1.13969708171494	5.19038691917537e-05	0.000261578946924286
66938	Sh3d21	-1.13953191761962	0.000346437109159396	0.00130304652502674
13361	Dhfr	-1.13950313961609	1.03352577046568e-07	2.24183534840277e-06
17995	Ndufv1	-1.13942867220552	2.24507578660331e-08	8.35160247106026e-07
16897	Llgl1	-1.13941322518202	3.96287991384422e-05	0.000209383968076151
226169	Pprc1	-1.13863794375594	4.50656186292398e-05	0.00023246127324428
15463	Agfg1	-1.13859124031353	4.46524997777953e-09	3.29983992908555e-07
19079	Prkab1	-1.13785077586946	4.62731760085122e-05	0.000237787606491842
65103	Arl6ip6	-1.13778029298987	7.58595501887459e-07	9.27218083777389e-06
227699	Nup188	-1.13703629261089	8.64832324734312e-06	6.03059985422863e-05
68153	Gtf2e2	-1.13674133666506	1.54312026854801e-07	3.00841463521472e-06
107823	Nsd2	-1.13666644593633	3.9164121400261e-08	1.19332024163419e-06
70470	Rprd1b	-1.13656918418054	4.20671177531565e-06	3.41092539801026e-05
244879	Npat	-1.13608219443041	4.51789098811411e-08	1.31187776886702e-06
319165	H2ac7	-1.13570188524194	0.000220812105326979	0.000890159034512305
50789	Fbxl3	-1.13532720478798	3.53639611429173e-09	2.85209821929777e-07
224742	Abcf1	-1.13503805217779	2.24027932674524e-07	3.87825170838272e-06
19650	Rbl1	-1.13500048705992	1.54740631780067e-08	6.82742797264683e-07
24061	Smc1a	-1.13480451314192	1.83580825920213e-10	7.6762204118238e-08
228482	Arhgap11a	-1.13475633094973	4.17144439779238e-10	9.98836999392521e-08
14103	Fasl	-1.13386543655666	0.00740971953962276	0.018707735008584
100504517	Atxn7l1os1	-1.13375877632219	0.00442042809673038	0.0118402301410304
53375	Mtx2	-1.13369158309822	6.53323632002432e-06	4.85088339239157e-05
16177	Il1r1	-1.13364581473966	2.12500010832441e-06	2.01308392973681e-05
16478	Jund	-1.13353562031651	4.4861372709073e-05	0.000231583523050313
230979	Tnfrsf14	-1.13352236929934	8.42015214477876e-08	1.96102240910833e-06
72962	Tymp	-1.13351716019039	0.000557377465218555	0.0019641963224524
269615	Plch2	-1.13348880509067	0.000965899556691299	0.00314472736599339
68431	Fbxl15	-1.13301650009351	1.11208649081632e-06	1.22221588086925e-05
66679	Rae1	-1.13214771675089	9.11491625817922e-08	2.06273363015032e-06
399568	Cdin1	-1.13197215845633	2.31934467666161e-06	2.15365455985603e-05
230837	Asap3	-1.13163461032096	9.49936673629136e-05	0.000436636713217762
52033	Pbk	-1.13126133911922	3.08790008372697e-08	1.02473792888419e-06
26462	Txnrd2	-1.13087857481629	6.81449255856979e-07	8.53986728361081e-06
671564	Rnf212	-1.13072526165094	8.65127813077648e-06	6.03059985422863e-05
56223	Fscn3	-1.13055519945454	0.000640148274633807	0.00221215384059405
74838	Naa15	-1.13043985480911	6.85902292541283e-08	1.71028792742932e-06
237898	Usp32	-1.12978899670914	3.41139042872579e-09	2.80964183219207e-07
68926	Ubap2	-1.12974245426961	2.47140716397898e-07	4.14888050091319e-06
12445	Ccnd3	-1.12915902670377	0.000188198856893414	0.000774656479101334
319176	H2ac20	-1.12891436634143	1.16146035919151e-05	7.68248505779169e-05
70012	Cep85	-1.12882810933421	8.90015861082894e-09	4.86715112442092e-07
71085	Arhgap19	-1.12851509364951	4.41390792467684e-08	1.28820517902025e-06
71846	Syce2	-1.12809753530361	5.55856797212926e-08	1.48259390495094e-06
13680	Ddx19a	-1.12794301669311	1.50988930393529e-07	2.97371604287371e-06
15201	Hells	-1.12792411627533	6.49069491608015e-07	8.24489301685297e-06
192190	Pkhd1l1	-1.12764509527246	1.32303433687616e-06	1.40299454709158e-05
56307	Metap2	-1.12761795262177	8.49465621036911e-09	4.7477678847735e-07
20842	Stag1	-1.12756879884923	3.03254134855072e-07	4.76975933520024e-06
217207	Dhx8	-1.12664431849825	3.37341009888137e-09	2.79530222797247e-07
68671	Pcyt2	-1.12593580218572	1.3498578909949e-06	1.42200727206784e-05
76551	Ccdc6	-1.12588741392553	5.03701052081642e-07	6.87253558962196e-06
319862	E230008O15Rik	-1.12525070847074	0.000111389404359368	0.00049834611046638
225182	Rbbp8	-1.12327931816192	2.45425709779151e-08	8.77687548169414e-07
214444	Cdk5rap2	-1.12302592778336	8.97871910378914e-09	4.86909026872666e-07
108671	Dnajc9	-1.12238075481039	3.89621023401089e-09	3.04296258477534e-07
22137	Ttk	-1.12201798750235	4.88937463349242e-07	6.75588780700002e-06
94219	Cnnm2	-1.12196907778053	5.63595710927684e-07	7.44313305505517e-06
15235	Mst1	-1.12122166609149	1.12596592698349e-06	1.23447470469884e-05
15040	H2-T23	-1.12116661198928	8.24140588013173e-07	9.82687054693597e-06
117109	Pop5	-1.12111861302894	9.09473096427287e-08	2.06273363015032e-06
66311	Cenpw	-1.12030857590001	1.37956494767216e-05	8.84946795203718e-05
208084	Pif1	-1.11948582512274	5.06244636294458e-08	1.40180205710272e-06
74044	Ttf2	-1.11930144563181	1.7638327484883e-07	3.29705710255594e-06
50883	Chek2	-1.11813841363665	4.26740308561948e-08	1.26470705560372e-06
66262	Ing5	-1.11809930038816	7.01042535312378e-09	4.24357128446662e-07
80905	Polh	-1.11686725933314	3.78684612346947e-08	1.16824847661495e-06
98415	Nucks1	-1.11624808303154	9.69064614867199e-09	5.09443078674576e-07
18034	Nfkb2	-1.11596513059917	1.25683962651115e-05	8.20159524824649e-05
69482	Nup35	-1.11539425958088	6.8948013356673e-05	0.000333559639555183
225995	D030056L22Rik	-1.11534172440509	6.43719985297106e-08	1.64455978951594e-06
15451	Hpn	-1.11470655998642	0.0115978036726616	0.0195994831598425
18626	Per1	-1.11466635735381	4.28823190087999e-05	0.000223403977063479
12346	Car1	-1.11465419725844	2.34280075901268e-07	4.00723611259948e-06
387162	Mir144	-1.11329219252345	0.000279836417386406	0.00108714608178175
70575	Gfod2	-1.11282427462212	0.00049212171733109	0.00176402869949618
110074	Dut	-1.11276822001666	3.06386583411902e-10	8.61396486750847e-08
13423	Dnase2a	-1.11255020509353	0.000110652258810381	0.0004957009629483
229488	Fhip1a	-1.11189446657974	0.012094132154045	0.0201339224436352
75547	Akap13	-1.11098030886552	1.95795332795156e-05	0.000117680702123829
268395	Mpg	-1.11064482025247	1.61481988697966e-06	1.61892990439764e-05
66724	Tab3	-1.10989545402593	4.75825613945737e-09	3.39592360067847e-07
72425	Katnbl1	-1.10970564568419	2.07017524104183e-06	1.96938371985565e-05
114714	Rad51c	-1.10908608703469	8.86979591054424e-07	1.03657413515998e-05
100503338	Gm14636	-1.10898837396218	0.00111353053655033	0.00355260552328928
74326	Hnrnpr	-1.10881820781604	1.23054333908528e-06	1.32298011918508e-05
20532	Slc3a1	-1.10772982762232	0.00822960547639705	0.0195994831598425
239833	Lmln	-1.10743193688281	7.85400515535911e-05	0.000372147848879891
72151	Rfc5	-1.10665619514923	1.61013865863769e-09	1.82341494179641e-07
217124	Ppp1r9b	-1.10660154784137	0.000175399877913993	0.00072814927170069
328451	Gm5088	-1.10621231918532	3.64858568859819e-05	0.000196094345324126
100041480	Myef2l	-1.10599187808719	2.01757001160378e-05	0.000120355920754011
20539	Slc7a5	-1.10560836140175	3.4760801796305e-06	2.94594272535632e-05
20416	Shc1	-1.10547287999864	3.02179804315882e-06	2.63912111230763e-05
27223	Trp53bp1	-1.10528554394821	2.26677731404311e-07	3.90670517554709e-06
100040260	Atf1-ps	-1.10432745874669	0.00609046135676868	0.0157051849350679
16477	Junb	-1.10372759112477	0.00158650640685392	0.00483025177908398
100504632	Gm11478	-1.10355457986648	2.04450266439714e-05	0.000121698506166557
97212	Hadha	-1.10350676904712	1.0978398132662e-10	6.23854620257278e-08
320376	Bcorl1	-1.10348955291385	0.000123627995275229	0.000543967182060134
74106	Dcaf6	-1.10334337847275	1.03320349440423e-08	5.3084003354277e-07
66934	Dsn1	-1.10253279921034	7.15765417974999e-08	1.75259354010293e-06
238871	Pde4d	-1.10240105806769	1.62389813814344e-08	6.99460023717918e-07
80732	Mynn	-1.10228485533049	7.052625910641e-07	8.76066360261936e-06
78586	Srbd1	-1.10155421652947	5.50404310545912e-08	1.47473300932412e-06
217708	Lin52	-1.10133483715723	3.63129961177398e-06	3.04051423747397e-05
241303	Fam78a	-1.10101371536495	0.000312588866097547	0.00119357302495999
237940	Aoc2	-1.10077480097767	2.95583418348838e-08	9.95497116146602e-07
100217463	Snord98	-1.10055896698693	0.0159858706205578	0.0260776650618895
20420	Shd	-1.10035154863389	0.0109522749876119	0.0195994831598425
100503771	NA	-1.09933745397445	5.39385444477097e-05	0.000270429016702509
66442	Spc25	-1.09899653225799	3.60408546091446e-06	3.02145091740266e-05
17910	Myo15a	-1.09899231547697	7.47409667990437e-05	0.000357323612424135
64008	Aqp9	-1.09845817598892	3.90193908621442e-08	1.19024469611921e-06
67121	Mastl	-1.09823797181144	3.00235214586939e-06	2.6246680274231e-05
22036	Traip	-1.09802478090387	4.81266359129634e-10	1.04642706998274e-07
381694	B3glct	-1.09761959193672	9.63795466085211e-06	6.57504944094627e-05
12545	Cdc7	-1.09715060969636	1.61952611763188e-07	3.11074914142168e-06
67144	Lrrc40	-1.09702289773169	2.69032186409313e-06	2.42360815194522e-05
104416	Bap1	-1.09602293802029	1.16114527871601e-06	1.26250208696814e-05
71349	5430427M07Rik	-1.09467922187931	0.0237900046301716	0.0375496126542413
226409	Zranb3	-1.09430661297924	2.36764253208167e-09	2.25790022384027e-07
217232	Cdc27	-1.09389413071548	1.11033017406071e-08	5.58845625940668e-07
11429	Aco2	-1.09356929042461	1.93141547039953e-07	3.49726456162484e-06
73176	3110040M04Rik	-1.09271887468086	0.00951393877573535	0.0195994831598425
66949	Trim59	-1.09257734204837	6.16209466493719e-08	1.59808750857183e-06
435684	Shf	-1.09245891500347	5.81503878331462e-05	0.000287933155619939
70997	Spef1	-1.09224146463998	1.35442086861734e-06	1.42626132460871e-05
19247	Ptpn11	-1.09152139906885	1.4625687466277e-06	1.50686717075794e-05
100504598	NA	-1.09125436028604	0.000346407235842978	0.00130304652502674
19301	Pxmp2	-1.08997348396575	1.06518008357761e-06	1.18069043603408e-05
73469	Rnf38	-1.08954947890371	3.79894163859329e-08	1.16932542237063e-06
110606	Fntb	-1.08900009253692	4.05804040057179e-05	0.000213416176561805
623796	NA	-1.08899442078239	0.000439720692247792	0.00160174834334611
211329	Ncoa7	-1.08870396002385	2.03303595896007e-09	2.02466236017828e-07
68149	Otub2	-1.08801355490265	3.17965141340137e-05	0.000175757058704161
208691	Eif5a2	-1.08625599391669	6.43221095025037e-06	4.79093070476445e-05
22224	Usp10	-1.08584151437325	7.68007198748652e-07	9.34827545133908e-06
70247	Psmd1	-1.08564364687163	4.0217393282344e-08	1.21030015163831e-06
54644	Otud5	-1.08541246383617	2.11036629315404e-06	2.00131351994535e-05
16765	Stmn1	-1.08529113515448	3.53627413811108e-08	1.12019108158183e-06
664968	Tmem238	-1.08479559245709	0.0205945060435625	0.0328986763699298
68816	Ppil1	-1.08475620710523	1.63067710315535e-05	0.000101187609558583
101565	Ccp110	-1.08455552773093	1.87074254439832e-07	3.42159566717375e-06
69276	Sec62	-1.08426990843777	4.18953669858153e-10	9.98836999392521e-08
234734	Aars1	-1.08350405844298	7.71647794986376e-07	9.3669564180146e-06
109333	Pkn2	-1.08292841153918	5.1205592999163e-08	1.41270154051652e-06
26885	Casp8ap2	-1.08252919671909	2.11234197746258e-09	2.07261164640633e-07
78795	Armc9	-1.08240983659576	9.35636669395396e-07	1.0698220041017e-05
230098	Arhgef39	-1.08190674060227	2.12158839871972e-07	3.73947153623887e-06
18107	Nmt1	-1.08004173500612	1.14179100508762e-08	5.68365159840225e-07
107182	Btaf1	-1.07972570718248	9.57160129989094e-08	2.13585017840506e-06
237052	Tceal1	-1.07938824384452	5.55777628538618e-05	0.000277215638943863
59024	Med12	-1.07860288256823	6.02638521024166e-05	0.000297130846860965
66197	Cks2	-1.07737807368497	1.33605174761608e-05	8.62121330685124e-05
19088	Prkar2b	-1.07734062401994	8.95554795133206e-08	2.04712226887514e-06
24018	Rngtt	-1.07733834597662	1.08442342179329e-07	2.32479405798249e-06
20869	Stk11	-1.07718149081185	8.26209385125371e-05	0.000388504236649177
18041	Nfs1	-1.07622208167061	4.65960294080649e-08	1.34014125215005e-06
76606	Llcfc1	-1.07609433245327	2.73246495655445e-05	0.000154526976808559
[truncated: 408 more rows]
