# Supplementary material for: Caspase-8 silences cell death-independent constitutive immune activation driven by tonic TNF-α
Source: EMBO Rep. 2026 Jun 8;27(14):4054–78. doi: 10.1038/s44319-026-00813-5 (PMC13400634; doi:10.1038/s44319-026-00813-5)
Supplement: Supplementary file 5 — Source data Fig. 4 [file 44319_2026_813_MOESM5_ESM.zip]

Archive with 18 entries (12 files):
- FIG 4/
- FIG 4/FIG 4A/
- FIG 4/FIG 4A/4A IL-1beta.xlsx
- FIG 4/FIG 4A/4A Cxcl1.xlsx
- FIG 4/FIG 4B/
- FIG 4/FIG 4B/4B IL-1beta.xlsx
- FIG 4/FIG 4B/4B Cxcl1.xlsx
- FIG 4/FIG 4C/
- FIG 4/FIG 4C/4C IL-1beta.xlsx
- FIG 4/FIG 4C/4C NEUTROPHIL COUNTS.xlsx
- FIG 4/FIG 4C/4C Cxcl1.xlsx
- FIG 4/FIG 4D/
- FIG 4/FIG 4D/4D NEUTROPHIL COUNTS.xlsx
- FIG 4/FIG 4D/4D  IL-1beta.xlsx
- FIG 4/FIG 4D/4D  CXCL1.xlsx
- FIG 4/FIG 4E/
- FIG 4/FIG 4E/4E IL-1beta.xlsx
- FIG 4/FIG 4E/4E CXCL1.xlsx
