# Supplementary material for: Caspase-8 silences cell death-independent constitutive immune activation driven by tonic TNF-α
Source: EMBO Rep. 2026 Jun 8;27(14):4054–78. doi: 10.1038/s44319-026-00813-5 (PMC13400634; doi:10.1038/s44319-026-00813-5)
Supplement: Supplementary file 5 — Source data Fig. 4 [file 44319_2026_813_MOESM5_ESM.zip › FIG 4/FIG 4A/4A IL-1beta.xlsx]

## Sheet: IL-1beta
	IL-1beta			Vehicle					z-IETD-fmk
			-	7.8	7.8	7.8	7.8	7.8	55.32	78.51	29.74	35.34	56.81
			+	7.8	7.8	7.8	7.8	7.8	16.64	32.5	19.46	21.21	7.8
