# Supplementary material for: Caspase-8 silences cell death-independent constitutive immune activation driven by tonic TNF-α
Source: EMBO Rep. 2026 Jun 8;27(14):4054–78. doi: 10.1038/s44319-026-00813-5 (PMC13400634; doi:10.1038/s44319-026-00813-5)
Supplement: Supplementary file 5 — Source data Fig. 4 [file 44319_2026_813_MOESM5_ESM.zip › FIG 4/FIG 4B/4B IL-1beta.xlsx]

## Sheet: IL-1beta
	IL-1beta			Vehicle					z-IETD-fmk
			-	7.8	7.8	7.8	7.8	7.8	53.25	58.29	32.1	42.87	64.5
				7.8	21.65	15.95	22.4	17.33	63.96	85.33	74.6	55.4	62.49
				24.58	26.2	7.8	22.74	22.83	73.99	70.18	74.31	105.6	83.4
				18.96	7.8	35.62	21.48	37.95	106.5	77.45	75.74	80.33	74.56
