# Supplementary material for: Caspase-8 silences cell death-independent constitutive immune activation driven by tonic TNF-α
Source: EMBO Rep. 2026 Jun 8;27(14):4054–78. doi: 10.1038/s44319-026-00813-5 (PMC13400634; doi:10.1038/s44319-026-00813-5)
Supplement: Supplementary file 5 — Source data Fig. 4 [file 44319_2026_813_MOESM5_ESM.zip › FIG 4/FIG 4B/4B Cxcl1.xlsx]

## Sheet: Cxcl1
	Cxcl1/KC			Vehicle					z-IETD-fmk
			-	7.8	7.8	7.8	7.8	7.8	75.62	77.41	56.33	35.21	69.77
				7.8	7.8	7.8	7.8	7.8	77.52	85.32	94.12	52.85	66.32
				7.8	7.8	7.8	7.8	7.8	97.11	45.68	73.42	85.64	74.13
				7.8	7.8	7.8	7.8	7.8	86.34	73.59	99.41	58.37	74.06
