# Supplementary material for: Caspase-8 silences cell death-independent constitutive immune activation driven by tonic TNF-α
Source: EMBO Rep. 2026 Jun 8;27(14):4054–78. doi: 10.1038/s44319-026-00813-5 (PMC13400634; doi:10.1038/s44319-026-00813-5)
Supplement: Supplementary file 5 — Source data Fig. 4 [file 44319_2026_813_MOESM5_ESM.zip › FIG 4/FIG 4C/4C NEUTROPHIL COUNTS.xlsx]

## Sheet: NEUTROPHIL COUNTS
	NEUTROPHIL COUNTS			Vehicle					z-IETD-fmk
			-	0.465482	0.769125	0.154181	0.356248	0.478991	1.56214	1.14158	0.85412	1.12541	1.38542
			+	0.252655	0.625412	0.518451	0.125214	0.55784	0.436985	1.21481	0.515123	0.725841	0.555175
