# Supplementary material for: Caspase-8 silences cell death-independent constitutive immune activation driven by tonic TNF-α
Source: EMBO Rep. 2026 Jun 8;27(14):4054–78. doi: 10.1038/s44319-026-00813-5 (PMC13400634; doi:10.1038/s44319-026-00813-5)
Supplement: Supplementary file 5 — Source data Fig. 4 [file 44319_2026_813_MOESM5_ESM.zip › FIG 4/FIG 4C/4C Cxcl1.xlsx]

## Sheet: Cxcl1
	Cxcl1/KC			Vehicle					z-IETD-fmk
			-	7.8	7.8	7.8	7.8	7.8	1258	1057	723	925	1274
			+	7.8	7.8	7.8	7.8	7.8	121.52	256.32	414.22	205.69	91
