# Supplementary material for: Caspase-8 silences cell death-independent constitutive immune activation driven by tonic TNF-α
Source: EMBO Rep. 2026 Jun 8;27(14):4054–78. doi: 10.1038/s44319-026-00813-5 (PMC13400634; doi:10.1038/s44319-026-00813-5)
Supplement: Supplementary file 5 — Source data Fig. 4 [file 44319_2026_813_MOESM5_ESM.zip › FIG 4/FIG 4D/4D NEUTROPHIL COUNTS.xlsx]

## Sheet: NEUTROPHIL COUNTS
	NEUTROPHIL COUNTS			WT					Tnfr1-/-
			Vehicle	0.45625	0.68591	0.71458	0.3021	0.215805	0.652841	0.746398	0.324115	0.155816	0.598413
			IETD	1.55681	1.95985	1.45815	1.32515	0.987566	0.459851	0.525584	0.895127	0.41237	0.574137
