# Supplementary material for: Caspase-8 silences cell death-independent constitutive immune activation driven by tonic TNF-α
Source: EMBO Rep. 2026 Jun 8;27(14):4054–78. doi: 10.1038/s44319-026-00813-5 (PMC13400634; doi:10.1038/s44319-026-00813-5)
Supplement: Supplementary file 5 — Source data Fig. 4 [file 44319_2026_813_MOESM5_ESM.zip › FIG 4/FIG 4E/4E IL-1beta.xlsx]

## Sheet: IL-1beta
	IL-1beta			WT					Tnfr1-/-
			Vehicle	7.8	7.8	7.8	7.8	7.8	7.8	7.8	7.8	7.8	7.8
			IETD	47.29	55.46	35.21	28.76	36.28	7.8	7.8	7.8	7.8	7.8
