# Supplementary material for: Caspase-8 silences cell death-independent constitutive immune activation driven by tonic TNF-α
Source: EMBO Rep. 2026 Jun 8;27(14):4054–78. doi: 10.1038/s44319-026-00813-5 (PMC13400634; doi:10.1038/s44319-026-00813-5)
Supplement: Supplementary file 6 — Source data Fig. 5 [file 44319_2026_813_MOESM6_ESM.zip]

Archive with 28 entries (22 files):
- FIG 5/
- FIG 5/FIG 5A/
- FIG 5/FIG 5A/UNCROPPED beta ACTIN.tif
- FIG 5/FIG 5A/UNCROPPED pRIPK1.tif
- FIG 5/FIG 5A/UNCROPPED pRIPK3.tif
- FIG 5/FIG 5A/UNCROPPED tRIPK1.tif
- FIG 5/FIG 5A/UNCROPPED tRIPK3.tif
- FIG 5/FIG 5B/
- FIG 5/FIG 5B/UNCROPPED beta ACTIN.tif
- FIG 5/FIG 5B/UNCROPPED pRIPK1.tif
- FIG 5/FIG 5B/UNCROPPED pRIPK3.tif
- FIG 5/FIG 5B/UNCROPPED tRIPK1.tif
- FIG 5/FIG 5B/UNCROPPED tRIPK3.tif
- FIG 5/FIG 5C/
- FIG 5/FIG 5C/UNCROPPED beta ACTIN.tif
- FIG 5/FIG 5C/UNCROPPED tRIPK3.tif
- FIG 5/FIG 5D/
- FIG 5/FIG 5D/5D CXCL1_KC.xlsx
- FIG 5/FIG 5D/5D IL-1beta.xlsx
- FIG 5/FIG 5E/
- FIG 5/FIG 5E/5E NEUTROPHIL COUNT.xlsx
- FIG 5/FIG 5E/5E IL-6.xlsx
- FIG 5/FIG 5E/5E IL-1beta.xlsx
- FIG 5/FIG 5E/5E CXCL2.xlsx
- FIG 5/FIG 5E/5E CXCL1_KC.xlsx
- FIG 5/FIG 5E/5E CCL2.xlsx
- FIG 5/FIG 5E/5E Ripk1 D138N.tif
- FIG 5/FIG 5E/5E WT.tif
