# Supplementary material for: Caspase-8 silences cell death-independent constitutive immune activation driven by tonic TNF-α
Source: EMBO Rep. 2026 Jun 8;27(14):4054–78. doi: 10.1038/s44319-026-00813-5 (PMC13400634; doi:10.1038/s44319-026-00813-5)
Supplement: Supplementary file 6 — Source data Fig. 5 [file 44319_2026_813_MOESM6_ESM.zip › FIG 5/FIG 5E/5E NEUTROPHIL COUNT.xlsx]

## Sheet: Fig. 5E NEU COUNTS
	Fig. 5E NEUTROPHIL COUNTS			WT					Ripk1 D158N
			Vehicle	0.252658	0.415248	0.265951	0.558437	0.632541	0.236528	0.625988	0.306984	0.457893	0.585964
			z-IETD-fmk	1.1586	1.65462	1.24181	1.05279	1.66874	0.368724	0.248456	0.339587	0.675625	0.356851
