# Supplementary material for: Caspase-8 silences cell death-independent constitutive immune activation driven by tonic TNF-α
Source: EMBO Rep. 2026 Jun 8;27(14):4054–78. doi: 10.1038/s44319-026-00813-5 (PMC13400634; doi:10.1038/s44319-026-00813-5)
Supplement: Supplementary file 6 — Source data Fig. 5 [file 44319_2026_813_MOESM6_ESM.zip › FIG 5/FIG 5E/5E IL-1beta.xlsx]

## Sheet: Fig. 5E IL-1beta
	Fig. 5E IL-1beta			WT					Ripk1 D158N
			Vehicle	7.8	7.8	7.8	7.8	7.8	7.8	7.8	7.8	7.8	7.8
			z-IETD-fmk	95.43	54.21	77.86	36.43	87.61	7.8	7.8	27.49	7.8	16.88
