# Supplementary material for: Caspase-8 silences cell death-independent constitutive immune activation driven by tonic TNF-α
Source: EMBO Rep. 2026 Jun 8;27(14):4054–78. doi: 10.1038/s44319-026-00813-5 (PMC13400634; doi:10.1038/s44319-026-00813-5)
Supplement: Supplementary file 6 — Source data Fig. 5 [file 44319_2026_813_MOESM6_ESM.zip › FIG 5/FIG 5E/5E CXCL1_KC.xlsx]

## Sheet: Fig. 5E KC
	Fig. 5E KC			WT					Ripk1 D158N
			Vehicle	7.8	22.48	7.8	7.8	7.8	7.8	7.8	7.8	7.8	7.8
			z-IETD-fmk	1852.45	1036.01	1794.11	2135.87	1684.74	396.96	259.46	52.41	175.64	163.63
