# Supplementary material for: Caspase-8 silences cell death-independent constitutive immune activation driven by tonic TNF-α
Source: EMBO Rep. 2026 Jun 8;27(14):4054–78. doi: 10.1038/s44319-026-00813-5 (PMC13400634; doi:10.1038/s44319-026-00813-5)
Supplement: Supplementary file 7 — Source data Fig. 6 [file 44319_2026_813_MOESM7_ESM.zip]

Archive with 17 entries (12 files):
- FIG 6/
- FIG 6/FIG 6A/
- FIG 6/FIG 6A/6A NEUTROPHIL COUNT.xlsx
- FIG 6/FIG 6A/6A CXCL1.xlsx
- FIG 6/FIG 6A/6A IL-1B.xlsx
- FIG 6/FIG 6B/
- FIG 6/FIG 6B/6B NEUTROPHIL COUNT.xlsx
- FIG 6/FIG 6B/6B CXCL1.xlsx
- FIG 6/FIG 6B/6B IL-1B.xlsx
- FIG 6/FIG 6C/
- FIG 6/FIG 6C/6C NEUTROPHIL COUNT.xlsx
- FIG 6/FIG 6C/6C CXCL1.xlsx
- FIG 6/FIG 6C/6C  IL-1B.xlsx
- FIG 6/FIG 6D/
- FIG 6/FIG 6D/6D NEUTROPHIL COUNT.xlsx
- FIG 6/FIG 6D/6D CXCL1.xlsx
- FIG 6/FIG 6D/6D IL-1B.xlsx
