# Supplementary material for: Caspase-8 silences cell death-independent constitutive immune activation driven by tonic TNF-α
Source: EMBO Rep. 2026 Jun 8;27(14):4054–78. doi: 10.1038/s44319-026-00813-5 (PMC13400634; doi:10.1038/s44319-026-00813-5)
Supplement: Supplementary file 7 — Source data Fig. 6 [file 44319_2026_813_MOESM7_ESM.zip › FIG 6/FIG 6A/6A NEUTROPHIL COUNT.xlsx]

## Sheet: Fig. 6A NEU COUNTS
	Fig. 6A NEUTROPHIL COUNTS			WT					ASC KO
			Vehicle	0.3264	0.6341	0.2456	0.4125	0.1907	0.2853	0.5359	0.4107	0.2596	0.4714
			z-IETD-fmk	1.3596	0.8754	1.2356	1.567	0.8324	1.2415	1.3985	1.1414	1.3253	0.9736
