# Supplementary material for: Caspase-8 silences cell death-independent constitutive immune activation driven by tonic TNF-α
Source: EMBO Rep. 2026 Jun 8;27(14):4054–78. doi: 10.1038/s44319-026-00813-5 (PMC13400634; doi:10.1038/s44319-026-00813-5)
Supplement: Supplementary file 7 — Source data Fig. 6 [file 44319_2026_813_MOESM7_ESM.zip › FIG 6/FIG 6A/6A CXCL1.xlsx]

## Sheet: Fig. 6A CXCL1
	Fig. 6A CXCL1/KC			WT					ASC KO
			Vehicle	7.8	52.4	7.8	7.8	7.8	33.9	7.8	7.8	21.4	7.8
			z-IETD-fmk	1352	964	1458	1035	925	826	1354	1235	964	1222
