# Supplementary material for: Caspase-8 silences cell death-independent constitutive immune activation driven by tonic TNF-α
Source: EMBO Rep. 2026 Jun 8;27(14):4054–78. doi: 10.1038/s44319-026-00813-5 (PMC13400634; doi:10.1038/s44319-026-00813-5)
Supplement: Supplementary file 7 — Source data Fig. 6 [file 44319_2026_813_MOESM7_ESM.zip › FIG 6/FIG 6A/6A IL-1B.xlsx]

## Sheet: Fig. 6A IL-1B
	Fig. 6A IL-1B			WT					ASC KO
			Vehicle	7.8	7.8	7.8	7.8	19.3	7.8	16.7	7.8	7.8	7.8
			z-IETD-fmk	125	94	82	63	96	74	68	91	113	80
