# Supplementary material for: Caspase-8 silences cell death-independent constitutive immune activation driven by tonic TNF-α
Source: EMBO Rep. 2026 Jun 8;27(14):4054–78. doi: 10.1038/s44319-026-00813-5 (PMC13400634; doi:10.1038/s44319-026-00813-5)
Supplement: Supplementary file 7 — Source data Fig. 6 [file 44319_2026_813_MOESM7_ESM.zip › FIG 6/FIG 6B/6B NEUTROPHIL COUNT.xlsx]

## Sheet: Fig. 6B NEU COUNTS
	Fig. 6B NEUTROPHIL COUNTS			WT					NLRP3 KO
			Vehicle	0.1596	0.4582	0.6793	0.3374	0.2758	0.1396	0.2214	0.3489	0.4749	0.649
			z-IETD-fmk	1.4589	0.9524	1.4485	1.3664	1.0478	1.3699	1.1246	1.1378	0.972	1.4178
