# Supplementary material for: Caspase-8 silences cell death-independent constitutive immune activation driven by tonic TNF-α
Source: EMBO Rep. 2026 Jun 8;27(14):4054–78. doi: 10.1038/s44319-026-00813-5 (PMC13400634; doi:10.1038/s44319-026-00813-5)
Supplement: Supplementary file 7 — Source data Fig. 6 [file 44319_2026_813_MOESM7_ESM.zip › FIG 6/FIG 6C/6C NEUTROPHIL COUNT.xlsx]

## Sheet: Fig. 6C NEU COUNTS
	Fig. 6C NEUTROPHIL COUNTS			WT					GSDME KO
			Vehicle	0.2563	0.1489	0.4385	0.524	0.3788	0.4556	0.2577	0.2346	0.4781	0.2988
			z-IETD-fmk	1.3536	1.5584	1.2246	0.8957	0.9621	1.5356	1.7873	1.1129	0.8764	0.9148
