# Supplementary material for: Caspase-8 silences cell death-independent constitutive immune activation driven by tonic TNF-α
Source: EMBO Rep. 2026 Jun 8;27(14):4054–78. doi: 10.1038/s44319-026-00813-5 (PMC13400634; doi:10.1038/s44319-026-00813-5)
Supplement: Supplementary file 7 — Source data Fig. 6 [file 44319_2026_813_MOESM7_ESM.zip › FIG 6/FIG 6C/6C CXCL1.xlsx]

## Sheet: Fig. 6C CXCL1
	Fig. 6C CXCL1/KC			WT					GSDME KO
			Vehicle	7.8	7.8	32.4	7.8	7.8	7.8	7.8	7.8	47.5	7.8
			z-IETD-fmk	1259	1478	1326	956	1099	1326	1507	2193	1774	1894
