# Supplementary material for: Caspase-8 silences cell death-independent constitutive immune activation driven by tonic TNF-α
Source: EMBO Rep. 2026 Jun 8;27(14):4054–78. doi: 10.1038/s44319-026-00813-5 (PMC13400634; doi:10.1038/s44319-026-00813-5)
Supplement: Supplementary file 7 — Source data Fig. 6 [file 44319_2026_813_MOESM7_ESM.zip › FIG 6/FIG 6D/6D NEUTROPHIL COUNT.xlsx]

## Sheet: Fig. 6D NEU COUNTS
	Fig. 6D NEUTROPHIL COUNTS			WT					MLKL KO
			Vehicle	0.258412	0.558951	0.398954	0.294158	0.475152	0.365219	0.615276	0.354121	0.332245	0.34216
			z-IETD-fmk	1.23565	1.46544	0.981481	1.59815	0.845645	1.56791	1.74125	1.21542	1.52155	1.03958
