# Supplementary material for: Caspase-8 silences cell death-independent constitutive immune activation driven by tonic TNF-α
Source: EMBO Rep. 2026 Jun 8;27(14):4054–78. doi: 10.1038/s44319-026-00813-5 (PMC13400634; doi:10.1038/s44319-026-00813-5)
Supplement: Supplementary file 7 — Source data Fig. 6 [file 44319_2026_813_MOESM7_ESM.zip › FIG 6/FIG 6D/6D CXCL1.xlsx]

## Sheet: Fig. 6D CXCL1
	Fig. 6D CXCL1/KC			WT					MLKL KO
			Vehicle	25.21	7.8	7.8	7.8	7.8	7.8	7.8	32.15	7.8	7.8
			z-IETD-fmk	1123.45	1556.74	854.32	863.12	1177.63	2154.89	1578.36	2634.58	1863.3	1296.2
