# Supplementary material for: Caspase-8 silences cell death-independent constitutive immune activation driven by tonic TNF-α
Source: EMBO Rep. 2026 Jun 8;27(14):4054–78. doi: 10.1038/s44319-026-00813-5 (PMC13400634; doi:10.1038/s44319-026-00813-5)
Supplement: Supplementary file 7 — Source data Fig. 6 [file 44319_2026_813_MOESM7_ESM.zip › FIG 6/FIG 6D/6D IL-1B.xlsx]

## Sheet: Fig. 6D IL-1B
	Fig. 6D IL-1B			WT					MLKL KO
			Vehicle	7.8	7.8	19.4	7.8	7.8	7.8	7.8	7.8	31.42	7.8
			z-IETD-fmk	123.74	85.48	69.75	113.04	94.11	186.58	210.36	161.39	246.77	139.64
