# Supplementary material for: Caspase-8 silences cell death-independent constitutive immune activation driven by tonic TNF-α
Source: EMBO Rep. 2026 Jun 8;27(14):4054–78. doi: 10.1038/s44319-026-00813-5 (PMC13400634; doi:10.1038/s44319-026-00813-5)
Supplement: Supplementary file 8 — Source data Fig. 7 [file 44319_2026_813_MOESM8_ESM.zip]

Archive with 21 entries (13 files):
- FIG 7/
- FIG 7/FIG 7A/
- FIG 7/FIG 7A/7A NEUTROPHIL COUNT.xlsx
- FIG 7/FIG 7A/7A CXCL1.xlsx
- FIG 7/FIG 7A/7A IL-1B.xlsx
- FIG 7/FIG 7B/
- FIG 7/FIG 7B/7B CXCL1.xlsx
- FIG 7/FIG 7B/7B IL-1B.xlsx
- FIG 7/FIG 7C/
- FIG 7/FIG 7C/UNCROPPED B-ACTIN.tif
- FIG 7/FIG 7C/UNCROPPED GSDMD.tif
- FIG 7/FIG 7D/
- FIG 7/FIG 7D/7D IL-1B.xlsx
- FIG 7/FIG 7E/
- FIG 7/FIG 7E/UNCROPPED Beta actin.tif
- FIG 7/FIG 7E/UNCROPPED Phospho-ERK1_2.tif
- FIG 7/FIG 7E/UNCROPPED Phospho-SAPKJNK.tif
- FIG 7/FIG 7F/
- FIG 7/FIG 7F/7F IL-1B.xlsx
- FIG 7/FIG 7G/
- FIG 7/FIG 7G/7G IL-1B.xlsx
