# Supplementary material for: Caspase-8 silences cell death-independent constitutive immune activation driven by tonic TNF-α
Source: EMBO Rep. 2026 Jun 8;27(14):4054–78. doi: 10.1038/s44319-026-00813-5 (PMC13400634; doi:10.1038/s44319-026-00813-5)
Supplement: Supplementary file 8 — Source data Fig. 7 [file 44319_2026_813_MOESM8_ESM.zip › FIG 7/FIG 7A/7A NEUTROPHIL COUNT.xlsx]

## Sheet: Fig. 7A NEU COUNTS
	Fig. 7A NEUTROPHIL COUNTS			WT					GSDMD KO
			Vehicle	0.4263	0.2278	0.3974	0.5412	0.3313	0.3256	0.4489	0.3569	0.2789	0.3127
			z-IETD-fmk	1.2469	1.5853	1.1472	0.9863	1.4571	0.7782	0.836	1.0246	0.7957	0.521
