# Supplementary material for: Caspase-8 silences cell death-independent constitutive immune activation driven by tonic TNF-α
Source: EMBO Rep. 2026 Jun 8;27(14):4054–78. doi: 10.1038/s44319-026-00813-5 (PMC13400634; doi:10.1038/s44319-026-00813-5)
Supplement: Supplementary file 8 — Source data Fig. 7 [file 44319_2026_813_MOESM8_ESM.zip › FIG 7/FIG 7A/7A IL-1B.xlsx]

## Sheet: Fig. 7A IL1B
	Fig. 7A IL-1B			WT					GSDMD KO
			Vehicle	7.8	7.8	7.8	16.4	7.8	7.8	17.1	7.8	7.8	7.8
			z-IETD-fmk	89.6	95.4	67.9	84.7	112.3	40.5	29.7	17.8	36.2	35.9
