# Supplementary material for: Caspase-8 silences cell death-independent constitutive immune activation driven by tonic TNF-α
Source: EMBO Rep. 2026 Jun 8;27(14):4054–78. doi: 10.1038/s44319-026-00813-5 (PMC13400634; doi:10.1038/s44319-026-00813-5)
Supplement: Supplementary file 8 — Source data Fig. 7 [file 44319_2026_813_MOESM8_ESM.zip › FIG 7/FIG 7B/7B CXCL1.xlsx]

## Sheet: Fig. 7B CXCL1
	Fig. 7B CXCL1/KC			WT					GSDMD KO
			Vehicle	18.2	7.8	7.8	7.8	7.8	7.8	24.1	7.8	7.8	7.8
			z-IETD-fmk	125	89	112	76	134	32.6	27.1	19.4	37.2	56.6
