# Supplementary material for: Caspase-8 silences cell death-independent constitutive immune activation driven by tonic TNF-α
Source: EMBO Rep. 2026 Jun 8;27(14):4054–78. doi: 10.1038/s44319-026-00813-5 (PMC13400634; doi:10.1038/s44319-026-00813-5)
Supplement: Supplementary file 8 — Source data Fig. 7 [file 44319_2026_813_MOESM8_ESM.zip › FIG 7/FIG 7B/7B IL-1B.xlsx]

## Sheet: Fig. 7B IL1B
	Fig. 7B IL-1B			WT					GSDMD KO
			Vehicle	7.8	7.8	7.8	7.8	7.8	7.8	7.8	7.8	7.8	7.8
			z-IETD-fmk	87	53.4	56.9	83	54.2	7.8	16.3	17.1	7.8	7.8
