# Supplementary material for: Caspase-8 silences cell death-independent constitutive immune activation driven by tonic TNF-α
Source: EMBO Rep. 2026 Jun 8;27(14):4054–78. doi: 10.1038/s44319-026-00813-5 (PMC13400634; doi:10.1038/s44319-026-00813-5)
Supplement: Supplementary file 8 — Source data Fig. 7 [file 44319_2026_813_MOESM8_ESM.zip › FIG 7/FIG 7D/7D IL-1B.xlsx]

## Sheet: FIG 7D IL-1B
Fig. 7D IL-1B
			IETD					5OXO					203580					PD
			82.6	77.4	97	56.3	62.5	72.4	52.3	86.6	71.4	83.5	52.4	45.8	53.7	59.9	61.7	59.4	63.8	75.6	89.4	76.3
			U1236					SCH					FR18					SP600
			85.7	73.4	77.9	67.8	91.6	21.8	36.5	47.9	55.2	63.7	25.7	44.6	49.3	52.7	66.1	42.5	69.3	66.7	33.6	41.2
