# Supplementary material for: Caspase-8 silences cell death-independent constitutive immune activation driven by tonic TNF-α
Source: EMBO Rep. 2026 Jun 8;27(14):4054–78. doi: 10.1038/s44319-026-00813-5 (PMC13400634; doi:10.1038/s44319-026-00813-5)
Supplement: Supplementary file 8 — Source data Fig. 7 [file 44319_2026_813_MOESM8_ESM.zip › FIG 7/FIG 7F/7F IL-1B.xlsx]

## Sheet: Fig. 7F IL1B
	Fig. 7F IL-1B		IETD					5OXO
			13.2	7.6	6.5	11.2	9.3	8.6	11.5	12.6	6.8	7.7
			SB203580					GSK872
			8.3	4.8	5.6	7.5	6.2	3.1	1.7	0.8	1.3	1.1
