# Supplementary material for: Caspase-8 silences cell death-independent constitutive immune activation driven by tonic TNF-α
Source: EMBO Rep. 2026 Jun 8;27(14):4054–78. doi: 10.1038/s44319-026-00813-5 (PMC13400634; doi:10.1038/s44319-026-00813-5)
Supplement: Supplementary file 8 — Source data Fig. 7 [file 44319_2026_813_MOESM8_ESM.zip › FIG 7/FIG 7G/7G IL-1B.xlsx]

## Sheet: Fig. 7F IL1B
	Fig. 7F IL-1B		IETD					DHMEQ
			75.4	82.2	52.7	66.3	77.4	25.1	7.8	28.4	7.8	23.9
			STAT3Inh					T5224
			63.8	77.1	86	101.3	63.2	85.3	66.7	42.4	86.3	66.7
