# Supplementary material for: Caspase-8 silences cell death-independent constitutive immune activation driven by tonic TNF-α
Source: EMBO Rep. 2026 Jun 8;27(14):4054–78. doi: 10.1038/s44319-026-00813-5 (PMC13400634; doi:10.1038/s44319-026-00813-5)
Supplement: Supplementary file 9 — Figure EV1 Source Data [file 44319_2026_813_MOESM9_ESM.zip]

Archive with 12 entries (9 files):
- FIG EV1/
- FIG EV1/EV1 A/
- FIG EV1/EV1 A/CXCL1.xlsx
- FIG EV1/EV1 A/IL1B.xlsx
- FIG EV1/EV1 A/Neutrophil counts.xlsx
- FIG EV1/EV1 B/
- FIG EV1/EV1 B/CCL2.xlsx
- FIG EV1/EV1 B/CXCL1.xlsx
- FIG EV1/EV1 B/CXCL2.xlsx
- FIG EV1/EV1 B/IL-1B.xlsx
- FIG EV1/EV1 B/IL-6.xlsx
- FIG EV1/EV1 B/IL-18.xlsx
