# Supplementary material for: Caspase-8 silences cell death-independent constitutive immune activation driven by tonic TNF-α
Source: EMBO Rep. 2026 Jun 8;27(14):4054–78. doi: 10.1038/s44319-026-00813-5 (PMC13400634; doi:10.1038/s44319-026-00813-5)
Supplement: Supplementary file 9 — Figure EV1 Source Data [file 44319_2026_813_MOESM9_ESM.zip › FIG EV1/EV1 A/CXCL1.xlsx]

## Sheet: EV1A
		FIG. EV1A CXCL1/KC			Vehicle					z-IETD-fmk
				WT	27.36	23.55	7.8	7.8	7.8	737.94	250.37	1890.31	1452.14	856.5
				Casp8/Mlkl dKO	45.62	37.94	33.5	52.47	7.8	68.32	7.8	41.46	7.8	63.87
				Mlkl-/-	7.8	7.8	44.23	7.8	7.8	2856.78	1635.88	1969.85	1763.52	1748.22
