# Supplementary material for: Caspase-8 silences cell death-independent constitutive immune activation driven by tonic TNF-α
Source: EMBO Rep. 2026 Jun 8;27(14):4054–78. doi: 10.1038/s44319-026-00813-5 (PMC13400634; doi:10.1038/s44319-026-00813-5)
Supplement: Supplementary file 9 — Figure EV1 Source Data [file 44319_2026_813_MOESM9_ESM.zip › FIG EV1/EV1 A/IL1B.xlsx]

## Sheet: FIG. EV1A
		FIG. EV1A IL-1B			Vehicle					z-IETD-fmk
				WT	7.8	7.8	17.42	7.8	7.8	89.87	136.65	70.41	80.3	104.22
				Casp8/Mlkl dKO	7.8	15.9	7.8	7.8	16.3	7.8	21.2	7.8	7.8	7.8
				Mlkl-/-	7.8	21.25	7.8	7.8	7.8	129.32	195.42	209.64	107.96	215.27
