# Supplementary material for: Caspase-8 silences cell death-independent constitutive immune activation driven by tonic TNF-α
Source: EMBO Rep. 2026 Jun 8;27(14):4054–78. doi: 10.1038/s44319-026-00813-5 (PMC13400634; doi:10.1038/s44319-026-00813-5)
Supplement: Supplementary file 9 — Figure EV1 Source Data [file 44319_2026_813_MOESM9_ESM.zip › FIG EV1/EV1 A/Neutrophil counts.xlsx]

## Sheet: FIG. EV1A
		FIG. EV1A NEUTROPHIL COUNTS			Vehicle					z-IETD-fmk
				WT	0.56215	0.1548	0.9852	0.335821	0.451268	1.35658	1.86217	1.3478	1.44125	0.9845
				Casp8/Mlkl dKO	0.53561	0.8485	0.515242	0.36541	0.55841	0.52614	0.632981	0.951201	0.347964	0.526874
				Mlkl-/-	0.625418	0.5213	0.954214	0.47531	0.23154	2.65412	2.95612	1.348	2.2541	1.47812
