# Supplementary material for: Caspase-8 silences cell death-independent constitutive immune activation driven by tonic TNF-α
Source: EMBO Rep. 2026 Jun 8;27(14):4054–78. doi: 10.1038/s44319-026-00813-5 (PMC13400634; doi:10.1038/s44319-026-00813-5)
Supplement: Supplementary file 9 — Figure EV1 Source Data [file 44319_2026_813_MOESM9_ESM.zip › FIG EV1/EV1 B/CCL2.xlsx]

## Sheet: EV1B CCL2
	FIG. EV1B CCL2			Vehicle					z-IETD-fmk
			Ctr IgG	7.8	7.8	31.47	7.8	7.8	960.45	1234.77	823.49	1107.69	1312.08
			α-Ly6G	7.8	7.8	7.8	16.25	7.8	538.41	325.16	627.11	523.95	677.34
