# Supplementary material for: Caspase-8 silences cell death-independent constitutive immune activation driven by tonic TNF-α
Source: EMBO Rep. 2026 Jun 8;27(14):4054–78. doi: 10.1038/s44319-026-00813-5 (PMC13400634; doi:10.1038/s44319-026-00813-5)
Supplement: Supplementary file 9 — Figure EV1 Source Data [file 44319_2026_813_MOESM9_ESM.zip › FIG EV1/EV1 B/CXCL1.xlsx]

## Sheet: EV1B CXCL1
	FIG. EV1B CXCL1/KC			Vehicle					z-IETD-fmk
			Ctr IgG	22.44	7.8	7.8	44.96	37.44	2747.13	1678.47	1950.2	2352.4	2523.61
			α-Ly6G	16.89	35.69	7.8	7.8	41.22	1512.41	1068.5	727.48	885.44	903.58
