# Supplementary material for: Caspase-8 silences cell death-independent constitutive immune activation driven by tonic TNF-α
Source: EMBO Rep. 2026 Jun 8;27(14):4054–78. doi: 10.1038/s44319-026-00813-5 (PMC13400634; doi:10.1038/s44319-026-00813-5)
Supplement: Supplementary file 9 — Figure EV1 Source Data [file 44319_2026_813_MOESM9_ESM.zip › FIG EV1/EV1 B/CXCL2.xlsx]

## Sheet:  EV1B CXCL2
	FIG. EV1B CXCL2			Vehicle					z-IETD-fmk
			Ctr IgG	7.8	33.5	7.8	16.89	7.8	1305.71	1233.78	895.44	1027.41	735.44
			α-Ly6G	7.8	7.8	7.8	24.74	7.8	389.41	697.78	752.44	554.02	485.98
