# Supplementary material for: Caspase-8 silences cell death-independent constitutive immune activation driven by tonic TNF-α
Source: EMBO Rep. 2026 Jun 8;27(14):4054–78. doi: 10.1038/s44319-026-00813-5 (PMC13400634; doi:10.1038/s44319-026-00813-5)
Supplement: Supplementary file 9 — Figure EV1 Source Data [file 44319_2026_813_MOESM9_ESM.zip › FIG EV1/EV1 B/IL-6.xlsx]

## Sheet: EV1B IL-6
	FIG. EV1B IL-6			Vehicle					z-IETD-fmk
			Ctr IgG	7.8	7.8	7.8	7.8	7.8	994.84	825.96	852.4	523.79	786.24
			α-Ly6G	7.8	7.8	7.8	7.8	7.8	519.95	614.11	438.76	824.95	683.07
