# Supplementary material for: Caspase-8 silences cell death-independent constitutive immune activation driven by tonic TNF-α
Source: EMBO Rep. 2026 Jun 8;27(14):4054–78. doi: 10.1038/s44319-026-00813-5 (PMC13400634; doi:10.1038/s44319-026-00813-5)
Supplement: Supplementary file 10 — Figure EV2 Source Data [file 44319_2026_813_MOESM10_ESM.zip]

Archive with 17 entries (9 files):
- FIG EV2/
- FIG EV2/EV2G/
- FIG EV2/EV2G/FOLD CHANGE dKO.xlsx
- FIG EV2/EV2G/FOLD CHANGE MLKL KO.xlsx
- FIG EV2/EV2G/FOLD CHANGE WT.xlsx
- FIG EV2/EV2A/
- FIG EV2/EV2A/Macrophages.xlsx
- FIG EV2/EV2B/
- FIG EV2/EV2B/Heatmapper Top100.xlsx
- FIG EV2/EV2C/
- FIG EV2/EV2C/Granule proteins.xlsx
- FIG EV2/EV2D/
- FIG EV2/EV2D/IFN-induced genes.xlsx
- FIG EV2/EV2E/
- FIG EV2/EV2E/Table EV1 DEGs in neutrophils (IETD vs vehicle).xlsx
- FIG EV2/EV2F/
- FIG EV2/EV2F/Table EV1 DEGs in neutrophils (IETD vs vehicle).xlsx
