# Supplementary material for: Caspase-8 silences cell death-independent constitutive immune activation driven by tonic TNF-α
Source: EMBO Rep. 2026 Jun 8;27(14):4054–78. doi: 10.1038/s44319-026-00813-5 (PMC13400634; doi:10.1038/s44319-026-00813-5)
Supplement: Supplementary file 10 — Figure EV2 Source Data [file 44319_2026_813_MOESM10_ESM.zip › FIG EV2/EV2G/FOLD CHANGE dKO.xlsx]

## Sheet: EV2  dKO
	FIG. EV2 FOLD CHANGE dKO			Vehicle					z-IETD-fmk
			kcnj4	1	1	1	1	1	0.8	1.35	1.41	1.22	0.72
			zbp1	1	1	1	1	1	1.62	1.45	1.1	1.84	1.36
			folr1	1	1	1	1	1	1.23	1.42	0.76	0.58	1.13
			il1β	1	1	1	1	1	0.85	0.74	1.13	1.64	1.42
			ifnβ	1	1	1	1	1	1.34	1.47	0.69	0.83	0.97
			cxcl1	1	1	1	1	1	1.1	1.5	0.8	0.96	1.74
