# Supplementary material for: Caspase-8 silences cell death-independent constitutive immune activation driven by tonic TNF-α
Source: EMBO Rep. 2026 Jun 8;27(14):4054–78. doi: 10.1038/s44319-026-00813-5 (PMC13400634; doi:10.1038/s44319-026-00813-5)
Supplement: Supplementary file 10 — Figure EV2 Source Data [file 44319_2026_813_MOESM10_ESM.zip › FIG EV2/EV2G/FOLD CHANGE MLKL KO.xlsx]

## Sheet: EV2  MLKL KO
	FIG. EV2 FOLD CHANGE MLKL KO			Vehicle					z-IETD-fmk
			kcnj4	1	1	1	1	1	-698	-712	-625	-523	-441
			zbp1	1	1	1	1	1	16.3	17.1	8.7	6.6	12.3
			folr1	1	1	1	1	1	-16.3	-23.4	-15.9	-8.2	-10.3
			il1β	1	1	1	1	1	15.6	17.2	23.4	11.7	13.8
			ifnβ	1	1	1	1	1	1.1	1.7	2.1	1.4	2.5
			cxcl1	1	1	1	1	1	31.4	15.4	27.2	21.4	12.7
