# Supplementary material for: Caspase-8 silences cell death-independent constitutive immune activation driven by tonic TNF-α
Source: EMBO Rep. 2026 Jun 8;27(14):4054–78. doi: 10.1038/s44319-026-00813-5 (PMC13400634; doi:10.1038/s44319-026-00813-5)
Supplement: Supplementary file 10 — Figure EV2 Source Data [file 44319_2026_813_MOESM10_ESM.zip › FIG EV2/EV2G/FOLD CHANGE WT.xlsx]

## Sheet: EV2  WT
	FIG.EV2 FOLD CHANGE WT			Vehicle					z-IETD-fmk
			kcnj4	1	1	1	1	1	-582	-495	-458	-586	-471
			zbp1	1	1	1	1	1	6.3	12.5	8.1	4.3	7.4
			folr1	1	1	1	1	1	-9.1	-8.2	-10.3	-13.5	-7.8
			il1β	1	1	1	1	1	15.6	10.4	8.3	7.7	5.5
			ifnβ	1	1	1	1	1	1.32	2.44	1.25	1.1	1.03
			cxcl1	1	1	1	1	1	25.4	11.2	5.7	13.3	18.7
