# Supplementary material for: Caspase-8 silences cell death-independent constitutive immune activation driven by tonic TNF-α
Source: EMBO Rep. 2026 Jun 8;27(14):4054–78. doi: 10.1038/s44319-026-00813-5 (PMC13400634; doi:10.1038/s44319-026-00813-5)
Supplement: Supplementary file 10 — Figure EV2 Source Data [file 44319_2026_813_MOESM10_ESM.zip › FIG EV2/EV2A/Macrophages.xlsx]

## Sheet: Foglio1
NAME	Vehi. 1	Vehi. 2	Vehi. 3	Vehi. 4	IETD 1	IETD 2	IETD 3	IETD 4
Grep1	-1.56953	-2.28308	-1.81269	-2.36117	-7.64063	-7.46307	-7.74961	-7.64024
Aldh1a2	-3.15449	-2.73765	-3.23719	-2.45739	-7.64063	-7.46307	-7.74961	-7.64024
Prmt8	-2.84964	-2.20713	-3.78467	-3.22791	-7.64063	-7.46307	-7.74961	-7.64024
Mir29b-1	-2.99403	-3.24461	-3.78467	-3.61493	-7.64063	-7.46307	-7.74961	-7.64024
Foxn4	-3.78253	-3.79209	-2.35583	-4.14544	-7.64063	-7.46307	-7.74961	-7.64024
Unc13c	-4.07203	-4.32261	-3.78467	-2.92305	-7.64063	-7.46307	-7.74961	-7.64024
4732490B19Rik	-3.78253	-4.0331	-4.31519	-4.14544	-7.64063	-7.46307	-7.74961	-7.64024
Yjefn3	-0.208534	-0.332662	-0.408299	-0.217337	-2.78265	-2.50887	-2.62033	-3.55278
