# Supplementary material for: Caspase-8 silences cell death-independent constitutive immune activation driven by tonic TNF-α
Source: EMBO Rep. 2026 Jun 8;27(14):4054–78. doi: 10.1038/s44319-026-00813-5 (PMC13400634; doi:10.1038/s44319-026-00813-5)
Supplement: Supplementary file 10 — Figure EV2 Source Data [file 44319_2026_813_MOESM10_ESM.zip › FIG EV2/EV2B/Heatmapper Top100.xlsx]

## Sheet: Sheet1
NAME	IETD_A	IETD_B	IETD_C	IETD_D	vehi 1	vehi 2	vehi 3	vehi 4
Msrb1	7.51995	7.49505	7.51431	7.5031	4.65111	4.71681	4.74875	4.72102
Fxyd5	7.26447	7.25003	7.22281	7.28215	2.31805	2.46157	2.46828	2.49478
Cd300lb	6.76719	6.75325	6.81006	6.79802	2.16333	2.0439	1.97385	2.12114
Lilrb4a	7.75955	7.69382	7.70199	7.66549	4.57861	4.62828	4.53819	4.5171
Cotl1	7.16925	7.13817	7.11585	7.17034	3.60103	3.58129	3.49176	3.69496
Stk4	7.66171	7.67508	7.6759	7.67924	6.5904	6.56227	6.59136	6.59609
Prdx5	7.25691	7.2262	7.30157	7.2265	4.35	4.45696	4.4501	4.33374
Lgals3	7.81258	7.73562	7.76176	7.78877	4.89425	4.83917	4.8305	4.71662
Arhgdib	8.22647	8.20701	8.26439	8.33308	4.9381	4.91502	4.97692	4.87121
Nek2	6.37952	6.4051	6.33512	6.36411	7.70879	7.73846	7.69766	7.71089
Supt16	7.45797	7.48874	7.50968	7.52465	8.68015	8.71036	8.6812	8.69135
Itgav	4.61984	4.62621	4.58375	4.56817	2.24644	2.30049	2.24214	2.2668
Cytip	6.8757	6.84832	6.85077	6.8613	4.33109	4.17068	4.31669	4.19976
Iqgap1	9.50749	9.44671	9.42796	9.52701	6.62187	6.76219	6.64882	6.67282
Alox5ap	6.29701	6.27424	6.2475	6.19961	2.24644	2.07858	2.28804	2.12114
Ints10	5.32838	5.39864	5.38899	5.35671	6.73902	6.71392	6.70832	6.70957
Psmd9	4.48271	4.47454	4.45644	4.49962	5.68773	5.68818	5.68183	5.69635
Lilrb4b	8.10175	8.08367	8.03104	8.04917	4.52059	4.69126	4.42079	4.50949
Rab31	5.87127	5.84971	5.85468	5.84084	1.6224	1.72285	1.84161	1.97394
Plek	7.76237	7.74453	7.71751	7.74878	5.47785	5.42194	5.29051	5.41718
Kif14	7.201	7.24947	7.23893	7.28122	8.85751	8.83756	8.81555	8.7742
Ccna2	8.53174	8.56856	8.55237	8.46704	10.1251	10.1104	10.0659	10.1023
Kntc1	7.11242	7.12503	7.16101	7.09933	8.56657	8.5068	8.52975	8.48853
Zfp367	7.60627	7.64329	7.64185	7.56343	8.99133	8.96549	8.93812	8.96924
Anxa3	5.71262	5.64495	5.74353	5.70433	2.32502	2.25875	2.41239	2.17349
Mcph1	6.70786	6.82187	6.81075	6.8045	8.41325	8.38998	8.37005	8.38386
Cenph	3.89934	3.94371	3.91567	3.83091	5.42936	5.43203	5.44599	5.41922
Tpx2	8.01194	8.07948	8.08173	8.05352	9.44361	9.37665	9.38058	9.4052
Kif23	7.73262	7.76713	7.71888	7.74349	9.04363	9.02249	8.9653	9.02639
Arpc2	7.59389	7.6267	7.69003	7.60544	5.76472	5.6786	5.67861	5.69075
Plaur	6.13004	6.1352	6.09188	6.11674	3.24092	3.02802	3.01025	3.20055
Ncf1	8.5157	8.51454	8.58958	8.65369	5.42531	5.42733	5.35594	5.28588
Vim	7.46594	7.3903	7.42058	7.53169	4.32415	4.17709	4.2045	4.31202
A130040M12Rik	7.44996	7.37979	7.51505	7.53958	3.96009	4.01823	3.96417	3.85777
Fcer1g	6.7841	6.79551	6.73282	6.65289	3.24827	3.15044	3.0869	3.16866
Lasp1	7.1756	7.20907	7.30425	7.32175	3.53944	3.67945	3.65609	3.6144
Ngp	11.7493	11.7425	11.5566	11.7122	8.05412	8.02708	7.98484	8.02864
Lbr	9.78683	9.79896	9.84664	9.79363	11.0487	11.0362	10.9888	10.994
Smarca2	5.69897	5.60985	5.59115	5.58824	2.57934	2.63003	2.51245	2.46358
Slain2	5.46	5.44313	5.36819	5.38116	2.86407	2.74245	2.85882	2.89625
Prim2	5.41156	5.391	5.32184	5.35369	6.91591	6.93916	6.86911	6.87059
Cdca8	6.7297	6.69221	6.76198	6.70423	8.13591	8.21942	8.221	8.21813
Sun1	6.09741	6.09972	6.13191	6.14965	7.5186	7.6046	7.52246	7.52932
Mcm4	7.29707	7.31563	7.38618	7.35059	8.72637	8.73523	8.76726	8.79262
Acadl	5.41538	5.49677	5.50572	5.4441	6.85431	6.86734	6.81086	6.83498
Hadha	6.53446	6.54631	6.58285	6.5937	7.68866	7.68544	7.65998	7.63941
Spin1	4.91595	4.85435	4.91917	4.9259	2.7854	2.82239	2.67672	2.78709
Map4	6.15796	6.12541	6.06082	6.14587	3.48448	3.6312	3.43934	3.519
Nckap1l	7.47638	7.43789	7.50196	7.59129	4.74504	4.63878	4.64125	4.59474
Gsap	5.7064	5.62121	5.61802	5.63588	2.72871	2.51319	2.57395	2.47926
Anxa1	9.21277	9.19972	9.21392	9.08415	6.01741	5.92577	5.79245	5.78997
Tyrobp	7.20969	7.19116	7.12799	7.14448	3.25923	3.61002	3.36366	3.28625
Retnlg	9.27842	9.17944	9.15126	9.05141	5.46134	5.34995	5.34512	5.35621
Evi2a	4.27128	4.24869	4.24256	4.18168	0.546914	0.349592	0.209723	0.351604
Cd44	9.02096	8.93867	8.87614	8.94475	6.14498	6.08094	6.02493	5.92635
Rab27a	6.23241	6.1434	6.28669	6.17841	2.09973	2.16504	1.95974	2.21154
Lin9	4.8846	4.89667	4.80826	4.84426	6.24483	6.18606	6.20057	6.22187
Lcp1	9.67749	9.63069	9.76915	9.82254	6.21559	6.35932	6.32617	6.2172
Lyn	7.41185	7.38723	7.42383	7.39195	4.71352	4.49982	4.39742	4.54345
Actr3	7.78562	7.85532	7.83533	7.80777	6.10909	6.17328	6.24269	6.19877
Tmem14c	7.16131	7.17242	7.28318	7.1772	8.78125	8.80388	8.83869	8.83412
Smc1a	7.48288	7.48373	7.50408	7.5196	8.57756	8.66058	8.6322	8.65592
Pglyrp1	7.01631	7.02448	6.90744	6.90738	3.48136	3.30195	3.33389	3.1815
Pygl	7.6889	7.58257	7.76574	7.80122	3.44023	3.38466	3.33935	3.41684
Nfkbia	8.10257	8.14389	8.22059	8.10117	9.5758	9.5586	9.5566	9.57965
Rhd	8.7775	8.80399	8.90807	8.853	10.4059	10.4475	10.42	10.3797
Dek	9.13321	9.12834	9.15975	9.04264	10.6873	10.7244	10.634	10.6735
Tacc3	6.60392	6.53919	6.49201	6.59177	8.10397	8.14529	8.0781	8.07947
Prc1	8.57626	8.65877	8.69163	8.58408	10.0555	10.0201	10.049	10.0483
Top1	7.60418	7.58536	7.54212	7.56343	8.65893	8.63663	8.59053	8.64944
Mbnl2	6.16904	6.09628	6.1412	6.18579	4.81602	4.77189	4.77417	4.75792
Nampt	6.56123	6.53896	6.6138	6.58878	4.92095	4.91406	4.93787	5.0349
Actg1	7.44424	7.41787	7.49537	7.49019	5.44223	5.57553	5.59664	5.50343
Plbd1	6.65208	6.70746	6.64603	6.7419	4.04062	3.95616	3.82711	3.80897
Msra	5.30899	5.26131	5.21409	5.20563	2.29694	2.30049	2.12058	2.09424
Lrrfip1	7.05556	6.9604	6.8647	6.96711	3.91692	3.85176	3.77769	3.86376
Xdh	5.85025	5.80483	5.86462	5.96224	1.4798	1.45366	1.67024	1.68033
Litaf	6.48963	6.38243	6.41344	6.48162	4.02573	4.13981	4.15117	4.01128
Emb	5.81778	5.78399	5.76313	5.76095	1.44183	1.49533	1.36232	1.8427
Xist	1.73248	1.69769	1.29785	1.6693	9.5825	9.41422	9.34111	9.34201
Aimp2	5.14435	5.22455	5.21565	5.08078	7.01405	6.94716	6.9875	7.02948
Nup153	7.64807	7.73682	7.75297	7.73122	8.98907	8.99841	8.95506	8.95896
Rpa2	5.66005	5.59575	5.66652	5.59466	6.8171	6.82251	6.87993	6.84358
Slc25a12	4.84335	4.86394	4.86478	4.92726	6.02117	6.05112	6.06996	6.02046
Dut	6.36921	6.43313	6.46854	6.44989	7.5324	7.53107	7.5464	7.5619
Ostf1	6.89942	6.91887	6.85626	6.85721	4.67586	4.84925	4.86403	4.84421
Neurl3	6.77984	6.70191	6.82625	6.83552	3.81169	4.04653	3.95175	3.98406
Elmo1	5.8978	5.87146	5.89821	6.01135	3.05641	3.10069	2.92204	3.072
Camp	8.831	8.80409	8.70837	8.64763	5.62699	5.51604	5.44663	5.42665
Itgb2l	5.42441	5.36837	5.49169	5.48104	1.61104	1.43237	1.58088	1.29956
Evi2b	7.28915	7.19306	7.06535	7.12865	2.77526	2.84271	2.76862	2.73143
Selenop	6.48282	6.51339	6.51783	6.44422	4.08029	3.88741	4.1387	4.04504
Ncapg2	8.467	8.46187	8.49454	8.41058	10.1185	10.0238	10.0125	9.99593
Racgap1	7.12093	7.16737	7.21455	7.18643	8.54183	8.60293	8.62991	8.55409
Sox6	8.82316	8.90086	8.95085	8.90465	10.6508	10.5898	10.5549	10.5397
Rrm1	8.38522	8.43885	8.52795	8.40158	10.018	9.96704	10.0106	9.98069
Slc14a1	8.00459	8.0767	8.11755	8.06666	9.2302	9.24706	9.23669	9.21401
Pak2	6.48054	6.41918	6.41231	6.41696	5.07358	5.03377	5.11781	5.01621
Dennd2c	6.06128	6.09566	6.04461	6.04578	7.81749	7.75007	7.67719	7.70298
Gpsm2	6.82075	6.8418	6.90054	6.86996	8.38247	8.37576	8.27621	8.33118
