# Supplementary material for: Caspase-8 silences cell death-independent constitutive immune activation driven by tonic TNF-α
Source: EMBO Rep. 2026 Jun 8;27(14):4054–78. doi: 10.1038/s44319-026-00813-5 (PMC13400634; doi:10.1038/s44319-026-00813-5)
Supplement: Supplementary file 10 — Figure EV2 Source Data [file 44319_2026_813_MOESM10_ESM.zip › FIG EV2/EV2C/Granule proteins.xlsx]

## Sheet: Sheet1
NAME	vehi 1	vehi 2	vehi 3	vehi 4	IETD 1	IETD 2	IETD 3	IETD 4
Mpo	3.45936	3.70187	3.9624	3.74554	6.87292	6.56158	7.42148	7.46742
Elane	2.83507	2.69853	2.7927	2.45303	6.64843	6.47177	6.67247	6.74767
Prtn3	3.21489	3.2693	3.22897	3.13606	6.3391	6.17487	6.32196	6.51943
Ctsg	3.10176	2.98844	2.76457	2.77443	5.632	5.51187	6.17512	6.11823
Ncf1	5.42531	5.42733	5.35594	5.28588	8.5157	8.51454	8.58958	8.65369
Lyz2	5.96929	5.96152	5.78196	5.86102	9.42529	9.46271	9.6926	9.61312
Lyz1	-3.56459	-6.63909	-6.70914	-6.63708	-0.70416	-1.00771	-0.786683	-0.162581
Ltf	5.98698	5.77533	5.63654	5.82414	9.0086	8.86723	8.98068	9.24985
Mmp9	4.07823	4.09138	3.8154	3.92612	7.98439	7.92871	8.4523	8.57031
Lcn2	6.4932	6.51176	6.36918	6.41532	10.0716	10.0825	9.90818	9.84283
Camp	5.62699	5.51604	5.44663	5.42665	8.831	8.80409	8.70837	8.64763
Ngp	8.05412	8.02708	7.98484	8.02864	11.7493	11.7425	11.5566	11.7122
Mmp8	4.09871	3.77348	3.73277	3.60252	8.07104	8.10537	7.95614	7.93667
Itgam	4.4184	4.34176	4.375	4.54469	8.10538	8.02189	8.4931	8.64021
Fpr1	3.9867	4.04302	3.78371	3.72815	5.42299	5.34221	6.09047	6.02977
Slpi	1.76248	1.9939	2.11423	1.75952	5.3023	5.3459	5.23874	5.2669
Cybb	5.02733	4.8957	4.72079	4.81155	7.78645	7.78695	8.0047	8.07502
