# Supplementary material for: Caspase-8 silences cell death-independent constitutive immune activation driven by tonic TNF-α
Source: EMBO Rep. 2026 Jun 8;27(14):4054–78. doi: 10.1038/s44319-026-00813-5 (PMC13400634; doi:10.1038/s44319-026-00813-5)
Supplement: Supplementary file 10 — Figure EV2 Source Data [file 44319_2026_813_MOESM10_ESM.zip › FIG EV2/EV2D/IFN-induced genes.xlsx]

## Sheet: Sheet1
NAME	vehi 1	vehi 2	vehi 3	vehi 4	IETD 1	IETD 2	IETD 3	IETD 4
Ifitm2	3.66285	3.45234	3.43679	3.37833	5.56176	5.57028	5.76065	5.81763
Ifitm7	-6.37195	-6.63909	-3.24971	-6.63708	-1.65525	-3.16691	-0.218399	-0.258
Ifitm3	4.1643	4.09646	4.07468	4.07286	5.2019	5.09456	5.22647	5.34407
Mx1	-1.24267	-2.7322	-1.85116	-2.11352	0.110284	0.14537	-1.20726	-0.652632
Cxcl10	4.41514	4.35738	4.46766	4.48251	2.5516	2.61795	3.57853	3.61226
Zbp1	-2.91252	-2.24678	-2.62168	-2.24476	0.474948	0.220823	0.254189	0.237957
Cd80	-0.489306	-0.372306	-1.15455	-1.42763	0.869704	0.986898	1.26623	1.57554
Cd86	-0.489306	-0.857733	-0.87625	-1.21082	2.88769	2.95549	2.60168	2.76494
Serping1	-4.05002	-1.78111	-3.0087	-1.27953	0.0720645	0.0860731	0.377704	0.387335
Ifnlr1	2.27551	2.35809	2.19474	1.78498	3.87596	3.84581	4.43882	4.5445
