# Supplementary material for: Caspase-8 silences cell death-independent constitutive immune activation driven by tonic TNF-α
Source: EMBO Rep. 2026 Jun 8;27(14):4054–78. doi: 10.1038/s44319-026-00813-5 (PMC13400634; doi:10.1038/s44319-026-00813-5)
Supplement: Supplementary file 11 — Figure EV3 Source Data [file 44319_2026_813_MOESM11_ESM.zip]

Archive with 5 entries (2 files):
- FIG EV3/
- FIG EV3/EV3A/
- FIG EV3/EV3A/EV3A.xlsx
- FIG EV3/EV3B/
- FIG EV3/EV3B/EV3B.xlsx
