# Supplementary material for: Caspase-8 silences cell death-independent constitutive immune activation driven by tonic TNF-α
Source: EMBO Rep. 2026 Jun 8;27(14):4054–78. doi: 10.1038/s44319-026-00813-5 (PMC13400634; doi:10.1038/s44319-026-00813-5)
Supplement: Supplementary file 11 — Figure EV3 Source Data [file 44319_2026_813_MOESM11_ESM.zip › FIG EV3/EV3A/EV3A.xlsx]

## Sheet: EV3A
		FIG. EV3A TNF			Neutrophils					Macrophages
				Time 0	15.6	15.6	15.6	15.6	15.6	15.6	15.6	15.6	15.6	15.6
					15.6	15.6	15.6	15.6	15.6	15.6	15.6	15.6	15.6	15.6
					15.6	15.6	15.6	15.6	15.6	15.6	15.6	15.6	15.6	15.6
				Time 24h	15.6	15.6	15.6	15.6	15.6	15.6	15.6	15.6	15.6	15.6
					52.7	43.9	38.2	15.6	37.4	42.5	15.6	34.8	62.9	43.3
					85.6	77.4	62.5	96.3	51.2	53.6	106.4	77.6	73.2	41.9
