# Supplementary material for: Caspase-8 silences cell death-independent constitutive immune activation driven by tonic TNF-α
Source: EMBO Rep. 2026 Jun 8;27(14):4054–78. doi: 10.1038/s44319-026-00813-5 (PMC13400634; doi:10.1038/s44319-026-00813-5)
Supplement: Supplementary file 11 — Figure EV3 Source Data [file 44319_2026_813_MOESM11_ESM.zip › FIG EV3/EV3B/EV3B.xlsx]

## Sheet: EV3B
		FIG. EV3B TNF			Vehicle					z-IETD-fmk
				Neutrophils	92.4	75.6	66.2	58.3	63.7	77.6	52.4	62.8	93.4	87.2
				Macrophages	86.3	77.2	85.9	73.4	41.5	53.6	69.8	94.1	78.5	88.3
