# Supplementary material for: Caspase-8 silences cell death-independent constitutive immune activation driven by tonic TNF-α
Source: EMBO Rep. 2026 Jun 8;27(14):4054–78. doi: 10.1038/s44319-026-00813-5 (PMC13400634; doi:10.1038/s44319-026-00813-5)
Supplement: Supplementary file 12 — Figure EV4 Source Data [file 44319_2026_813_MOESM12_ESM.zip]

Archive with 17 entries (11 files):
- FIG EV4/
- FIG EV4/EV4C/
- FIG EV4/EV4C/BM NEU CXCL1.xlsx
- FIG EV4/EV4C/BM NEU IL1B.xlsx
- FIG EV4/EV4B/
- FIG EV4/EV4B/BM NEU CXCL1.xlsx
- FIG EV4/EV4B/BM NEU IL-1B.xlsx
- FIG EV4/EV4A/
- FIG EV4/EV4A/BLOOD CXCL1.xlsx
- FIG EV4/EV4A/BLOOD IL1-B.xlsx
- FIG EV4/EV4A/BLOOD NEUTROPHIL COUNT.xlsx
- FIG EV4/EV4D/
- FIG EV4/EV4D/BM NEU CXCL1.xlsx
- FIG EV4/EV4D/BM NEU IL-1B.xlsx
- FIG EV4/EV4E/
- FIG EV4/EV4E/IETD.xlsx
- FIG EV4/EV4E/NO IETD.xlsx
