# Supplementary material for: Caspase-8 silences cell death-independent constitutive immune activation driven by tonic TNF-α
Source: EMBO Rep. 2026 Jun 8;27(14):4054–78. doi: 10.1038/s44319-026-00813-5 (PMC13400634; doi:10.1038/s44319-026-00813-5)
Supplement: Supplementary file 12 — Figure EV4 Source Data [file 44319_2026_813_MOESM12_ESM.zip › FIG EV4/EV4C/BM NEU CXCL1.xlsx]

## Sheet: BMNEU CXCL1
	Fig. EV4C BM NEUTROPHILS CXCL1/KC		GSK872	z-IETD-fmk
			-	18.5	12.3	13.4	10.7	17.7
			+	2.5	1.9	0.7	1.4	1.55
