# Supplementary material for: Caspase-8 silences cell death-independent constitutive immune activation driven by tonic TNF-α
Source: EMBO Rep. 2026 Jun 8;27(14):4054–78. doi: 10.1038/s44319-026-00813-5 (PMC13400634; doi:10.1038/s44319-026-00813-5)
Supplement: Supplementary file 12 — Figure EV4 Source Data [file 44319_2026_813_MOESM12_ESM.zip › FIG EV4/EV4C/BM NEU IL1B.xlsx]

## Sheet: BMNEU IL1B
	Fig. EV4C BM NEUTROPHILS IL-1B		GSK872	z-IETD-fmk
			-	10.4	7.3	6.9	10.7	9.1
			+	3.3	1.2	1.7	0.9	1.3
