# Supplementary material for: Caspase-8 silences cell death-independent constitutive immune activation driven by tonic TNF-α
Source: EMBO Rep. 2026 Jun 8;27(14):4054–78. doi: 10.1038/s44319-026-00813-5 (PMC13400634; doi:10.1038/s44319-026-00813-5)
Supplement: Supplementary file 12 — Figure EV4 Source Data [file 44319_2026_813_MOESM12_ESM.zip › FIG EV4/EV4B/BM NEU CXCL1.xlsx]

## Sheet: BMNEU CXCL1
	Fig. EV4B BM NEUTROPHILS CXCL1/KC			WT					RIPK3 KO
			Vehicle	7.8	7.8	17.4	7.8	7.8	7.8	21.4	7.8	7.8	7.8
			z-IETD-fmk	135	83	126.4	77.8	63.4	7.8	26.9	7.8	7.8	7.8
