# Supplementary material for: Caspase-8 silences cell death-independent constitutive immune activation driven by tonic TNF-α
Source: EMBO Rep. 2026 Jun 8;27(14):4054–78. doi: 10.1038/s44319-026-00813-5 (PMC13400634; doi:10.1038/s44319-026-00813-5)
Supplement: Supplementary file 12 — Figure EV4 Source Data [file 44319_2026_813_MOESM12_ESM.zip › FIG EV4/EV4A/BLOOD CXCL1.xlsx]

## Sheet: BLOOD CXCL1
	Fig. EV4A BLOOD CXCL1/KC			WT					RIPK3 KO
			Vehicle	47.3	7.8	7.8	7.8	7.8	35.6	7.8	7.8	24.7	7.8
			z-IETD-fmk	1568	863	1235	1567	1193	7.8	7.8	52.3	7.8	7.8
