# Supplementary material for: Caspase-8 silences cell death-independent constitutive immune activation driven by tonic TNF-α
Source: EMBO Rep. 2026 Jun 8;27(14):4054–78. doi: 10.1038/s44319-026-00813-5 (PMC13400634; doi:10.1038/s44319-026-00813-5)
Supplement: Supplementary file 12 — Figure EV4 Source Data [file 44319_2026_813_MOESM12_ESM.zip › FIG EV4/EV4A/BLOOD IL1-B.xlsx]

## Sheet:  BLOOD IL-1B
	Fig. EV4A BLOOD IL-1B			WT					RIPK3 KO
			Vehicle	7.8	7.8	22.5	7.8	7.8	7.8	23.4	7.8	7.8	7.8
			z-IETD-fmk	125.3	75.4	66.9	91.3	103.4	7.8	7.8	31.4	7.8	7.8
