# Supplementary material for: Caspase-8 silences cell death-independent constitutive immune activation driven by tonic TNF-α
Source: EMBO Rep. 2026 Jun 8;27(14):4054–78. doi: 10.1038/s44319-026-00813-5 (PMC13400634; doi:10.1038/s44319-026-00813-5)
Supplement: Supplementary file 12 — Figure EV4 Source Data [file 44319_2026_813_MOESM12_ESM.zip › FIG EV4/EV4A/BLOOD NEUTROPHIL COUNT.xlsx]

## Sheet: BLOOD NEU COUNTS
	Fig. EV4A BLOOD NEUTROPHIL COUNTS			WT					RIPK3 KO
			Vehicle	0.3175	0.6283	0.2371	0.4033	0.1852	0.3385	0.6141	0.3987	0.2188	0.3964
			z-IETD-fmk	1.5172	0.8632	1.496	1.61	0.9173	0.5726	0.2985	0.6348	0.7144	0.6522
