# Supplementary material for: Caspase-8 silences cell death-independent constitutive immune activation driven by tonic TNF-α
Source: EMBO Rep. 2026 Jun 8;27(14):4054–78. doi: 10.1038/s44319-026-00813-5 (PMC13400634; doi:10.1038/s44319-026-00813-5)
Supplement: Supplementary file 12 — Figure EV4 Source Data [file 44319_2026_813_MOESM12_ESM.zip › FIG EV4/EV4D/BM NEU IL-1B.xlsx]

## Sheet: BMNEU IL-1B
	Fig. EV4D BM NEUTROPHILS IL-1B		GSK872	Vehicle					z-IETD-fmk
			-	7.8	7.8	7.8	7.8	7.8	42.21	38.75	23.4	52.86	47.91
			+	7.8	7.8	7.8	7.8	7.8	7.8	7.8	7.8	7.8	7.8
