# Supplementary material for: Caspase-8 silences cell death-independent constitutive immune activation driven by tonic TNF-α
Source: EMBO Rep. 2026 Jun 8;27(14):4054–78. doi: 10.1038/s44319-026-00813-5 (PMC13400634; doi:10.1038/s44319-026-00813-5)
Supplement: Supplementary file 12 — Figure EV4 Source Data [file 44319_2026_813_MOESM12_ESM.zip › FIG EV4/EV4E/IETD.xlsx]

## Sheet: IETD
	Fig. EV4E CELL VIABILITY IETD		Time (h)	GSK-872 Vehicle					GSK-872
			0	91	95	83	93	92	98	96	99	87	91
			2	76	65	89	93	87	87	79	98	77	86
			4	69	73	85	66	78	72	79	86	83	64
			6	68	77	52	51	43	55	43	67	59	76
			8	64	52	51	48	42	53	66	65	50	43
			18	44	38	56	35	41	36	42	44	56	50
