# Supplementary material for: Caspase-8 silences cell death-independent constitutive immune activation driven by tonic TNF-α
Source: EMBO Rep. 2026 Jun 8;27(14):4054–78. doi: 10.1038/s44319-026-00813-5 (PMC13400634; doi:10.1038/s44319-026-00813-5)
Supplement: Supplementary file 12 — Figure EV4 Source Data [file 44319_2026_813_MOESM12_ESM.zip › FIG EV4/EV4E/NO IETD.xlsx]

## Sheet: NO IETD
	Fig. EV4E CELL VIABILITY NO IETD		Time (h)	GSK-872 Vehicle					GSK-872
			0	85	96	93	92	91	99	86	93	97	96
			2	77	76	62	78	89	72	65	88	86	93
			4	69	77	72	54	79	74	62	78	82	74
			6	52	46	63	69	71	55	57	61	78	44
			8	62	51	76	42	59	75	53	62	48	43
			18	35	41	50	37	55	40	46	42	35	51
