# Supplementary material for: Caspase-8 silences cell death-independent constitutive immune activation driven by tonic TNF-α
Source: EMBO Rep. 2026 Jun 8;27(14):4054–78. doi: 10.1038/s44319-026-00813-5 (PMC13400634; doi:10.1038/s44319-026-00813-5)
Supplement: Supplementary file 13 — Figure EV5 Source Data [file 44319_2026_813_MOESM13_ESM.zip]

Archive with 23 entries (14 files):
- FIG EV5/
- FIG EV5/EV5A/
- FIG EV5/EV5A/EV5A  IL-1B.xlsx
- FIG EV5/EV5A/EV5A CXCL1.xlsx
- FIG EV5/EV5B/
- FIG EV5/EV5B/EV5B CXCL1.xlsx
- FIG EV5/EV5B/EV5B IL-1B.xlsx
- FIG EV5/EV5C/
- FIG EV5/EV5C/EV5C  IL-1B.xlsx
- FIG EV5/EV5C/EV5C CXCL1.xlsx
- FIG EV5/EV5D/
- FIG EV5/EV5D/EV5D CXCL1.xlsx
- FIG EV5/EV5D/EV5D IL-1B.xlsx
- FIG EV5/EV5E/
- FIG EV5/EV5E/Supernatants.xlsx
- FIG EV5/EV5E/Cell lysates.xlsx
- FIG EV5/EV5F/
- FIG EV5/EV5F/EV5F.xlsx
- FIG EV5/EV5G/
- FIG EV5/EV5G/GSDMD KO.xlsx
- FIG EV5/EV5G/WT.xlsx
- FIG EV5/EV5H/
- FIG EV5/EV5H/EV5H.xlsx
