# Supplementary material for: Caspase-8 silences cell death-independent constitutive immune activation driven by tonic TNF-α
Source: EMBO Rep. 2026 Jun 8;27(14):4054–78. doi: 10.1038/s44319-026-00813-5 (PMC13400634; doi:10.1038/s44319-026-00813-5)
Supplement: Supplementary file 13 — Figure EV5 Source Data [file 44319_2026_813_MOESM13_ESM.zip › FIG EV5/EV5A/EV5A IL-1B.xlsx]

## Sheet: EV5A IL-1B
	Fig. EV5A IL-1B			WT					ASC KO
			Vehicle	7.8	7.8	7.8	7.8	7.8	7.8	7.8	7.8	7.8	7.8
			z-IETD-fmk	65	41	52	44	73	67	39	46	58	43
