# Supplementary material for: Caspase-8 silences cell death-independent constitutive immune activation driven by tonic TNF-α
Source: EMBO Rep. 2026 Jun 8;27(14):4054–78. doi: 10.1038/s44319-026-00813-5 (PMC13400634; doi:10.1038/s44319-026-00813-5)
Supplement: Supplementary file 13 — Figure EV5 Source Data [file 44319_2026_813_MOESM13_ESM.zip › FIG EV5/EV5C/EV5C CXCL1.xlsx]

## Sheet: EV5CCXCL1
	Fig. EV5C CXCL1/KC			WT					GSDME KO
			Vehicle	33.9	7.8	7.8	7.8	7.8	7.8	22.2	7.8	7.8	7.8
			z-IETD-fmk	145	109	144	97	73	255	153	120	197	199
