# Supplementary material for: Caspase-8 silences cell death-independent constitutive immune activation driven by tonic TNF-α
Source: EMBO Rep. 2026 Jun 8;27(14):4054–78. doi: 10.1038/s44319-026-00813-5 (PMC13400634; doi:10.1038/s44319-026-00813-5)
Supplement: Supplementary file 13 — Figure EV5 Source Data [file 44319_2026_813_MOESM13_ESM.zip › FIG EV5/EV5D/EV5D CXCL1.xlsx]

## Sheet: EV5D CXCL1
	Fig. EV5D CXCL1/KC			WT					MLKL KO
			Vehicle	23.74	7.8	7.8	7.8	7.8	7.8	31.3	7.8	7.8	7.8
			z-IETD-fmk	137.25	150.09	151.37	106.48	112.78	196.34	127.85	223.44	197.64	213.45
