# Supplementary material for: Caspase-8 silences cell death-independent constitutive immune activation driven by tonic TNF-α
Source: EMBO Rep. 2026 Jun 8;27(14):4054–78. doi: 10.1038/s44319-026-00813-5 (PMC13400634; doi:10.1038/s44319-026-00813-5)
Supplement: Supplementary file 13 — Figure EV5 Source Data [file 44319_2026_813_MOESM13_ESM.zip › FIG EV5/EV5D/EV5D IL-1B.xlsx]

## Sheet: EV5D IL-1B
	Fig. EV5D IL-1B			WT					MLKL KO
			Vehicle	7.8	24.68	7.8	7.8	7.8	7.8	16.33	7.8	7.8	7.8
			z-IETD-fmk	41.13	52.89	36.79	43.78	68.9	74.15	56.22	68.49	85.51	52.03
