# Supplementary material for: Caspase-8 silences cell death-independent constitutive immune activation driven by tonic TNF-α
Source: EMBO Rep. 2026 Jun 8;27(14):4054–78. doi: 10.1038/s44319-026-00813-5 (PMC13400634; doi:10.1038/s44319-026-00813-5)
Supplement: Supplementary file 13 — Figure EV5 Source Data [file 44319_2026_813_MOESM13_ESM.zip › FIG EV5/EV5E/Supernatants.xlsx]

## Sheet: EV5E 
	Fig. EV5E ELA2 SUPERNATANTS			WT					RIPK3 KO
			Vehicle	11541	7961	6254	8898	9125	7592	8121	11834	8744	6874
			z-IETD-fmk	15214	17987	12474	12352	16621	8547	8977	11124	8474	6365
