# Supplementary material for: Caspase-8 silences cell death-independent constitutive immune activation driven by tonic TNF-α
Source: EMBO Rep. 2026 Jun 8;27(14):4054–78. doi: 10.1038/s44319-026-00813-5 (PMC13400634; doi:10.1038/s44319-026-00813-5)
Supplement: Supplementary file 13 — Figure EV5 Source Data [file 44319_2026_813_MOESM13_ESM.zip › FIG EV5/EV5E/Cell lysates.xlsx]

## Sheet: EV5E 
	Fig.EV5E ELA2 CELL LYSATES			WT					RIPK3 KO
			Vehicle	522187	415262	405147	485624	295747	436000	425147	476485	308198	535270
			z-IETD-fmk	756995	855103	689376	459723	562951	437493	551658	478516	303585	401458
