# Supplementary material for: Caspase-8 silences cell death-independent constitutive immune activation driven by tonic TNF-α
Source: EMBO Rep. 2026 Jun 8;27(14):4054–78. doi: 10.1038/s44319-026-00813-5 (PMC13400634; doi:10.1038/s44319-026-00813-5)
Supplement: Supplementary file 13 — Figure EV5 Source Data [file 44319_2026_813_MOESM13_ESM.zip › FIG EV5/EV5F/EV5F.xlsx]

## Sheet: EV5F
	Fig.EV5F IL-1B		IETD					JNJ
			53.2	37.4	66.2	58.4	73.1	36.8	7.8	47.1	52.6	35.7
			MEOSUCC					BAY
			7.8	7.8	35.7	7.8	7.8	7.8	36.2	37.4	46.4	39.2
