# Supplementary material for: Caspase-8 silences cell death-independent constitutive immune activation driven by tonic TNF-α
Source: EMBO Rep. 2026 Jun 8;27(14):4054–78. doi: 10.1038/s44319-026-00813-5 (PMC13400634; doi:10.1038/s44319-026-00813-5)
Supplement: Supplementary file 13 — Figure EV5 Source Data [file 44319_2026_813_MOESM13_ESM.zip › FIG EV5/EV5G/GSDMD KO.xlsx]

## Sheet: GSDMD KO
	Fig. EV5G CELL VIABILITY GSDMD KO		Time (h)	z-IETD-fmk					Vehicle
			0	98	85	90	88	97	91	97	99	92	83
			2	67	86	77	79	97	89	94	82	76	81
			4	73	85	76	62	63	67	79	84	80	74
			6	58	73	59	71	45	43	72	73	81	67
			8	62	54	67	62	49	55	77	72	59	62
			18	37	25	49	46	57	50	29	52	67	59
