# Supplementary material for: Caspase-8 silences cell death-independent constitutive immune activation driven by tonic TNF-α
Source: EMBO Rep. 2026 Jun 8;27(14):4054–78. doi: 10.1038/s44319-026-00813-5 (PMC13400634; doi:10.1038/s44319-026-00813-5)
Supplement: Supplementary file 13 — Figure EV5 Source Data [file 44319_2026_813_MOESM13_ESM.zip › FIG EV5/EV5G/WT.xlsx]

## Sheet: WT
	Fig. EV5G CELL VIABILITY WT		Time (h)	z-IETD-fmk					Vehicle
			0	96	84	91	87	98	89	96	97	96	81
			2	66	85	76	81	95	87	92	87	73	82
			4	72	81	83	60	61	62	77	88	82	73
			6	49	81	57	69	48	48	69	71	85	66
			8	60	52	66	59	48	52	75	70	58	64
			18	38	28	45	39	55	46	27	56	67	58
