# Supplementary material for: Caspase-8 silences cell death-independent constitutive immune activation driven by tonic TNF-α
Source: EMBO Rep. 2026 Jun 8;27(14):4054–78. doi: 10.1038/s44319-026-00813-5 (PMC13400634; doi:10.1038/s44319-026-00813-5)
Supplement: Supplementary file 13 — Figure EV5 Source Data [file 44319_2026_813_MOESM13_ESM.zip › FIG EV5/EV5H/EV5H.xlsx]

## Sheet: EV5H
	Fig. EV5H CXCL1/KC		IETD					5OXO					FR18
			1626	859	1445	1366	776	1359	1252	958	1136	1645	628	771	966	1077	424
			SB203580					SCH					SP600
			741	536	1123	1069	537	634	412	1022	936	702	853	713	924	779	555
			PD					U0126
			1126	1352	1547	955	1474	1685	1537	789	826	951
